# Supplementary material for: Dad's Diet Shapes the Future: How Paternal Nutrition Impacts Placental Development and Childhood Metabolic Health
Source: Mol Nutr Food Res. 2025 Sep 6;69(22):e70261. doi: 10.1002/mnfr.70261 (PMC12643195; doi:10.1002/mnfr.70261)
Supplement: Supplementary file 1 — Supporting File 1: mnfr70261‐sup‐0001‐Table S1.xlsx. [file MNFR-69-e70261-s003.xlsx]

## Sheet: Testis
Table S1 - Genes extracted from testicular sperm epigenome studies				Descriptor: From two studies that profiled histone methylation in sperm cells, where the diet regimen (HFD) coincided with testicular transit (full references below), we extracted 1,844 genes whose promoters were among the top 10% genomic regions contributing to the principal components associated with HFD.
Gene	Gene Name	Study(s)
1500011B03Rik	Predicted gene, 57857	Pepin et al. 2022
1700001G11Rik	1700001G11Rik	Pepin et al. 2022		References:
1700007F19Rik	1700007F19Rik	Pepin et al. 2022		A. S. Pepin, C. Lafleur, R. Lambrot, V. Dumeaux, S. Kimmins, Sperm histone H3 lysine 4 tri-methylation serves as a metabolic sensor of paternal obesity and is associated with the inheritance of metabolic dysfunction. Mol Metab 2022, 59, 101463.
1700012C14Rik	1700012C14Rik	Pepin et al. 2022
1700013G24Rik	RIKEN cDNA 1700013G24 gene	Pepin et al. 2022
1700028B04Rik	1700028B04Rik	Pepin et al. 2022		A. S. Pepin, P. A. Jazwiec, V. Dumeaux, D. M. Sloboda, S. Kimmins, Determining the effects of paternal obesity on sperm chromatin at histone H3 lysine 4 tri-methylation in relation to the placental transcriptome and cellular composition. Elife 2024, 13.
1700049E22Rik	1700049E22Rik	Pepin et al. 2022
1700051A21Rik	1700051A21Rik	Pepin et al. 2022
1700072I22Rik	1700072I22Rik	Pepin et al. 2022
1700084M14Rik	RIKEN cDNA 1700084M14 gene	Pepin et al. 2022
1700110I07Rik	1700110I07Rik	Pepin et al. 2022
1810022K09Rik	Ribosomal biogenesis factor	Pepin et al. 2022
2010109I03Rik	UPAR/Ly6 domain-containing protein	Pepin et al. 2022
2010320M18Rik	2010320M18Rik	Pepin et al. 2022
2310009A05Rik	2310009A05Rik	Pepin et al. 2022
2610035D17Rik	2610035D17Rik	Pepin et al. 2022
2610042L04Rik	Alpha42-takusan	Pepin et al. 2022
2700062C07Rik	RIKEN cDNA 2700062C07 gene	Pepin et al. 2022
4921531C22Rik	4921531C22Rik	Pepin et al. 2022
4921539E11Rik	4921539E11Rik	Pepin et al. 2022
4930429H19Rik	4930429H19Rik	Pepin et al. 2022
4930456L15Rik	4930456L15Rik	Pepin et al. 2022
4930522H14Rik	4930522H14Rik	Pepin et al. 2022
4930568D16Rik	4930568D16Rik	Pepin et al. 2022
4930570G19Rik	4930570G19Rik	Pepin et al. 2022
4930581F22Rik	Uncharacterized protein	Pepin et al. 2022
6430571L13Rik	6430571L13Rik protein	Pepin et al. 2022
9230102O04Rik	9230102O04Rik	Pepin et al. 2022
A230028O05Rik	A230028O05Rik	Pepin et al. 2022
A230050P20Rik	Shiftless antiviral inhibitor of ribosomal frameshifting protein homolog	Pepin et al. 2022
A330074K22Rik	A330074K22Rik	Pepin et al. 2022
A530072M11Rik	A530072M11Rik	Pepin et al. 2022
Abca3	Phospholipid-transporting ATPase ABCA3	Pepin et al. 2022
Abcb4	Phosphatidylcholine translocator ABCB4	Pepin et al. 2022
Abcd4	Lysosomal cobalamin transporter ABCD4	Pepin et al. 2022
Abcg1	ATP-binding cassette sub-family G member 1	Pepin et al. 2022
Acad8	Isobutyryl-CoA dehydrogenase, mitochondrial	Pepin et al. 2022
Acat3	Acetyl-Coenzyme A acetyltransferase 3	Pepin et al. 2022
Aco1	Cytoplasmic aconitate hydratase	Pepin et al. 2022
Acp5	Tartrate-resistant acid phosphatase type 5	Pepin et al. 2022
Actg2	Actin, gamma-enteric smooth muscle	Pepin et al. 2022
Acvr1c	Activin receptor type-1C	Pepin et al. 2022
Adam3	A disintegrin and metallopeptidase domain 3	Pepin et al. 2022
Adam33	Disintegrin and metalloproteinase domain-containing protein 33	Pepin et al. 2022
Adck2	Uncharacterized aarF domain-containing protein kinase 2	Pepin et al. 2022
Adgrl1	Adhesion G protein-coupled receptor L1	Pepin et al. 2022
Adora1	Adenosine receptor A1	Pepin et al. 2022
Adora2a	Adenosine receptor A2a	Pepin et al. 2022
Adrb2	Beta-2 adrenergic receptor	Pepin et al. 2022
Aebp1	Adipocyte enhancer-binding protein 1	Pepin et al. 2022
Aen	Apoptosis-enhancing nuclease	Pepin et al. 2022
Agap3	Arf-GAP with GTPase, ANK repeat and PH domain-containing protein 3	Pepin et al. 2022
Ago2	Protein argonaute-2	Pepin et al. 2022
AI464131	Myogenesis regulating glycosidase	Pepin et al. 2022
Akap1	A-kinase anchor protein 1, mitochondrial	Pepin et al. 2022
Akr7a5	Aflatoxin B1 aldehyde reductase member 2	Pepin et al. 2022
Alcam	CD166 antigen	Pepin et al. 2022
Aldh1l2	Mitochondrial 10-formyltetrahydrofolate dehydrogenase	Pepin et al. 2022
Aldh7a1	Alpha-aminoadipic semialdehyde dehydrogenase	Pepin et al. 2022
Alg1	Chitobiosyldiphosphodolichol beta-mannosyltransferase	Pepin et al. 2022
Alkal1	ALK and LTK ligand 1	Pepin et al. 2022
Amn	Protein amnionless	Pepin et al. 2022
Anapc5	Anaphase-promoting complex subunit 5	Pepin et al. 2022
Angel2	Protein angel homolog 2	Pepin et al. 2022
Ankrd24	Ankyrin repeat domain-containing protein 24	Pepin et al. 2022
Anks1b	Ankyrin repeat and sterile alpha motif domain-containing protein 1B	Pepin et al. 2022
Aoc2	Amine oxidase	Pepin et al. 2022
Ap4e1	AP-4 complex subunit epsilon-1	Pepin et al. 2022
Apba1	Amyloid-beta A4 precursor protein-binding family A member 1	Pepin et al. 2022
Aqr	RNA helicase aquarius	Pepin et al. 2022
Arap3	Arf-GAP with Rho-GAP domain, ANK repeat and PH domain-containing protein 3	Pepin et al. 2022
Arfip2	Arfaptin-2	Pepin et al. 2022
Arhgap5	Rho GTPase-activating protein 5	Pepin et al. 2022
Arhgdia	Rho GDP-dissociation inhibitor 1	Pepin et al. 2022
Arhgef16	Rho guanine nucleotide exchange factor 16	Pepin et al. 2022
Arhgef28	Rho guanine nucleotide exchange factor 28	Pepin et al. 2022
Arid3c	AT-rich interactive domain-containing protein 3C	Pepin et al. 2022
Arpin	Arpin	Pepin et al. 2022
Arrdc4	Arrestin domain-containing protein 4	Pepin et al. 2022
Arsi	Arylsulfatase I	Pepin et al. 2022
Asph	Aspartyl/asparaginyl beta-hydroxylase	Pepin et al. 2022
Asphd1	Aspartate beta-hydroxylase domain-containing protein 1	Pepin et al. 2022
Astn2	Astrotactin-2	Pepin et al. 2022
Atf6	Cyclic AMP-dependent transcription factor ATF-6 alpha	Pepin et al. 2022
Atg10	Ubiquitin-like-conjugating enzyme ATG10	Pepin et al. 2022
Atg101	Autophagy-related protein 101	Pepin et al. 2022
Atp2a2	Sarcoplasmic/endoplasmic reticulum calcium ATPase 2	Pepin et al. 2022
Atp2a3	Sarcoplasmic/endoplasmic reticulum calcium ATPase 3	Pepin et al. 2022
Atp5d	ATP synthase F	Pepin et al. 2022
Atp5e	ATP synthase F	Pepin et al. 2022
Atp6v0a1	V-type proton ATPase 116 kDa subunit a 1	Pepin et al. 2022
Atp6v1c1	V-type proton ATPase subunit C 1	Pepin et al. 2022
Atp7a	Copper-transporting ATPase 1	Pepin et al. 2022
Atp8b3	Phospholipid-transporting ATPase IK	Pepin et al. 2022
Baiap3	BAI1-associated protein 3	Pepin et al. 2022
Barhl2	BarH-like 2 homeobox protein	Pepin et al. 2022
Batf	Basic leucine zipper transcriptional factor ATF-like	Pepin et al. 2022
BC061195	Hypothetical LOC69357	Pepin et al. 2022
Bcat2	Branched-chain-amino-acid aminotransferase, mitochondrial	Pepin et al. 2022
Bcdin3d	RNA 5'-monophosphate methyltransferase	Pepin et al. 2022
Bcl6b	B-cell CLL/lymphoma 6 member B protein	Pepin et al. 2022
Bcorl1	BCL-6 corepressor-like protein 1	Pepin et al. 2022
Bdnf	Neurotrophic factor BDNF precursor form	Pepin et al. 2022
Bicd1	Protein bicaudal D homolog 1	Pepin et al. 2022
Bicral	BRD4-interacting chromatin-remodeling complex-associated protein-like	Pepin et al. 2022
Bmp2	Bone morphogenetic protein 2	Pepin et al. 2022
Bmyc	Protein B-Myc	Pepin et al. 2022
Bpnt1	3'(2'),5'-bisphosphate nucleotidase 1	Pepin et al. 2022
Btbd3	BTB/POZ domain-containing protein 3	Pepin et al. 2022
C1ql3	Complement C1q-like protein 3	Pepin et al. 2022
Cacna1a	Voltage-dependent P/Q-type calcium channel subunit alpha-1A	Pepin et al. 2022
Cacna1d	Voltage-dependent L-type calcium channel subunit alpha-1D	Pepin et al. 2022
Cacnb3	Voltage-dependent L-type calcium channel subunit beta-3	Pepin et al. 2022
Cacng5	Voltage-dependent calcium channel gamma-5 subunit	Pepin et al. 2022
Calb1	Calbindin	Pepin et al. 2022
Calcr	Calcitonin receptor	Pepin et al. 2022
Cap1	Adenylyl cyclase-associated protein 1	Pepin et al. 2022
Capn1	Calpain-1 catalytic subunit	Pepin et al. 2022
Car10	Carbonic anhydrase-related protein 10	Pepin et al. 2022
Car12	Carbonic anhydrase 12	Pepin et al. 2022
Car13	Carbonic anhydrase 13	Pepin et al. 2022
Carhsp1	Calcium-regulated heat stable protein 1	Pepin et al. 2022
Carmil1	F-actin-uncapping protein LRRC16A	Pepin et al. 2022
Casp7	Caspase-7	Pepin et al. 2022
Cast	Calpastatin	Pepin et al. 2022
Cavin1	Caveolae-associated protein 1	Pepin et al. 2022
Cbx2	Chromobox protein homolog 2	Pepin et al. 2022
Ccdc114	Outer dynein arm-docking complex subunit 1	Pepin et al. 2022
Ccdc149	Coiled-coil domain containing 149	Pepin et al. 2022
Ccdc178	Coiled-coil domain-containing protein 178	Pepin et al. 2022
Cd3eap	DNA-directed RNA polymerase I subunit RPA34	Pepin et al. 2022
Cdc42bpa	Serine/threonine-protein kinase MRCK alpha	Pepin et al. 2022
Celf4	CUGBP Elav-like family member 4	Pepin et al. 2022
Cenpo	Centromere protein O	Pepin et al. 2022
Cep128	Centrosomal protein of 128 kDa	Pepin et al. 2022
Ces5a	Carboxylesterase 5A	Pepin et al. 2022
Cfap100	Cilia- and flagella-associated protein 100	Pepin et al. 2022
Cgn	Cingulin	Pepin et al. 2022
Chkb	Choline/ethanolamine kinase	Pepin et al. 2022
Chst2	Carbohydrate sulfotransferase 2	Pepin et al. 2022
Churc1	Protein Churchill	Pepin et al. 2022
Cidea	Lipid transferase CIDEA	Pepin et al. 2022
Clstn1	Calsyntenin-1	Pepin et al. 2022
Cltb	Clathrin light chain B	Pepin et al. 2022
Cnpy1	Protein canopy homolog 1	Pepin et al. 2022
Col23a1	Collagen alpha-1	Pepin et al. 2022
Coq2	4-hydroxybenzoate polyprenyltransferase, mitochondrial	Pepin et al. 2022
Coq6	Ubiquinone biosynthesis monooxygenase COQ6, mitochondrial	Pepin et al. 2022
Coro1b	Coronin-1B	Pepin et al. 2022
Cox16	Cytochrome c oxidase assembly protein COX16 homolog, mitochondrial	Pepin et al. 2022
Cox8c	Cytochrome c oxidase subunit 8C, mitochondrial	Pepin et al. 2022
Cpox	Oxygen-dependent coproporphyrinogen-III oxidase, mitochondrial	Pepin et al. 2022
Creb3	Cyclic AMP-responsive element-binding protein 3	Pepin et al. 2022
Crnkl1	Crooked neck-like protein 1	Pepin et al. 2022
Cstf2t	Cleavage stimulation factor subunit 2 tau variant	Pepin et al. 2022
Cxxc4	CXXC-type zinc finger protein 4	Pepin et al. 2022
Cyhr1	Zinc finger TRAF-type-containing protein 1	Pepin et al. 2022
Cypt3	Cysteine-rich perinuclear theca 3	Pepin et al. 2022
D17H6S53E	Uncharacterized protein C6orf47 homolog	Pepin et al. 2022
D830031N03Rik	D830031N03Rik	Pepin et al. 2022
D930032P07Rik	D930032P07Rik	Pepin et al. 2022
Dach2	Dachshund homolog 2	Pepin et al. 2022
Dck	Deoxycytidine kinase	Pepin et al. 2022
Ddr1	Epithelial discoidin domain-containing receptor 1	Pepin et al. 2022
Ddx23	RNA helicase	Pepin et al. 2022
Dera	Deoxyribose-phosphate aldolase	Pepin et al. 2022
Dgkg	Diacylglycerol kinase gamma	Pepin et al. 2022
Dhrs3	Short-chain dehydrogenase/reductase 3	Pepin et al. 2022
Dhrs7	Dehydrogenase/reductase SDR family member 7	Pepin et al. 2022
Dhx35	DEAH-box helicase 35	Pepin et al. 2022
Dlc1	Dynein light chain 1, cytoplasmic	Pepin et al. 2022
Dmac1	Distal membrane-arm assembly complex protein 1	Pepin et al. 2022
Dmxl2	DmX-like protein 2	Pepin et al. 2022
Dna2	DNA replication ATP-dependent helicase/nuclease DNA2	Pepin et al. 2022
Dnaaf3	Dynein axonemal assembly factor 3	Pepin et al. 2022
Dnah7c	Dynein, axonemal, heavy chain 7C	Pepin et al. 2022
Dnajc28	DnaJ homolog subfamily C member 28	Pepin et al. 2022
Dnase2a	Deoxyribonuclease-2-alpha	Pepin et al. 2022
Dok5	Docking protein 5	Pepin et al. 2022
Dpcd	Protein DPCD	Pepin et al. 2022
Dst	Dystonin	Pepin et al. 2022
Dtwd1	tRNA-uridine aminocarboxypropyltransferase 1	Pepin et al. 2022
Duoxa1	Dual oxidase maturation factor 1	Pepin et al. 2022
Dusp23	Dual specificity protein phosphatase 23	Pepin et al. 2022
Dusp6	Dual specificity protein phosphatase 6	Pepin et al. 2022
Dynll2	Dynein light chain 2, cytoplasmic	Pepin et al. 2022
Dynlrb2	Dynein light chain roadblock-type 2	Pepin et al. 2022
Dynlt3	Dynein light chain Tctex-type 3	Pepin et al. 2022
E130112N10Rik	E130112N10Rik	Pepin et al. 2022
Ebf3	Transcription factor COE3	Pepin et al. 2022
Eci2	Enoyl-CoA delta isomerase 2	Pepin et al. 2022
Edf1	Endothelial differentiation-related factor 1	Pepin et al. 2022
Eef1akmt2	EEF1A lysine methyltransferase 2	Pepin et al. 2022
Elac1	Zinc phosphodiesterase ELAC protein 1	Pepin et al. 2022
Elmsan1	ELM2 and SANT domain-containing protein 1	Pepin et al. 2022
Elovl6	Very long chain fatty acid elongase 6	Pepin et al. 2022
Emc3	ER membrane protein complex subunit 3	Pepin et al. 2022
Eno2	Gamma-enolase	Pepin et al. 2022
Epha1	Ephrin type-A receptor 1	Pepin et al. 2022
Epha2	Ephrin type-A receptor 2	Pepin et al. 2022
Eps8	Epidermal growth factor receptor kinase substrate 8	Pepin et al. 2022
Erbb3	Receptor tyrosine-protein kinase erbB-3	Pepin et al. 2022
Ercc5	DNA excision repair protein ERCC-5	Pepin et al. 2022
Erfe	Erythroferrone	Pepin et al. 2022
Ergic1	Endoplasmic reticulum-Golgi intermediate compartment protein 1	Pepin et al. 2022
Espl1	Separin	Pepin et al. 2022
Etfb	Electron transfer flavoprotein subunit beta	Pepin et al. 2022
Evc2	Limbin	Pepin et al. 2022
Ext1	Exostosin-1	Pepin et al. 2022
Faap100	Fanconi anemia core complex-associated protein 100	Pepin et al. 2022
Faap20	Fanconi anemia core complex-associated protein 20	Pepin et al. 2022
Fabp5	Fatty acid-binding protein 5	Pepin et al. 2022
Fads1	Acyl-CoA (8-3)-desaturase	Pepin et al. 2022
Fam110b	Protein FAM110B	Pepin et al. 2022
Fam120aos	Fam120aos	Pepin et al. 2022
Fam124a	Family with sequence similarity 124, member A	Pepin et al. 2022
Fam13c	Protein FAM13C	Pepin et al. 2022
Fam149a	Protein FAM149A	Pepin et al. 2022
Fam159b	Protein shisa-like-2B	Pepin et al. 2022
Fam171a1	Family with sequence similarity 171, member A1	Pepin et al. 2022
Fam3c	Protein FAM3C	Pepin et al. 2022
Fam50a	Protein FAM50A	Pepin et al. 2022
Fam69c	Divergent protein kinase domain 1C	Pepin et al. 2022
Fam72a	Protein FAM72A	Pepin et al. 2022
Fam98a	Protein FAM98A	Pepin et al. 2022
Fat4	Protocadherin Fat 4	Pepin et al. 2022
Fbln7	Fibulin-7	Pepin et al. 2022
Fbxl7	F-box/LRR-repeat protein 7	Pepin et al. 2022
Fbxo10	F-box only protein 10	Pepin et al. 2022
Fbxo17	F-box only protein 17	Pepin et al. 2022
Fcgr2b	Low affinity immunoglobulin gamma Fc region receptor II	Pepin et al. 2022
Fezf1	Fez family zinc finger protein 1	Pepin et al. 2022
Fgf22	Fibroblast growth factor 22	Pepin et al. 2022
Fhl1	Four and a half LIM domains protein 1	Pepin et al. 2022
Fibcd1	Fibrinogen C domain-containing protein 1	Pepin et al. 2022
Fkbp5	Peptidyl-prolyl cis-trans isomerase FKBP5	Pepin et al. 2022
Flot1	Flotillin-1	Pepin et al. 2022
Fnip2	Folliculin-interacting protein 2	Pepin et al. 2022
Foxk2	Forkhead box protein K2	Pepin et al. 2022
Foxn4	Forkhead box protein N4	Pepin et al. 2022
Foxo3	Forkhead box protein O3	Pepin et al. 2022
Fzd2	Frizzled-2	Pepin et al. 2022
G530011O06Rik	Uncharacterized protein	Pepin et al. 2022
Gabra2	Gamma-aminobutyric acid receptor subunit alpha-2	Pepin et al. 2022
Gabrq	Gamma-aminobutyric acid receptor subunit theta	Pepin et al. 2022
Gal3st1	Galactosylceramide sulfotransferase	Pepin et al. 2022
Galnt14	Polypeptide N-acetylgalactosaminyltransferase 14	Pepin et al. 2022
Gas2l3	GAS2-like protein 3	Pepin et al. 2022
Gatd1	Glutamine amidotransferase-like class 1 domain-containing protein 1	Pepin et al. 2022
Gbe1	1,4-alpha-glucan-branching enzyme	Pepin et al. 2022
Gbp10	Guanylate-binding protein 10	Pepin et al. 2022
Gbp6	Guanylate-binding protein 6	Pepin et al. 2022
Gca	Grancalcin	Pepin et al. 2022
Gcsh	Glycine cleavage system H protein, mitochondrial	Pepin et al. 2022
Gdnf	Glial cell line-derived neurotrophic factor	Pepin et al. 2022
Gemin7	Gem-associated protein 7	Pepin et al. 2022
Gfod2	Glucose-fructose oxidoreductase domain-containing protein 2	Pepin et al. 2022
Gfra3	GDNF family receptor alpha-3	Pepin et al. 2022
Gga3	ADP-ribosylation factor-binding protein GGA3	Pepin et al. 2022
Gipc2	PDZ domain-containing protein GIPC2	Pepin et al. 2022
Glp1r	Glucagon-like peptide 1 receptor	Pepin et al. 2022
Gm10516	Uncharacterized protein	Pepin et al. 2022
Gm11549	Small integral membrane protein 43	Pepin et al. 2022
Gm15545	Gm15545	Pepin et al. 2022
Gm28042	Phospholipase A2	Pepin et al. 2022
Gm38426	Gm38426	Pepin et al. 2022
Gm4981	Double homeobox family member 4	Pepin et al. 2022
Gm4984	Gm4984	Pepin et al. 2022
Gm5089	EG328479 protein	Pepin et al. 2022
Gm906	Gene model 906,	Pepin et al. 2022
Gna12	Guanine nucleotide-binding protein subunit alpha-12	Pepin et al. 2022
Gnas	Guanine nucleotide-binding protein G	Pepin et al. 2022
Gne	Bifunctional UDP-N-acetylglucosamine 2-epimerase/N-acetylmannosamine kinase	Pepin et al. 2022
Golim4	Golgi integral membrane protein 4	Pepin et al. 2022
Got1	Aspartate aminotransferase, cytoplasmic	Pepin et al. 2022
Gpatch4	G patch domain-containing protein 4	Pepin et al. 2022
Gpr83	G-protein coupled receptor 83	Pepin et al. 2022
Gprin2	G protein regulated inducer of neurite outgrowth 2	Pepin et al. 2022
Gramd1b	Protein Aster-B	Pepin et al. 2022
Grcc10	Protein C10	Pepin et al. 2022
Grhl2	Grainyhead-like protein 2 homolog	Pepin et al. 2022
Grhpr	Glyoxylate reductase/hydroxypyruvate reductase	Pepin et al. 2022
Gria2	Glutamate receptor 2	Pepin et al. 2022
Grk6	G protein-coupled receptor kinase 6	Pepin et al. 2022
Gstt2	Glutathione S-transferase theta-2	Pepin et al. 2022
Gsx1	GS homeobox 1	Pepin et al. 2022
Gxylt2	Glucoside xylosyltransferase 2	Pepin et al. 2022
H2-K2	H2-K2	Pepin et al. 2022
H2-Q1	Histocompatibility 2, Q region locus 1	Pepin et al. 2022
H2al1m	Histone H2A	Pepin et al. 2022
H2al1n	Histone H2A	Pepin et al. 2022
Haghl	Hydroxyacylglutathione hydrolase-like protein	Pepin et al. 2022
Has3	Hyaluronan synthase 3	Pepin et al. 2022
Hddc2	5'-deoxynucleotidase HDDC2	Pepin et al. 2022
Helb	DNA helicase B	Pepin et al. 2022
Hexb	Beta-hexosaminidase subunit beta	Pepin et al. 2022
Hexim1	Protein HEXIM1	Pepin et al. 2022
Hivep2	Transcription factor HIVEP2	Pepin et al. 2022
Hmbox1	Homeobox-containing protein 1	Pepin et al. 2022
Hmgcll1	3-hydroxy-3-methylglutaryl-CoA lyase, cytoplasmic	Pepin et al. 2022
Hmx2	Homeobox protein HMX2	Pepin et al. 2022
Hoxd11	Homeobox protein Hox-D11	Pepin et al. 2022
Hpca	Neuron-specific calcium-binding protein hippocalcin	Pepin et al. 2022
Hpcal4	Hippocalcin-like protein 4	Pepin et al. 2022
Hpn	Serine protease hepsin	Pepin et al. 2022
Hr	Lysine-specific demethylase hairless	Pepin et al. 2022
Hsf2bp	Heat shock factor 2-binding protein	Pepin et al. 2022
Hsf4	Heat shock factor protein 4	Pepin et al. 2022
Hsp90ab1	Heat shock protein HSP 90-beta	Pepin et al. 2022
Hspa1b	Heat shock 70 kDa protein 1B	Pepin et al. 2022
Hyi	Putative hydroxypyruvate isomerase	Pepin et al. 2022
Ids	Iduronate 2-sulfatase	Pepin et al. 2022
Ier3	Radiation-inducible immediate-early gene IEX-1	Pepin et al. 2022
Iffo1	Non-homologous end joining factor IFFO1	Pepin et al. 2022
Igfbpl1	Insulin-like growth factor-binding protein-like 1	Pepin et al. 2022
Iglon5	IgLON family member 5	Pepin et al. 2022
Ikbkg	NF-kappa-B essential modulator	Pepin et al. 2022
Inpp4b	Type II inositol 3,4-bisphosphate 4-phosphatase	Pepin et al. 2022
Inpp5f	Phosphatidylinositide phosphatase SAC2	Pepin et al. 2022
Insrr	Insulin receptor-related protein	Pepin et al. 2022
Ints5	Integrator complex subunit 5	Pepin et al. 2022
Ints9	Integrator complex subunit 9	Pepin et al. 2022
Irs1	Insulin receptor substrate 1	Pepin et al. 2022
Isg20	Interferon-stimulated gene 20 kDa protein	Pepin et al. 2022
Jag1	Protein jagged-1	Pepin et al. 2022
Jam2	Junctional adhesion molecule B	Pepin et al. 2022
Jmjd4	2-oxoglutarate and iron-dependent oxygenase JMJD4	Pepin et al. 2022
Jmjd7	Bifunctional peptidase and	Pepin et al. 2022
Kank1	KN motif and ankyrin repeat domains 1	Pepin et al. 2022
Kcnc2	Voltage-gated potassium channel KCNC2	Pepin et al. 2022
Kcnh6	Potassium voltage-gated channel, subfamily H	Pepin et al. 2022
Kcnh7	Voltage-gated inwardly rectifying potassium channel KCNH7	Pepin et al. 2022
Kcnk12	MNTK1	Pepin et al. 2022
Kcnn3	Small conductance calcium-activated potassium channel protein 3	Pepin et al. 2022
Kctd17	Potassium channel tetramerisation domain containing 17	Pepin et al. 2022
Kif1a	Kinesin-like protein KIF1A	Pepin et al. 2022
Kif22	Kinesin-like protein KIF22	Pepin et al. 2022
Kitl	Kit ligand	Pepin et al. 2022
Kmt5a	N-lysine methyltransferase KMT5A	Pepin et al. 2022
Krtap17-1	Keratin associated protein 17-1	Pepin et al. 2022
Krtcap2	Dolichyl-diphosphooligosaccharide--protein glycosyltransferase subunit KCP2	Pepin et al. 2022
Ky	Kyphoscoliosis peptidase	Pepin et al. 2022
Lama1	Laminin subunit alpha-1	Pepin et al. 2022
Larp1	La-related protein 1	Pepin et al. 2022
Ldoc1	Protein LDOC1	Pepin et al. 2022
Lef1	Lymphoid enhancer-binding factor 1	Pepin et al. 2022
Lepr	Leptin receptor gene-related protein	Pepin et al. 2022
Letm1	Mitochondrial proton/calcium exchanger protein	Pepin et al. 2022
Lgals3	Galectin-3	Pepin et al. 2022
Lgi3	Leucine-rich repeat LGI family member 3	Pepin et al. 2022
Lhx3	LIM/homeobox protein Lhx3	Pepin et al. 2022
Lima1	LIM domain and actin-binding protein 1	Pepin et al. 2022
Limk2	LIM domain kinase 2	Pepin et al. 2022
Lin54	Protein lin-54 homolog	Pepin et al. 2022
Lman1	Protein ERGIC-53	Pepin et al. 2022
LOC100861615	LOC100861615	Pepin et al. 2022
Lpar3	Lysophosphatidic acid receptor 3	Pepin et al. 2022
Lrfn2	Leucine-rich repeat and fibronectin type-III domain-containing protein 2	Pepin et al. 2022
Lrmda	Leucine-rich melanocyte differentiation-associated protein	Pepin et al. 2022
Lrp2	Low-density lipoprotein receptor-related protein 2	Pepin et al. 2022
Lrsam1	E3 ubiquitin-protein ligase LRSAM1	Pepin et al. 2022
Lrtm2	Leucine-rich repeat and transmembrane domain-containing protein 2	Pepin et al. 2022
Lsm4	U6 snRNA-associated Sm-like protein LSm4	Pepin et al. 2022
Lyzl4	Lysozyme-like protein 4	Pepin et al. 2022
Mall	MAL-like protein	Pepin et al. 2022
Maml3	Mastermind like transcriptional coactivator 3	Pepin et al. 2022
Map2	Microtubule-associated protein 2	Pepin et al. 2022
Map3k7cl	MAP3K7 C-terminal-like protein	Pepin et al. 2022
Map3k9	Mitogen-activated protein kinase kinase kinase 9	Pepin et al. 2022
Mapk15	Mitogen-activated protein kinase 15	Pepin et al. 2022
Marf1	Meiosis regulator and mRNA stability factor 1	Pepin et al. 2022
Mark4	MAP/microtubule affinity-regulating kinase 4	Pepin et al. 2022
Mast3	Microtubule-associated serine/threonine-protein kinase 3	Pepin et al. 2022
Mbd6	Methyl-CpG-binding domain protein 6	Pepin et al. 2022
Mbp	Myelin basic protein	Pepin et al. 2022
Mcf2l	Guanine nucleotide exchange factor DBS	Pepin et al. 2022
Mcidas	Multicilin	Pepin et al. 2022
Mecom	Histone-lysine N-methyltransferase MECOM	Pepin et al. 2022
Med19	Mediator of RNA polymerase II transcription subunit 19	Pepin et al. 2022
Med23	Mediator of RNA polymerase II transcription subunit 23	Pepin et al. 2022
Meikin	Meiosis-specific kinetochore protein	Pepin et al. 2022
Met	Hepatocyte growth factor receptor	Pepin et al. 2022
Mettl24	Probable methyltransferase-like protein 24	Pepin et al. 2022
Mettl5	rRNA N	Pepin et al. 2022
Mgarp	Protein MGARP	Pepin et al. 2022
Mgat3	Beta-1,4-mannosyl-glycoprotein 4-beta-N-acetylglucosaminyltransferase	Pepin et al. 2022
Mical3	Mical3	Pepin et al. 2022
Micu1	Calcium uptake protein 1, mitochondrial	Pepin et al. 2022
Miga2	Mitoguardin 2	Pepin et al. 2022
Mir5100	Mir5100	Pepin et al. 2022
Mir6936	Mir6936	Pepin et al. 2022
Mir7115	Mir7115	Pepin et al. 2022
Mir7236	Mir7236	Pepin et al. 2022
Mir7671	Mir7671	Pepin et al. 2022
Mir7676-1	Mir7676-1	Pepin et al. 2022
Mllt3	Protein AF-9	Pepin et al. 2022
Mlxipl	Carbohydrate-responsive element-binding protein	Pepin et al. 2022
Mmab	Corrinoid adenosyltransferase MMAB	Pepin et al. 2022
Mmp16	Matrix metalloproteinase-16	Pepin et al. 2022
Mmp23	Matrix metalloproteinase-23	Pepin et al. 2022
Mon1a	Vacuolar fusion protein MON1 homolog A	Pepin et al. 2022
Mpi	Mannose-6-phosphate isomerase	Pepin et al. 2022
Mpv17l2	Mpv17-like protein 2	Pepin et al. 2022
Mpzl3	Myelin protein zero-like protein 3	Pepin et al. 2022
Mrpl33	Large ribosomal subunit protein bL33m	Pepin et al. 2022
Mrpl45	Large ribosomal subunit protein mL45	Pepin et al. 2022
Mrpl54	Large ribosomal subunit protein mL54	Pepin et al. 2022
Mrps15	Small ribosomal subunit protein uS15m	Pepin et al. 2022
Mrps17	Small ribosomal subunit protein uS17m	Pepin et al. 2022
Mrps5	Small ribosomal subunit protein uS5m	Pepin et al. 2022
Mtag2	Tumor metastasis associated gene product	Pepin et al. 2022
Mtcl1	Microtubule cross-linking factor 1	Pepin et al. 2022
Mtg2	Mitochondrial ribosome associated GTPase 2	Pepin et al. 2022
Mthfsd	Methenyltetrahydrofolate synthase domain-containing protein	Pepin et al. 2022
Mtus2	Microtubule-associated tumor suppressor candidate 2 homolog	Pepin et al. 2022
Mvk	Mevalonate kinase	Pepin et al. 2022
Mxra8	Matrix remodeling-associated protein 8	Pepin et al. 2022
Myef2	Myelin expression factor 2	Pepin et al. 2022
Myh14	Myosin-14	Pepin et al. 2022
Mylk	Myosin light chain kinase, smooth muscle	Pepin et al. 2022
Mzf1	Mzf1 protein	Pepin et al. 2022
Nans	N-acetylneuraminate-9-phosphate synthase	Pepin et al. 2022
Napg	Gamma-soluble NSF attachment protein	Pepin et al. 2022
Naprt	Nicotinate phosphoribosyltransferase	Pepin et al. 2022
Nav2	Sodium channel protein type 7 subunit alpha	Pepin et al. 2022
Ncoa1	Nuclear receptor coactivator 1	Pepin et al. 2022
Ncoa4	Nuclear receptor coactivator 4	Pepin et al. 2022
Nde1	Nuclear distribution protein nudE homolog 1	Pepin et al. 2022
Negr1	Neuronal growth regulator 1	Pepin et al. 2022
Neil2	Endonuclease 8-like 2	Pepin et al. 2022
Nelfcd	Negative elongation factor D	Pepin et al. 2022
Nell1	Protein kinase C-binding protein NELL1	Pepin et al. 2022
Nemp2	Nuclear envelope integral membrane protein 2	Pepin et al. 2022
Nfib	Nuclear factor 1 B-type	Pepin et al. 2022
Nfic	Nuclear factor 1 C-type	Pepin et al. 2022
Ngrn	Neugrin	Pepin et al. 2022
Nipal4	Magnesium transporter NIPA4	Pepin et al. 2022
Nkx2-5	Homeobox protein Nkx-2.5	Pepin et al. 2022
Nle1	Notchless protein homolog 1	Pepin et al. 2022
Nmu	Neuromedin-U	Pepin et al. 2022
Noc2l	Nucleolar complex protein 2 homolog	Pepin et al. 2022
Noc3l	Nucleolar complex protein 3 homolog	Pepin et al. 2022
Nosip	Nitric oxide synthase-interacting protein	Pepin et al. 2022
Npas1	Neuronal PAS domain-containing protein 1	Pepin et al. 2022
Npas4	Neuronal PAS domain-containing protein 4	Pepin et al. 2022
Nptn	Neuroplastin	Pepin et al. 2022
Nqo2	Ribosyldihydronicotinamide dehydrogenase	Pepin et al. 2022
Nrcam	Neuronal cell adhesion molecule	Pepin et al. 2022
Nrn1	Neuritin	Pepin et al. 2022
Nudt8	Mitochondrial coenzyme A diphosphatase NUDT8	Pepin et al. 2022
Nup210	Nuclear pore membrane glycoprotein 210	Pepin et al. 2022
Nxnl2	Nucleoredoxin-like protein 2	Pepin et al. 2022
Nxph1	Neurexophilin-1	Pepin et al. 2022
Oaf	Out at first protein homolog	Pepin et al. 2022
Ocln	Occludin	Pepin et al. 2022
Odf3l1	Protein CIMAP1C	Pepin et al. 2022
Ogdhl	oxoglutarate dehydrogenase	Pepin et al. 2022
Olfm1	Noelin	Pepin et al. 2022
Olfr1428	Olfactory receptor family 4 subfamily D member 6	Pepin et al. 2022
Olfr215	Olfactory receptor	Pepin et al. 2022
Ormdl1	ORM1-like protein 1	Pepin et al. 2022
Ost4	Dolichyl-diphosphooligosaccharide--protein glycosyltransferase subunit 4	Pepin et al. 2022
Pabpc1l	Polyadenylate-binding protein	Pepin et al. 2022
Pacs2	Phosphofurin acidic cluster sorting protein 2	Pepin et al. 2022
Pald1	Paladin	Pepin et al. 2022
Palm	Lens fiber major intrinsic protein	Pepin et al. 2022
Pam	Peptidyl-glycine alpha-amidating monooxygenase	Pepin et al. 2022
Papd7	Terminal nucleotidyltransferase 4A	Pepin et al. 2022
Papss1	Bifunctional 3'-phosphoadenosine 5'-phosphosulfate synthase 1	Pepin et al. 2022
Parm1	Prostate androgen-regulated mucin-like protein 1 homolog	Pepin et al. 2022
Pax6	Paired box protein Pax-6	Pepin et al. 2022
Pbx1	Pre-B-cell leukemia transcription factor 1	Pepin et al. 2022
Pcdhb4	Cadherin domain-containing protein	Pepin et al. 2022
Pcdhgb6	Protocadherin gamma	Pepin et al. 2022
Pcgf2	Polycomb group RING finger protein 2	Pepin et al. 2022
Pcnx4	Pecanex-like protein 4	Pepin et al. 2022
Pde4b	Phosphodiesterase	Pepin et al. 2022
Pdgfc	Platelet-derived growth factor C	Pepin et al. 2022
Pdk4	Pdk4	Pepin et al. 2022
Pea15a	Astrocytic phosphoprotein PEA-15	Pepin et al. 2022
Peg3	Paternally-expressed gene 3 protein	Pepin et al. 2022
Pfkp	ATP-dependent 6-phosphofructokinase, platelet type	Pepin et al. 2022
Pgm1	Phosphopentomutase	Pepin et al. 2022
Pgm2	Phosphopentomutase	Pepin et al. 2022
Phactr3	Phosphatase and actin regulator 3	Pepin et al. 2022
Phax	Phosphorylated adapter RNA export protein	Pepin et al. 2022
Phlda3	Pleckstrin homology-like domain family A member 3	Pepin et al. 2022
Phyh	Phytanoyl-CoA dioxygenase, peroxisomal	Pepin et al. 2022
Pid1	PTB-containing, cubilin and LRP1-interacting protein	Pepin et al. 2022
Pigb	GPI mannosyltransferase 3	Pepin et al. 2022
Pik3cb	Phosphatidylinositol 4,5-bisphosphate 3-kinase catalytic subunit beta isoform	Pepin et al. 2022
Pik3r2	Phosphatidylinositol 3-kinase regulatory subunit beta	Pepin et al. 2022
Piwil2	Piwi-like protein 2	Pepin et al. 2022
Plcxd2	PI-PLC X domain-containing protein 2	Pepin et al. 2022
Plekha2	Pleckstrin homology domain-containing family A member 2	Pepin et al. 2022
Plgrkt	Plasminogen receptor	Pepin et al. 2022
Plk1	Serine/threonine-protein kinase PLK1	Pepin et al. 2022
Pllp	Plasmolipin	Pepin et al. 2022
Plod3	Multifunctional procollagen lysine hydroxylase and glycosyltransferase LH3	Pepin et al. 2022
Plppr5	Phospholipid phosphatase-related protein type 5	Pepin et al. 2022
Plxna2	Plexin-A2	Pepin et al. 2022
Pmaip1	Phorbol-12-myristate-13-acetate-induced protein 1	Pepin et al. 2022
Pms1	Protein SPMIP7	Pepin et al. 2022
Podxl2	Podocalyxin-like protein 2	Pepin et al. 2022
Poll	DNA polymerase lambda	Pepin et al. 2022
Polr2d	DNA-directed RNA polymerase II subunit RPB4	Pepin et al. 2022
Polr3h	DNA-directed RNA polymerase III subunit RPC8	Pepin et al. 2022
Ppargc1b	Peroxisome proliferator-activated receptor gamma coactivator 1-beta	Pepin et al. 2022
Ppfia2	Liprin-alpha-2	Pepin et al. 2022
Ppl	Periplakin	Pepin et al. 2022
Ppm1m	Protein phosphatase 1M	Pepin et al. 2022
Ppp1r13l	RelA-associated inhibitor	Pepin et al. 2022
Ppp1r15a	Protein phosphatase 1 regulatory subunit 15A	Pepin et al. 2022
Ppp1r26	Protein phosphatase 1 regulatory subunit 26	Pepin et al. 2022
Pqlc2	Lysosomal amino acid transporter 1 homolog	Pepin et al. 2022
Prmt1	Protein arginine N-methyltransferase 1	Pepin et al. 2022
Prokr2	Prokineticin receptor 2	Pepin et al. 2022
Prpf18	Pre-mRNA-splicing factor 18	Pepin et al. 2022
Prpf4b	Serine/threonine-protein kinase PRP4 homolog	Pepin et al. 2022
Prr14l	Proline rich 14-like	Pepin et al. 2022
Prr29	Proline-rich protein 29	Pepin et al. 2022
Prr36	Proline rich 36	Pepin et al. 2022
Prrg2	Transmembrane gamma-carboxyglutamic acid protein 2	Pepin et al. 2022
Prss36	Polyserase-2	Pepin et al. 2022
Psmd8	26S proteasome non-ATPase regulatory subunit 8	Pepin et al. 2022
Psmg1	Proteasome assembly chaperone 1	Pepin et al. 2022
Ptgfrn	Prostaglandin F2 receptor negative regulator	Pepin et al. 2022
Ptgis	Prostacyclin synthase	Pepin et al. 2022
Ptk2b	Protein-tyrosine kinase 2-beta	Pepin et al. 2022
Ptpn21	Tyrosine-protein phosphatase non-receptor type 21	Pepin et al. 2022
Ptpn5	Tyrosine-protein phosphatase non-receptor type 5	Pepin et al. 2022
Ptprd	Receptor-type tyrosine-protein phosphatase delta	Pepin et al. 2022
Ptpre	Receptor-type tyrosine-protein phosphatase epsilon	Pepin et al. 2022
Ptprs	Receptor-type tyrosine-protein phosphatase S	Pepin et al. 2022
Ptpru	Receptor-type tyrosine-protein phosphatase U	Pepin et al. 2022
Ptrhd1	Putative peptidyl-tRNA hydrolase PTRHD1	Pepin et al. 2022
Pvalb	Parvalbumin alpha	Pepin et al. 2022
Pvt1	Uncharacterized protein	Pepin et al. 2022
Pwp1	Periodic tryptophan protein 1 homolog	Pepin et al. 2022
Qdpr	Dihydropteridine reductase	Pepin et al. 2022
Rab40c	Ras-related protein Rab-40C	Pepin et al. 2022
Rab42	Ras-related protein Rab-42	Pepin et al. 2022
Rad54b	DNA repair and recombination protein RAD54B	Pepin et al. 2022
Ralgds	Ral guanine nucleotide dissociation stimulator	Pepin et al. 2022
Ralyl	RNA-binding Raly-like protein	Pepin et al. 2022
Ramp3	Receptor activity-modifying protein 3	Pepin et al. 2022
Ranbp9	Ran-binding protein 9	Pepin et al. 2022
Rapgef3	Rap guanine nucleotide exchange factor 3	Pepin et al. 2022
Rasgef1a	RasGEF domain family, member 1A	Pepin et al. 2022
Rasgrf1	Ras-specific guanine nucleotide-releasing factor 1	Pepin et al. 2022
Rasl11a	Ras-like protein family member 11A	Pepin et al. 2022
Rasl2-9	GTP-binding nuclear protein Ran, testis-specific isoform	Pepin et al. 2022
Rbpms2	RNA-binding protein with multiple splicing 2	Pepin et al. 2022
Rcsd1	CapZ-interacting protein	Pepin et al. 2022
Rfx6	DNA-binding protein RFX6	Pepin et al. 2022
Rgs17	Regulator of G-protein signaling 17	Pepin et al. 2022
Rgs2	Regulator of G-protein signaling 2	Pepin et al. 2022
Rhbdd2	Rhomboid domain-containing protein 2	Pepin et al. 2022
Rhebl1	GTPase RhebL1	Pepin et al. 2022
Rilpl2	RILP-like protein 2	Pepin et al. 2022
Rimkla	N-acetylaspartylglutamate synthase A	Pepin et al. 2022
Rin3	Ras and Rab interactor 3	Pepin et al. 2022
Rinl	Ras and Rab interactor-like protein	Pepin et al. 2022
Ripk2	Receptor-interacting serine/threonine-protein kinase 2	Pepin et al. 2022
Ripor2	Rho family-interacting cell polarization regulator 2	Pepin et al. 2022
Rnf130	E3 ubiquitin-protein ligase RNF130	Pepin et al. 2022
Rpa2	DNA-directed RNA polymerase I subunit RPA2	Pepin et al. 2022
Rpl12	Large ribosomal subunit protein uL11	Pepin et al. 2022
Rps19bp1	Active regulator of SIRT1	Pepin et al. 2022
Rps6kc1	MAP kinase-activated protein kinase 2	Pepin et al. 2022
Rras2	Ras-related protein R-Ras2	Pepin et al. 2022
Rspo4	R-spondin-4	Pepin et al. 2022
Rtl4	Retrotransposon Gag-like protein 4	Pepin et al. 2022
Runx1	Runt-related transcription factor 1	Pepin et al. 2022
Scn3b	Sodium channel regulatory subunit beta-3	Pepin et al. 2022
Scpep1	Retinoid-inducible serine carboxypeptidase	Pepin et al. 2022
Sct	Secretin	Pepin et al. 2022
Sdc4	Syndecan-4	Pepin et al. 2022
Sdk1	Protein sidekick-1	Pepin et al. 2022
Sec11c	Signal peptidase complex catalytic subunit SEC11C	Pepin et al. 2022
Sema4f	Semaphorin-4F	Pepin et al. 2022
Serpina1f	Alpha-1-antitrypsin 1-6	Pepin et al. 2022
Sertad3	SERTA domain-containing protein 3	Pepin et al. 2022
Sertm1	Serine-rich and transmembrane domain-containing protein 1	Pepin et al. 2022
Setd4	SET domain-containing protein 4	Pepin et al. 2022
Sf3b2	Splicing factor 3B subunit 2	Pepin et al. 2022
Sfi1	Protein SFI1 homolog	Pepin et al. 2022
Sfrp2	Secreted frizzled-related protein 2	Pepin et al. 2022
Sh3pxd2b	SH3 and PX domain-containing protein 2B	Pepin et al. 2022
Shc1	SHC-transforming protein 1	Pepin et al. 2022
Shroom3	Protein Shroom3	Pepin et al. 2022
Sirt4	NAD-dependent protein lipoamidase sirtuin-4, mitochondrial	Pepin et al. 2022
Sirt7	NAD-dependent protein deacetylase sirtuin-7	Pepin et al. 2022
Slc12a2	Solute carrier family 12 member 2	Pepin et al. 2022
Slc13a3	Na(+)/dicarboxylate cotransporter 3	Pepin et al. 2022
Slc13a5	Na(+)/citrate cotransporter	Pepin et al. 2022
Slc22a4	Solute carrier family 22 member 4	Pepin et al. 2022
Slc25a19	Mitochondrial thiamine pyrophosphate carrier	Pepin et al. 2022
Slc25a36	Solute carrier family 25 member 36	Pepin et al. 2022
Slc25a4	ADP/ATP translocase 1	Pepin et al. 2022
Slc25a43	Solute carrier family 25 member 43	Pepin et al. 2022
Slc27a2	Long-chain fatty acid transport protein 2	Pepin et al. 2022
Slc27a4	Long-chain fatty acid transport protein 4	Pepin et al. 2022
Slc35a2	UDP-galactose translocator	Pepin et al. 2022
Slc35d2	Nucleotide sugar transporter SLC35D2	Pepin et al. 2022
Slc35f1	Solute carrier family 35 member F1	Pepin et al. 2022
Slc37a3	Sugar phosphate exchanger 3	Pepin et al. 2022
Slc44a5	Choline transporter-like protein 5	Pepin et al. 2022
Slc6a4	Sodium-dependent serotonin transporter	Pepin et al. 2022
Slc7a1	High affinity cationic amino acid transporter 1	Pepin et al. 2022
Slc7a7	Y+L amino acid transporter 1	Pepin et al. 2022
Slc7a8	Large neutral amino acids transporter small subunit 2	Pepin et al. 2022
Slfn5	Schlafen family member 5	Pepin et al. 2022
Smg5	Nonsense-mediated mRNA decay factor SMG5	Pepin et al. 2022
Smpdl3a	Cyclic GMP-AMP phosphodiesterase SMPDL3A	Pepin et al. 2022
Snord37	Snord37	Pepin et al. 2022
Snx10	Sorting nexin-10	Pepin et al. 2022
Snx11	Sorting nexin-11	Pepin et al. 2022
Snx16	Sorting nexin-16	Pepin et al. 2022
Snx31	Sorting nexin-31	Pepin et al. 2022
Snx7	Sorting nexin-7	Pepin et al. 2022
Sp9	Transcription factor Sp9	Pepin et al. 2022
Spcs3	Signal peptidase complex subunit 3	Pepin et al. 2022
Specc1	Cytospin-B	Pepin et al. 2022
Speer3	Spermatogenesis associated glutamate	Pepin et al. 2022
Speer4d	Spermatogenesis associated glutamate	Pepin et al. 2022
Spef1	Sperm flagellar protein 1	Pepin et al. 2022
Speg	Striated muscle-specific serine/threonine-protein kinase	Pepin et al. 2022
Spsb4	SPRY domain-containing SOCS box protein 4	Pepin et al. 2022
Sptbn4	Spectrin beta, non-erythrocytic 4	Pepin et al. 2022
Ss18l2	SS18-like protein 2	Pepin et al. 2022
Ssbp4	Single stranded DNA binding protein 4	Pepin et al. 2022
St3gal4	CMP-N-acetylneuraminate-beta-galactosamide-alpha-2,3-sialyltransferase 4	Pepin et al. 2022
St6gal1	Beta-galactoside alpha-2,6-sialyltransferase 1	Pepin et al. 2022
Stag2	Cohesin subunit SA-2	Pepin et al. 2022
Stat1	Signal transducer and activator of transcription 1	Pepin et al. 2022
Stbd1	Starch-binding domain-containing protein 1	Pepin et al. 2022
Stc2	Stanniocalcin-2	Pepin et al. 2022
Stk32a	Serine/threonine-protein kinase 32A	Pepin et al. 2022
Stum	Protein stum homolog	Pepin et al. 2022
Stx16	Syntaxin-16	Pepin et al. 2022
Stx4a	Syntaxin-4	Pepin et al. 2022
Stxbp5	Syntaxin-binding protein 5	Pepin et al. 2022
Susd5	Sushi domain containing 5	Pepin et al. 2022
Sv2a	Synaptic vesicle glycoprotein 2A	Pepin et al. 2022
Syne1	Nesprin-1	Pepin et al. 2022
Syt1	Synaptotagmin-1	Pepin et al. 2022
Tacc2	Transforming acidic coiled-coil-containing protein 2	Pepin et al. 2022
Taf4	TATA-box binding protein associated factor 4	Pepin et al. 2022
Taldo1	Transaldolase	Pepin et al. 2022
Tanc2	Protein TANC2	Pepin et al. 2022
Tbc1d24	TBC1 domain family member 24	Pepin et al. 2022
Tbx3	T-box transcription factor TBX3	Pepin et al. 2022
Tceanc	Transcription elongation factor A N-terminal and central domain-containing protein	Pepin et al. 2022
Tcof1	Treacle protein	Pepin et al. 2022
Tctn1	Tectonic-1	Pepin et al. 2022
Tdrd7	Tudor domain-containing protein 7	Pepin et al. 2022
Terc	Terc	Pepin et al. 2022
Tes	Testin	Pepin et al. 2022
Tet2	Methylcytosine dioxygenase TET2	Pepin et al. 2022
Tgds	dTDP-D-glucose 4,6-dehydratase	Pepin et al. 2022
Tgfb1	Transforming growth factor beta-1 proprotein	Pepin et al. 2022
Tgfbrap1	Transforming growth factor-beta receptor-associated protein 1	Pepin et al. 2022
Themis2	Protein THEMIS2	Pepin et al. 2022
Thsd7a	Thrombospondin type-1 domain-containing protein 7A	Pepin et al. 2022
Thyn1	Thymocyte nuclear protein 1	Pepin et al. 2022
Timm10b	Mitochondrial import inner membrane translocase subunit Tim10 B	Pepin et al. 2022
Timm44	Mitochondrial import inner membrane translocase subunit TIM44	Pepin et al. 2022
Tinagl1	Tubulointerstitial nephritis antigen-like	Pepin et al. 2022
Tk2	Thymidine kinase 2, mitochondrial	Pepin et al. 2022
Tln1	Talin-1	Pepin et al. 2022
Tlr5	Toll-like receptor 5	Pepin et al. 2022
Tmc6	Transmembrane channel-like protein 6	Pepin et al. 2022
Tmc8	Transmembrane channel-like protein 8	Pepin et al. 2022
Tmem145	Transmembrane protein 145	Pepin et al. 2022
Tmem170b	Transmembrane protein 170B	Pepin et al. 2022
Tmem229b	Transmembrane protein 229B	Pepin et al. 2022
Tmem231	Transmembrane protein 231	Pepin et al. 2022
Tmem267	Transmembrane protein 267	Pepin et al. 2022
Tmem29	VCP nuclear cofactor family member 2	Pepin et al. 2022
Tmem35b	Transmembrane protein 35B	Pepin et al. 2022
Tmem45b	Transmembrane protein 45B	Pepin et al. 2022
Tmem69	Transmembrane protein 69	Pepin et al. 2022
Tmx2	Thioredoxin-related transmembrane protein 2	Pepin et al. 2022
Tmx3	Protein disulfide-isomerase TMX3	Pepin et al. 2022
Tnfrsf12a	Tumor necrosis factor receptor superfamily member 12A	Pepin et al. 2022
Tnfrsf21	Tumor necrosis factor receptor superfamily member 21	Pepin et al. 2022
Tnfsf11	Tumor necrosis factor ligand superfamily member 11	Pepin et al. 2022
Tom1l1	TOM1-like protein 1	Pepin et al. 2022
Tram2	Translocating chain-associated membrane protein 2	Pepin et al. 2022
Trappc9	Trafficking protein particle complex subunit 9	Pepin et al. 2022
Trerf1	Transcriptional-regulating factor 1	Pepin et al. 2022
Trim14	Tripartite motif-containing protein 14	Pepin et al. 2022
Trim25	E3 ubiquitin/ISG15 ligase TRIM25	Pepin et al. 2022
Trim26	Tripartite motif-containing protein 26	Pepin et al. 2022
Trim35	E3 ubiquitin-protein ligase TRIM35	Pepin et al. 2022
Trim46	Tripartite motif-containing protein 46	Pepin et al. 2022
Trim47	E3 ubiquitin-protein ligase TRIM47	Pepin et al. 2022
Trim67	Tripartite motif-containing protein 67	Pepin et al. 2022
Trim7	E3 ubiquitin-protein ligase TRIM7	Pepin et al. 2022
Trpc5	Short transient receptor potential channel 5	Pepin et al. 2022
Trpm6	Transient receptor potential cation channel subfamily M member 6	Pepin et al. 2022
Tspan3	Tetraspanin-3	Pepin et al. 2022
Ttc21b	Tetratricopeptide repeat protein 21B	Pepin et al. 2022
Ttc29	Tetratricopeptide repeat protein 29	Pepin et al. 2022
Ttc34	Tetratricopeptide repeat protein 34	Pepin et al. 2022
Ttc39a	Tetratricopeptide repeat protein 39A	Pepin et al. 2022
Ttc39aos1	Ttc39aos1	Pepin et al. 2022
Ttll12	Tubulin--tyrosine ligase-like protein 12	Pepin et al. 2022
Tubb2b	Tubulin beta-2B chain	Pepin et al. 2022
Ube2cbp	E3 ubiquitin-protein ligase E3D	Pepin et al. 2022
Ube2d-ps	Ube2d-ps	Pepin et al. 2022
Ubxn2b	UBX domain-containing protein 2B	Pepin et al. 2022
Ugt1a1	UDP-glucuronosyltransferase 1A1	Pepin et al. 2022
Unc79	Protein unc-79 homolog	Pepin et al. 2022
Uqcr11	Cytochrome b-c1 complex subunit 10	Pepin et al. 2022
Urgcp	Up-regulator of cell proliferation	Pepin et al. 2022
Usp13	Ubiquitin carboxyl-terminal hydrolase 13	Pepin et al. 2022
Usp29	Ubiquitin carboxyl-terminal hydrolase 29	Pepin et al. 2022
Usp33	Ubiquitin carboxyl-terminal hydrolase 33	Pepin et al. 2022
Vax2	Ventral anterior homeobox 2	Pepin et al. 2022
Vcpkmt	Protein N-lysine methyltransferase METTL21D	Pepin et al. 2022
Vipr1	Vasoactive intestinal polypeptide receptor 1	Pepin et al. 2022
Vmn2r29	Vomeronasal 2, receptor 29	Pepin et al. 2022
Vstm2a	V-set and transmembrane domain-containing protein 2A	Pepin et al. 2022
Vwa5b2	von Willebrand factor A domain-containing protein 5B2	Pepin et al. 2022
Wdr17	WD repeat domain 17	Pepin et al. 2022
Wdr81	WD repeat-containing protein 81	Pepin et al. 2022
Wdr83	WD repeat domain-containing protein 83	Pepin et al. 2022
Wfdc15a	WAP four-disulfide core domain protein 15A	Pepin et al. 2022
Wipf2	WAS/WASL-interacting protein family member 2	Pepin et al. 2022
Wnt10a	Protein Wnt-10a	Pepin et al. 2022
Wt1os	Secreted protein	Pepin et al. 2022
Xntrpc	Xndc1-transient receptor potential cation channel, subfamily C, member 2 readthrough	Pepin et al. 2022
Zbtb17	Zinc finger and BTB domain-containing protein 17	Pepin et al. 2022
Zbtb45	Zinc finger and BTB domain-containing protein 45	Pepin et al. 2022
Zfhx3	Zinc finger homeobox protein 3	Pepin et al. 2022
Zfp174	Zinc finger protein 174	Pepin et al. 2022
Zfp248	Zinc finger protein 248	Pepin et al. 2022
Zfp282	Zinc finger protein 282	Pepin et al. 2022
Zfp287	Zinc finger protein 287	Pepin et al. 2022
Zfp30	Zinc finger protein 30	Pepin et al. 2022
Zfp341	Zinc finger protein 341	Pepin et al. 2022
Zfp354b	Zinc finger protein 354B	Pepin et al. 2022
Zfp36	mRNA decay activator protein ZFP36	Pepin et al. 2022
Zfp59	Zinc finger protein 59	Pepin et al. 2022
Zfp809	Zinc finger protein 809	Pepin et al. 2022
Zfp992	Zinc finger protein 992	Pepin et al. 2022
Zhx2	Zinc fingers and homeoboxes protein 2	Pepin et al. 2022
Zic4	Zinc finger protein ZIC 4	Pepin et al. 2022
Znhit1	Zinc finger HIT domain-containing protein 1	Pepin et al. 2022
1110034G24Rik	1110034G24Rik protein	Pepin et al. 2022 & Pepin et al. 2024
1810014B01Rik	1810014B01Rik	Pepin et al. 2022 & Pepin et al. 2024
2210408F21Rik	2210408F21Rik	Pepin et al. 2022 & Pepin et al. 2024
2810410L24Rik	Uncharacterized protein	Pepin et al. 2022 & Pepin et al. 2024
4833420G17Rik	RIKEN cDNA 4833420G17 gene	Pepin et al. 2022 & Pepin et al. 2024
4930558K02Rik	RIKEN cDNA 4930558K02 gene	Pepin et al. 2022 & Pepin et al. 2024
6330415G19Rik	6330415G19Rik	Pepin et al. 2022 & Pepin et al. 2024
9130024F11Rik	9130024F11Rik	Pepin et al. 2022 & Pepin et al. 2024
Aatk	Serine/threonine-protein kinase LMTK1	Pepin et al. 2022 & Pepin et al. 2024
Abat	4-aminobutyrate aminotransferase, mitochondrial	Pepin et al. 2022 & Pepin et al. 2024
Acaa2	3-ketoacyl-CoA thiolase, mitochondrial	Pepin et al. 2022 & Pepin et al. 2024
Actn3	Alpha-actinin-3	Pepin et al. 2022 & Pepin et al. 2024
Adamts2	A disintegrin and metalloproteinase with thrombospondin motifs 2	Pepin et al. 2022 & Pepin et al. 2024
Adra2a	Alpha-2A adrenergic receptor	Pepin et al. 2022 & Pepin et al. 2024
Akr1a1	Aldo-keto reductase family 1 member A1	Pepin et al. 2022 & Pepin et al. 2024
Ap1m2	AP-1 complex subunit mu-2	Pepin et al. 2022 & Pepin et al. 2024
Ap1s1	AP-1 complex subunit sigma-1A	Pepin et al. 2022 & Pepin et al. 2024
Apbb1	Amyloid beta precursor protein binding family B member 1	Pepin et al. 2022 & Pepin et al. 2024
Arhgef17	Rho guanine nucleotide exchange factor 17	Pepin et al. 2022 & Pepin et al. 2024
Armc7	Armadillo repeat-containing protein 7	Pepin et al. 2022 & Pepin et al. 2024
Ass1	Argininosuccinate synthase	Pepin et al. 2022 & Pepin et al. 2024
Atp23	Mitochondrial inner membrane protease ATP23 homolog	Pepin et al. 2022 & Pepin et al. 2024
B3gntl1	Queuosine-tRNA galactosyltransferase	Pepin et al. 2022 & Pepin et al. 2024
Bambi-ps1	Bambi-ps1	Pepin et al. 2022 & Pepin et al. 2024
Bcl2l12	BCL2 like 12	Pepin et al. 2022 & Pepin et al. 2024
Bhlhe41	Class E basic helix-loop-helix protein 41	Pepin et al. 2022 & Pepin et al. 2024
Brinp2	BMP/retinoic acid-inducible neural-specific protein 2	Pepin et al. 2022 & Pepin et al. 2024
Btd	Biotinidase	Pepin et al. 2022 & Pepin et al. 2024
Btg1-ps2	Protein BTG1	Pepin et al. 2022 & Pepin et al. 2024
C920021L13Rik	C920021L13Rik	Pepin et al. 2022 & Pepin et al. 2024
Cars2	Probable cysteine--tRNA ligase, mitochondrial	Pepin et al. 2022 & Pepin et al. 2024
Casp3	Caspase-3	Pepin et al. 2022 & Pepin et al. 2024
Cav1	Caveolin-1	Pepin et al. 2022 & Pepin et al. 2024
Ccdc155	Protein KASH5	Pepin et al. 2022 & Pepin et al. 2024
Ccdc22	Coiled-coil domain-containing protein 22	Pepin et al. 2022 & Pepin et al. 2024
Ccnd3	G1/S-specific cyclin-D3	Pepin et al. 2022 & Pepin et al. 2024
Ch25h	Cholesterol 25-hydroxylase	Pepin et al. 2022 & Pepin et al. 2024
Clcn2	Chloride channel protein 2	Pepin et al. 2022 & Pepin et al. 2024
Clybl	Citramalyl-CoA lyase, mitochondrial	Pepin et al. 2022 & Pepin et al. 2024
Col16a1	Collagen alpha-1	Pepin et al. 2022 & Pepin et al. 2024
Commd7	COMM domain-containing protein 7	Pepin et al. 2022 & Pepin et al. 2024
Cpne3	Copine-3	Pepin et al. 2022 & Pepin et al. 2024
Ctbs	Di-N-acetylchitobiase	Pepin et al. 2022 & Pepin et al. 2024
Ctsd	Cathepsin D	Pepin et al. 2022 & Pepin et al. 2024
Cyp1a1	Cytochrome P450 1A1	Pepin et al. 2022 & Pepin et al. 2024
Cyp4f41-ps	Cyp4f41-ps	Pepin et al. 2022 & Pepin et al. 2024
Daam2	Disheveled-associated activator of morphogenesis 2	Pepin et al. 2022 & Pepin et al. 2024
Dirc2	Solute carrier family 49 member 4	Pepin et al. 2022 & Pepin et al. 2024
Dnph1	5-hydroxymethyl-dUMP N-hydrolase	Pepin et al. 2022 & Pepin et al. 2024
Dusp19	Dual specificity protein phosphatase 19	Pepin et al. 2022 & Pepin et al. 2024
E030030I06Rik	Uncharacterized protein	Pepin et al. 2022 & Pepin et al. 2024
Egfl7	Epidermal growth factor-like protein 7	Pepin et al. 2022 & Pepin et al. 2024
Eif2d	Eukaryotic translation initiation factor 2D	Pepin et al. 2022 & Pepin et al. 2024
Elk1	ETS domain-containing protein Elk-1	Pepin et al. 2022 & Pepin et al. 2024
Eogt	EGF domain-specific O-linked N-acetylglucosamine transferase	Pepin et al. 2022 & Pepin et al. 2024
Epg5	Ectopic P granules protein 5 homolog	Pepin et al. 2022 & Pepin et al. 2024
Esr2	Estrogen receptor beta	Pepin et al. 2022 & Pepin et al. 2024
Exoc4	Exocyst complex component 4	Pepin et al. 2022 & Pepin et al. 2024
Fis1	Mitochondrial fission 1 protein	Pepin et al. 2022 & Pepin et al. 2024
Flywch2	FLYWCH family member 2	Pepin et al. 2022 & Pepin et al. 2024
Frmd4a	FERM domain-containing protein 4A	Pepin et al. 2022 & Pepin et al. 2024
Frzb	Secreted frizzled-related protein 3	Pepin et al. 2022 & Pepin et al. 2024
Fut1	Galactoside alpha-	Pepin et al. 2022 & Pepin et al. 2024
Glb1l2	Beta-galactosidase-1-like protein 2	Pepin et al. 2022 & Pepin et al. 2024
Gm10354	Spermatogenesis associated glutamate	Pepin et al. 2022 & Pepin et al. 2024
Gm13286	Gm13286	Pepin et al. 2022 & Pepin et al. 2024
Gm15663	Gm15663	Pepin et al. 2022 & Pepin et al. 2024
Gm16675	Gm16675	Pepin et al. 2022 & Pepin et al. 2024
Gm20611	Gm20611	Pepin et al. 2022 & Pepin et al. 2024
Gm382	Vigilin	Pepin et al. 2022 & Pepin et al. 2024
Gm4349	Gm4349	Pepin et al. 2022 & Pepin et al. 2024
Gpd1l	Glycerol-3-phosphate dehydrogenase 1-like protein	Pepin et al. 2022 & Pepin et al. 2024
Gpr101	Probable G-protein coupled receptor 101	Pepin et al. 2022 & Pepin et al. 2024
Gpr146	G-protein coupled receptor 146	Pepin et al. 2022 & Pepin et al. 2024
Gpr157	G-protein coupled receptor 157	Pepin et al. 2022 & Pepin et al. 2024
Gramd3	GRAM domain-containing protein 2B	Pepin et al. 2022 & Pepin et al. 2024
Grwd1	Glutamate-rich WD repeat-containing protein 1	Pepin et al. 2022 & Pepin et al. 2024
Gse1	Genetic suppressor element 1	Pepin et al. 2022 & Pepin et al. 2024
Hacl1	2-hydroxyacyl-CoA lyase 1	Pepin et al. 2022 & Pepin et al. 2024
Hmgcl	Hydroxymethylglutaryl-CoA lyase, mitochondrial	Pepin et al. 2022 & Pepin et al. 2024
Hook2	Protein Hook homolog 2	Pepin et al. 2022 & Pepin et al. 2024
Hspbap1	HSPB1-associated protein 1	Pepin et al. 2022 & Pepin et al. 2024
Ifnlr1	Interferon lambda receptor 1	Pepin et al. 2022 & Pepin et al. 2024
Igf2	Insulin-like growth factor 2	Pepin et al. 2022 & Pepin et al. 2024
Igf2os	Igf2os	Pepin et al. 2022 & Pepin et al. 2024
Ilvbl	2-hydroxyacyl-CoA lyase 2	Pepin et al. 2022 & Pepin et al. 2024
Irf2	Interferon regulatory factor 2	Pepin et al. 2022 & Pepin et al. 2024
Irf3	Interferon regulatory factor 3	Pepin et al. 2022 & Pepin et al. 2024
Ispd	D-ribitol-5-phosphate cytidylyltransferase	Pepin et al. 2022 & Pepin et al. 2024
Itih5	Inter-alpha-trypsin inhibitor heavy chain H5	Pepin et al. 2022 & Pepin et al. 2024
Itpr3	Inositol 1,4,5-trisphosphate-gated calcium channel ITPR3	Pepin et al. 2022 & Pepin et al. 2024
Lman2	Vesicular integral-membrane protein VIP36	Pepin et al. 2022 & Pepin et al. 2024
Lsm5	U6 snRNA-associated Sm-like protein LSm5	Pepin et al. 2022 & Pepin et al. 2024
Manba	Beta-mannosidase	Pepin et al. 2022 & Pepin et al. 2024
Matn2	Matrilin-2	Pepin et al. 2022 & Pepin et al. 2024
Med11	Mediator of RNA polymerase II transcription subunit 11	Pepin et al. 2022 & Pepin et al. 2024
Med16	Mediator of RNA polymerase II transcription subunit 16	Pepin et al. 2022 & Pepin et al. 2024
Med30	Mediator of RNA polymerase II transcription subunit 30	Pepin et al. 2022 & Pepin et al. 2024
Metap1d	Methionine aminopeptidase 1D, mitochondrial	Pepin et al. 2022 & Pepin et al. 2024
Mettl21a	Protein N-lysine methyltransferase METTL21A	Pepin et al. 2022 & Pepin et al. 2024
Mettl27	Methyltransferase like 27	Pepin et al. 2022 & Pepin et al. 2024
Mfsd4b5	Major facilitator superfamily domain containing 4B5	Pepin et al. 2022 & Pepin et al. 2024
Mgmt	Methylated-DNA--protein-cysteine methyltransferase	Pepin et al. 2022 & Pepin et al. 2024
Mir1932	Mir1932	Pepin et al. 2022 & Pepin et al. 2024
Mir1949	Mir1949	Pepin et al. 2022 & Pepin et al. 2024
Mir5625	Mir5625	Pepin et al. 2022 & Pepin et al. 2024
Moxd1	DBH-like monooxygenase protein 1	Pepin et al. 2022 & Pepin et al. 2024
Mrnip	MRN complex-interacting protein	Pepin et al. 2022 & Pepin et al. 2024
Mrpl50	Large ribosomal subunit protein mL50	Pepin et al. 2022 & Pepin et al. 2024
Mrpl58	Large ribosomal subunit protein mL62	Pepin et al. 2022 & Pepin et al. 2024
Mrps10	Small ribosomal subunit protein uS10m	Pepin et al. 2022 & Pepin et al. 2024
Mrps21	Small ribosomal subunit protein bS21m	Pepin et al. 2022 & Pepin et al. 2024
Myl12b	Myosin regulatory light chain 12B	Pepin et al. 2022 & Pepin et al. 2024
Myo16	Unconventional myosin-XVI	Pepin et al. 2022 & Pepin et al. 2024
Naaa	N-acylethanolamine-hydrolyzing acid amidase	Pepin et al. 2022 & Pepin et al. 2024
Nat14	Probable N-acetyltransferase 14	Pepin et al. 2022 & Pepin et al. 2024
Ndufb2	NADH dehydrogenase	Pepin et al. 2022 & Pepin et al. 2024
Ndufs2	NADH dehydrogenase	Pepin et al. 2022 & Pepin et al. 2024
Nfkbid	NF-kappa-B inhibitor delta	Pepin et al. 2022 & Pepin et al. 2024
Nhsl1	NHS-like protein 1	Pepin et al. 2022 & Pepin et al. 2024
Nt5c3	Cytosolic 5'-nucleotidase 3A	Pepin et al. 2022 & Pepin et al. 2024
Otop2	Proton channel OTOP2	Pepin et al. 2022 & Pepin et al. 2024
P4htm	Transmembrane prolyl 4-hydroxylase	Pepin et al. 2022 & Pepin et al. 2024
Pacsin3	Protein kinase C and casein kinase II substrate protein 3	Pepin et al. 2022 & Pepin et al. 2024
Palmd	Palmdelphin	Pepin et al. 2022 & Pepin et al. 2024
Pde4dip	Myomegalin	Pepin et al. 2022 & Pepin et al. 2024
Pigc	Phosphatidylinositol N-acetylglucosaminyltransferase subunit C	Pepin et al. 2022 & Pepin et al. 2024
Pigg	Phosphatidylinositol glycan anchor biosynthesis, class G	Pepin et al. 2022 & Pepin et al. 2024
Pik3r5	Phosphoinositide 3-kinase regulatory subunit 5	Pepin et al. 2022 & Pepin et al. 2024
Plekha4	Pleckstrin homology domain-containing family A member 4	Pepin et al. 2022 & Pepin et al. 2024
Polr2h	DNA-directed RNA polymerases I, II, and III subunit RPABC3	Pepin et al. 2022 & Pepin et al. 2024
Polr3gl	DNA-directed RNA polymerase III subunit RPC7-like	Pepin et al. 2022 & Pepin et al. 2024
Ppfia3	Liprin-alpha-3	Pepin et al. 2022 & Pepin et al. 2024
Prdm1	PR domain zinc finger protein 1	Pepin et al. 2022 & Pepin et al. 2024
Prdx2	Peroxiredoxin-2	Pepin et al. 2022 & Pepin et al. 2024
Primpol	DNA-directed primase/polymerase protein	Pepin et al. 2022 & Pepin et al. 2024
Prr16	Protein Largen	Pepin et al. 2022 & Pepin et al. 2024
Psd4	PH and SEC7 domain-containing protein 4	Pepin et al. 2022 & Pepin et al. 2024
Psmb8	Proteasome subunit beta type-8	Pepin et al. 2022 & Pepin et al. 2024
Psmb9	Proteasome subunit beta type-9	Pepin et al. 2022 & Pepin et al. 2024
Psmc4	26S proteasome regulatory subunit 6B	Pepin et al. 2022 & Pepin et al. 2024
Ptprz1	Receptor-type tyrosine-protein phosphatase zeta	Pepin et al. 2022 & Pepin et al. 2024
Rab32	Ras-related protein Rab-32	Pepin et al. 2022 & Pepin et al. 2024
Rasal1	RasGAP-activating-like protein 1	Pepin et al. 2022 & Pepin et al. 2024
Rnf220	E3 ubiquitin-protein ligase Rnf220	Pepin et al. 2022 & Pepin et al. 2024
Rpap1	RNA polymerase II-associated protein 1	Pepin et al. 2022 & Pepin et al. 2024
Rsl24d1	Probable ribosome biogenesis protein RLP24	Pepin et al. 2022 & Pepin et al. 2024
Satb2	DNA-binding protein SATB2	Pepin et al. 2022 & Pepin et al. 2024
Scarna17	Scarna17	Pepin et al. 2022 & Pepin et al. 2024
Scin	Scinderin	Pepin et al. 2022 & Pepin et al. 2024
Scly	Selenocysteine lyase	Pepin et al. 2022 & Pepin et al. 2024
Slc35a1	CMP-sialic acid transporter	Pepin et al. 2022 & Pepin et al. 2024
Slc35c1	GDP-fucose transporter 1	Pepin et al. 2022 & Pepin et al. 2024
Slc35f6	Solute carrier family 35 member F6	Pepin et al. 2022 & Pepin et al. 2024
Slc6a2	Sodium-dependent noradrenaline transporter	Pepin et al. 2022 & Pepin et al. 2024
Smtn	Smoothelin	Pepin et al. 2022 & Pepin et al. 2024
Snap25	Synaptosomal-associated protein 25	Pepin et al. 2022 & Pepin et al. 2024
Snhg4	Small nucleolar RNA host gene 4	Pepin et al. 2022 & Pepin et al. 2024
Sntb1	Beta-1-syntrophin	Pepin et al. 2022 & Pepin et al. 2024
Snx22	Sorting nexin 22	Pepin et al. 2022 & Pepin et al. 2024
Sox6	Transcription factor SOX-6	Pepin et al. 2022 & Pepin et al. 2024
Srgap2	SLIT-ROBO Rho GTPase-activating protein 3	Pepin et al. 2022 & Pepin et al. 2024
St8sia6	Alpha-2,8-sialyltransferase 8F	Pepin et al. 2022 & Pepin et al. 2024
Tcf4	Transcription factor 4	Pepin et al. 2022 & Pepin et al. 2024
Tex9	Testis-expressed protein 9	Pepin et al. 2022 & Pepin et al. 2024
Thsd1	Thrombospondin type-1 domain-containing protein 1	Pepin et al. 2022 & Pepin et al. 2024
Thumpd2	U6 snRNA	Pepin et al. 2022 & Pepin et al. 2024
Timm10	Mitochondrial import inner membrane translocase subunit Tim10	Pepin et al. 2022 & Pepin et al. 2024
Tmc3	Transmembrane channel-like protein 3	Pepin et al. 2022 & Pepin et al. 2024
Tmem109	Voltage-gated monoatomic cation channel TMEM109	Pepin et al. 2022 & Pepin et al. 2024
Tmem126b	Complex I assembly factor TMEM126B, mitochondrial	Pepin et al. 2022 & Pepin et al. 2024
Tmem219	Insulin-like growth factor-binding protein 3 receptor	Pepin et al. 2022 & Pepin et al. 2024
Tmem98	Transmembrane protein 98	Pepin et al. 2022 & Pepin et al. 2024
Tmub1	Transmembrane and ubiquitin-like domain-containing protein 1	Pepin et al. 2022 & Pepin et al. 2024
Tnfaip8	Tumor necrosis factor alpha-induced protein 8	Pepin et al. 2022 & Pepin et al. 2024
Trim2	Tripartite motif-containing protein 2	Pepin et al. 2022 & Pepin et al. 2024
Tsen2	tRNA-splicing endonuclease subunit Sen2	Pepin et al. 2022 & Pepin et al. 2024
Tsku	Tsukushi	Pepin et al. 2022 & Pepin et al. 2024
Uevld	Ubiquitin-conjugating enzyme E2 variant 3	Pepin et al. 2022 & Pepin et al. 2024
Ush1g	pre-mRNA splicing regulator USH1G	Pepin et al. 2022 & Pepin et al. 2024
Ust	Uronyl 2-sulfotransferase	Pepin et al. 2022 & Pepin et al. 2024
Vps28	Vacuolar protein sorting-associated protein 28 homolog	Pepin et al. 2022 & Pepin et al. 2024
Wrap53	Telomerase Cajal body protein 1	Pepin et al. 2022 & Pepin et al. 2024
Zcchc4	rRNA N(6)-adenosine-methyltransferase ZCCHC4	Pepin et al. 2022 & Pepin et al. 2024
Zfp101	Zinc finger protein 101	Pepin et al. 2022 & Pepin et al. 2024
Zfp189	Zinc finger protein 189	Pepin et al. 2022 & Pepin et al. 2024
Zfp266	Zinc finger protein 266	Pepin et al. 2022 & Pepin et al. 2024
Zfp459	Zinc finger protein 459	Pepin et al. 2022 & Pepin et al. 2024
Zfp46	Zinc finger protein 436	Pepin et al. 2022 & Pepin et al. 2024
Zfp472	Zinc finger protein 472	Pepin et al. 2022 & Pepin et al. 2024
Zfp580	Zinc finger protein 580	Pepin et al. 2022 & Pepin et al. 2024
Zfp606	Zinc finger protein 606	Pepin et al. 2022 & Pepin et al. 2024
Zfp68	Zinc finger protein 68	Pepin et al. 2022 & Pepin et al. 2024
Zfp82	Zinc finger protein 82	Pepin et al. 2022 & Pepin et al. 2024
Zfp873	Zinc finger protein 873	Pepin et al. 2022 & Pepin et al. 2024
Zfp874b	Zinc finger protein 874b	Pepin et al. 2022 & Pepin et al. 2024
Zfp935	Predicted gene, 49359	Pepin et al. 2022 & Pepin et al. 2024
Zwint	Outer kinetochore KNL1 complex subunit ZWINT	Pepin et al. 2022 & Pepin et al. 2024
1110008L16Rik	1110008L16Rik	Pepin et al. 2024
1110036E04Rik	1110036E04Rik	Pepin et al. 2024
1110038F14Rik	1110038F14Rik	Pepin et al. 2024
1110051M20Rik	Centriolar satellite-associated tubulin polyglutamylase complex regulator 1	Pepin et al. 2024
1300002E11Rik	1300002E11Rik	Pepin et al. 2024
1700016D06Rik	Sperm acrosome associated 7B	Pepin et al. 2024
1700024I08Rik	1700024I08Rik	Pepin et al. 2024
1700026J14Rik	1700026J14Rik	Pepin et al. 2024
1700041C23Rik	1700041C23Rik	Pepin et al. 2024
1810009A15Rik	RIKEN cDNA 1810009A15 gene	Pepin et al. 2024
1810044D09Rik	1810044D09Rik	Pepin et al. 2024
2210016F16Rik	Queuosine 5'-phosphate N-glycosylase/hydrolase	Pepin et al. 2024
2310015A10Rik	2310015A10Rik	Pepin et al. 2024
2310022A10Rik	RIKEN cDNA 2310022A10 gene	Pepin et al. 2024
2310061I04Rik	2310061I04Rik protein	Pepin et al. 2024
2510002D24Rik	Synaptic plasticity regulator PANTS	Pepin et al. 2024
2610001J05Rik	2610001J05Rik	Pepin et al. 2024
2610316D01Rik	2610316D01Rik	Pepin et al. 2024
2810021J22Rik	RIKEN cDNA 2810021J22 gene	Pepin et al. 2024
2810468N07Rik	2810468N07Rik	Pepin et al. 2024
3110002H16Rik	Uncharacterized protein	Pepin et al. 2024
4921525O09Rik	4921525O09Rik	Pepin et al. 2024
4930407G08Rik	4930407G08Rik	Pepin et al. 2024
4930455H04Rik	RIKEN cDNA 4930455H04 gene	Pepin et al. 2024
4930470O06Rik	4930470O06Rik	Pepin et al. 2024
4930471M09Rik	4930471M09Rik	Pepin et al. 2024
4930483K19Rik	4930483K19Rik	Pepin et al. 2024
4930515L03Rik	4930515L03Rik	Pepin et al. 2024
4930525C09Rik	4930525C09Rik	Pepin et al. 2024
4930548J01Rik	4930548J01Rik	Pepin et al. 2024
4930558G05Rik	4930558G05Rik	Pepin et al. 2024
4930567K20Rik	4930567K20Rik	Pepin et al. 2024
4930592A05Rik	4930592A05Rik	Pepin et al. 2024
4931414P19Rik	RIKEN cDNA 4931414P19 gene	Pepin et al. 2024
4932411N23Rik	Cyclin D binding myb like transcription factor 1 like	Pepin et al. 2024
4932441J04Rik	4932441J04Rik	Pepin et al. 2024
4933428C19Rik	4933428C19Rik	Pepin et al. 2024
4933428G20Rik	Uncharacterized protein	Pepin et al. 2024
5730409E04Rik	5730409E04Rik	Pepin et al. 2024
9430037G07Rik	9430037G07Rik	Pepin et al. 2024
9530036O11Rik	9530036O11Rik	Pepin et al. 2024
A930005H10Rik	Uncharacterized protein	Pepin et al. 2024
A930012L18Rik	A930012L18Rik	Pepin et al. 2024
Aacs	Acetoacetyl-CoA synthetase	Pepin et al. 2024
Abca7	ATP-binding cassette sub-family A member 7	Pepin et al. 2024
Abcc1	Multidrug resistance-associated protein 1	Pepin et al. 2024
Abcf3	ATP-binding cassette sub-family F member 3	Pepin et al. 2024
Abhd1	Protein ABHD1	Pepin et al. 2024
Ablim1	Actin-binding LIM protein 1	Pepin et al. 2024
Abraxas1	BRCA1-A complex subunit Abraxas 1	Pepin et al. 2024
Acly	ATP-citrate synthase	Pepin et al. 2024
Acot1	Acyl-coenzyme A thioesterase 1	Pepin et al. 2024
Acss1	Acetyl-coenzyme A synthetase 2-like, mitochondrial	Pepin et al. 2024
Actn4	Alpha-actinin-4	Pepin et al. 2024
Actr3b	Actin-related protein 3B	Pepin et al. 2024
Acyp2	Acylphosphatase-2	Pepin et al. 2024
Adam15	Disintegrin and metalloproteinase domain-containing protein 15	Pepin et al. 2024
Adck1	AarF domain-containing protein kinase 1	Pepin et al. 2024
Adgre5	Adhesion G protein-coupled receptor E5	Pepin et al. 2024
Adora2b	Adenosine receptor A2b	Pepin et al. 2024
Adprh	ADP-ribosylhydrolase ARH1	Pepin et al. 2024
Aes	TLE family member 5	Pepin et al. 2024
Agpat1	1-acyl-sn-glycerol-3-phosphate acyltransferase alpha	Pepin et al. 2024
AI987944	Expressed sequence AI987944	Pepin et al. 2024
Akap5	A-kinase anchor protein 5	Pepin et al. 2024
Akap8	A-kinase anchor protein 8	Pepin et al. 2024
Aldh3a2	Aldehyde dehydrogenase family 3 member A2	Pepin et al. 2024
Alg11	GDP-Man:Man	Pepin et al. 2024
Alg3	Dol-P-Man:Man	Pepin et al. 2024
Alg8	Dolichyl pyrophosphate Glc1Man9GlcNAc2 alpha-1,3-glucosyltransferase	Pepin et al. 2024
Amacr	Alpha-methylacyl-CoA racemase	Pepin et al. 2024
Amdhd1	Probable imidazolonepropionase	Pepin et al. 2024
Ankar	Ankyrin and armadillo repeat-containing protein	Pepin et al. 2024
Ankfy1	Rabankyrin-5	Pepin et al. 2024
Ankrd13d	Ankyrin repeat domain-containing protein 13D	Pepin et al. 2024
Ankrd26	Ankyrin repeat domain-containing protein 26	Pepin et al. 2024
Ankzf1	tRNA endonuclease ANKZF1	Pepin et al. 2024
Anp32a	Acidic leucine-rich nuclear phosphoprotein 32 family member A	Pepin et al. 2024
Anxa2	Annexin A2	Pepin et al. 2024
Anxa6	Annexin A6	Pepin et al. 2024
Ap1s3	AP-1 complex subunit sigma-3	Pepin et al. 2024
Ap3s2	AP-3 complex subunit sigma-2	Pepin et al. 2024
Apip	Methylthioribulose-1-phosphate dehydratase	Pepin et al. 2024
Arel1	Apoptosis-resistant E3 ubiquitin protein ligase 1	Pepin et al. 2024
Arhgap24	Rho GTPase-activating protein 24	Pepin et al. 2024
Arhgap6	Rho GTPase-activating protein 6	Pepin et al. 2024
Arhgap8	Rho GTPase-activating protein 8	Pepin et al. 2024
Arhgef12	Rho guanine nucleotide exchange factor 12	Pepin et al. 2024
Arhgef3	Rho guanine nucleotide exchange factor 3	Pepin et al. 2024
Arl14ep	ARL14 effector protein	Pepin et al. 2024
Arl3	ADP-ribosylation factor-like protein 3	Pepin et al. 2024
Arl4d	ADP-ribosylation factor-like protein 4D	Pepin et al. 2024
Armcx4	Armcx4 protein	Pepin et al. 2024
Arpc3	Actin-related protein 2/3 complex subunit 3	Pepin et al. 2024
Arsb	Arylsulfatase B	Pepin et al. 2024
Asah2	Neutral ceramidase	Pepin et al. 2024
Ascc2	Activating signal cointegrator 1 complex subunit 2	Pepin et al. 2024
Aste1	Single-strand DNA endonuclease ASTE1	Pepin et al. 2024
Atg9a	Autophagy-related protein 9A	Pepin et al. 2024
Atoh1	Transcription factor Atoh1	Pepin et al. 2024
Atp10d	Phospholipid-transporting ATPase VD	Pepin et al. 2024
Atp5g1	ATP synthase F	Pepin et al. 2024
Atp5g2	ATP synthase F	Pepin et al. 2024
Atp5k	ATP synthase F	Pepin et al. 2024
Atp6v0e2	V-type proton ATPase subunit e 2	Pepin et al. 2024
Atp6v1g2	V-type proton ATPase subunit G 2	Pepin et al. 2024
Atp7b	Copper-transporting ATPase 2	Pepin et al. 2024
Aurkb	Aurora kinase B	Pepin et al. 2024
AY702103	Round spermatids protein STDP2	Pepin et al. 2024
B230118H07Rik	Intraflagellar transport associated protein	Pepin et al. 2024
B230119M05Rik	B230119M05Rik	Pepin et al. 2024
B230208H11Rik	B230208H11Rik	Pepin et al. 2024
B2m	Beta-2-microglobulin	Pepin et al. 2024
B4galt7	Beta-1,4-galactosyltransferase 7	Pepin et al. 2024
Barx1	Homeobox protein BarH-like 1	Pepin et al. 2024
Batf3	Basic leucine zipper transcriptional factor ATF-like 3	Pepin et al. 2024
Bax	Apoptosis regulator BAX	Pepin et al. 2024
Bbs2	BBSome complex member BBS2	Pepin et al. 2024
BC052040	CDAN1-interacting nuclease 1	Pepin et al. 2024
Bccip	BRCA2 and CDKN1A-interacting protein	Pepin et al. 2024
Bcl2l2	Bcl-2-like protein 2	Pepin et al. 2024
Bik	Bcl-2-interacting killer	Pepin et al. 2024
Bloc1s1	Biogenesis of lysosome-related organelles complex 1 subunit 1	Pepin et al. 2024
Bloc1s2	Biogenesis of lysosome-related organelles complex 1 subunit 2	Pepin et al. 2024
Bnip1	Vesicle transport protein SEC20	Pepin et al. 2024
Borcs7	BLOC-1-related complex subunit 7	Pepin et al. 2024
Borcs8	BLOC-1-related complex subunit 8	Pepin et al. 2024
Bpgm	Bisphosphoglycerate mutase	Pepin et al. 2024
Bscl2	Seipin	Pepin et al. 2024
Bst2	Bone marrow stromal antigen 2	Pepin et al. 2024
Btf3l4	Transcription factor BTF3 homolog 4	Pepin et al. 2024
Btg3	Protein BTG3	Pepin et al. 2024
Bud13	BUD13 homolog	Pepin et al. 2024
Cabp1	Calcium-binding protein 1	Pepin et al. 2024
Cacng8	Voltage-dependent calcium channel gamma-8 subunit	Pepin et al. 2024
Camk1	Calcium/calmodulin-dependent protein kinase type 1	Pepin et al. 2024
Cant1	Soluble calcium-activated nucleotidase 1	Pepin et al. 2024
Capns1	Calpain small subunit 1	Pepin et al. 2024
Casp6	Caspase-6	Pepin et al. 2024
Cavin3	Caveolae-associated protein 3	Pepin et al. 2024
Cbr4	3-oxoacyl-[acyl-carrier-protein] reductase	Pepin et al. 2024
Cbx1	Chromobox protein homolog 1	Pepin et al. 2024
Cbx7	Chromobox protein homolog 7	Pepin et al. 2024
Ccbe1	Collagen and calcium-binding EGF domain-containing protein 1	Pepin et al. 2024
Ccdc125	Coiled-coil domain-containing protein 125	Pepin et al. 2024
Ccdc137	Coiled-coil domain-containing protein 137	Pepin et al. 2024
Ccdc167	Coiled-coil domain-containing protein 167	Pepin et al. 2024
Ccdc186	Coiled-coil domain-containing protein 186	Pepin et al. 2024
Ccdc38	Coiled-coil domain-containing protein 38	Pepin et al. 2024
Ccdc61	Centrosomal protein CCDC61	Pepin et al. 2024
Ccdc85b	Coiled-coil domain-containing protein 85B	Pepin et al. 2024
Ccdc94	Splicing factor YJU2	Pepin et al. 2024
Ccl26	C-C motif chemokine ligand 26	Pepin et al. 2024
Ccndbp1	Cyclin-D1-binding protein 1	Pepin et al. 2024
Cd151	CD151 antigen	Pepin et al. 2024
Cdc123	Translation initiation factor eIF2 assembly protein	Pepin et al. 2024
Cdc16	Cell division cycle protein 16 homolog	Pepin et al. 2024
Cdc25b	M-phase inducer phosphatase 2	Pepin et al. 2024
Cdc42ep2	Cdc42 effector protein 2	Pepin et al. 2024
Cdk5rap1	Mitochondrial tRNA methylthiotransferase CDK5RAP1	Pepin et al. 2024
Cdk5rap3	CDK5 regulatory subunit-associated protein 3	Pepin et al. 2024
Cdk7	Cyclin-dependent kinase 7	Pepin et al. 2024
Cemip	Cell migration-inducing and hyaluronan-binding protein	Pepin et al. 2024
Cenpq	Centromere protein Q	Pepin et al. 2024
Cep131	Centrosomal protein of 131 kDa	Pepin et al. 2024
Cep162	Centrosomal protein of 162 kDa	Pepin et al. 2024
Cfap52	Cilia- and flagella-associated protein 52	Pepin et al. 2024
Chac1	Glutathione-specific gamma-glutamylcyclotransferase 1	Pepin et al. 2024
Chd4	Chromodomain-helicase-DNA-binding protein 4	Pepin et al. 2024
Chek2	Serine/threonine-protein kinase Chk2	Pepin et al. 2024
Chst13	Carbohydrate sulfotransferase	Pepin et al. 2024
Cited1	Cbp/p300-interacting transactivator 1	Pepin et al. 2024
Cklf	Chemokine-like factor	Pepin et al. 2024
Ckmt1	Creatine kinase U-type, mitochondrial	Pepin et al. 2024
Cks1b	Cyclin-dependent kinases regulatory subunit 1	Pepin et al. 2024
Clec2l	C-type lectin domain family 2 member L	Pepin et al. 2024
Clip4	CAP-Gly domain-containing linker protein 4	Pepin et al. 2024
Cln3	Battenin	Pepin et al. 2024
Cln8	Protein CLN8	Pepin et al. 2024
Cmtr2	Cap-specific mRNA	Pepin et al. 2024
Cnksr2	Connector enhancer of kinase suppressor of ras 2	Pepin et al. 2024
Cnot9	CCR4-NOT transcription complex subunit 9	Pepin et al. 2024
Cnpy2	Protein canopy homolog 2	Pepin et al. 2024
Cnpy4	Protein canopy homolog 4	Pepin et al. 2024
Coa4	Cytochrome c oxidase assembly factor 4 homolog, mitochondrial	Pepin et al. 2024
Coa6	Cytochrome c oxidase assembly factor 6 homolog	Pepin et al. 2024
Coa7	Cytochrome c oxidase assembly factor 7	Pepin et al. 2024
Commd1	COMM domain-containing protein 1	Pepin et al. 2024
Commd10	COMM domain-containing protein 10	Pepin et al. 2024
Commd8	COMM domain-containing protein 8	Pepin et al. 2024
Cops6	COP9 signalosome complex subunit 6	Pepin et al. 2024
Cops9	COP9 signalosome complex subunit 9	Pepin et al. 2024
Copz1	Coatomer subunit zeta-1	Pepin et al. 2024
Copz2	Coatomer subunit zeta-2	Pepin et al. 2024
Coq7	NADPH-dependent 3-demethoxyubiquinone 3-hydroxylase, mitochondrial	Pepin et al. 2024
Cox6a2	Cytochrome c oxidase subunit 6A2, mitochondrial	Pepin et al. 2024
Cpne8	Copine-8	Pepin et al. 2024
Cpvl	Probable serine carboxypeptidase CPVL	Pepin et al. 2024
Cradd	Death domain-containing protein CRADD	Pepin et al. 2024
Creb3l2	Cyclic AMP-responsive element-binding protein 3-like protein 2	Pepin et al. 2024
Crtc1	CREB-regulated transcription coactivator 1	Pepin et al. 2024
Cryl1	Lambda-crystallin homolog	Pepin et al. 2024
Cryz	Quinone oxidoreductase	Pepin et al. 2024
Cspg5	Chondroitin sulfate proteoglycan 5	Pepin et al. 2024
Cstb	Cystatin-B	Pepin et al. 2024
Ctc1	CST complex subunit CTC1	Pepin et al. 2024
Ctnnd1	Catenin delta-1	Pepin et al. 2024
Ctns	Cystinosin	Pepin et al. 2024
Ctsf	Cathepsin F	Pepin et al. 2024
Ctsz	Cathepsin Z	Pepin et al. 2024
Cuedc1	CUE domain-containing protein 1	Pepin et al. 2024
Cul9	Cullin-9	Pepin et al. 2024
Cux2	Homeobox protein cut-like 2	Pepin et al. 2024
Cwf19l1	CWF19-like protein 1	Pepin et al. 2024
Cwf19l2	CWF19-like protein 2	Pepin et al. 2024
Cxcl16	C-X-C motif chemokine 16	Pepin et al. 2024
Cyb561d1	Probable transmembrane reductase CYB561D1	Pepin et al. 2024
Cyb561d2	Transmembrane reductase CYB561D2	Pepin et al. 2024
Cyb5b	Cytochrome b5 type B	Pepin et al. 2024
Cyp20a1	Cytochrome P450 20A1	Pepin et al. 2024
Cyp4v3	Cytochrome P450 4V2	Pepin et al. 2024
D230025D16Rik	Phagosome assembly factor 1	Pepin et al. 2024
D430019H16Rik	RIKEN cDNA D430019H16 gene	Pepin et al. 2024
Dach1	Dachshund homolog 1	Pepin et al. 2024
Daglb	Diacylglycerol lipase-beta	Pepin et al. 2024
Dcaf4	DDB1 and CUL4 associated factor 4	Pepin et al. 2024
Dclk1	Serine/threonine-protein kinase DCLK1	Pepin et al. 2024
Dcps	m7GpppX diphosphatase	Pepin et al. 2024
Dctpp1	dCTP pyrophosphatase 1	Pepin et al. 2024
Ddit4	DNA damage-inducible transcript 4 protein	Pepin et al. 2024
Ddn	Dendrin	Pepin et al. 2024
Ddx47	Probable ATP-dependent RNA helicase DDX47	Pepin et al. 2024
Decr1	2,4-dienoyl-CoA reductase	Pepin et al. 2024
Dhrs4	Dehydrogenase/reductase SDR family member 4	Pepin et al. 2024
Dhx34	Probable ATP-dependent RNA helicase DHX34	Pepin et al. 2024
Dimt1	Dimethyladenosine transferase	Pepin et al. 2024
Dixdc1	Dixin	Pepin et al. 2024
Dmd	Dystrophin	Pepin et al. 2024
Dnm2	Dynamin-2	Pepin et al. 2024
Dok1	Docking protein 1	Pepin et al. 2024
Dok2	Docking protein 2	Pepin et al. 2024
Dph3	Diphthamide biosynthesis protein 3	Pepin et al. 2024
Dph5	Diphthine methyl ester synthase	Pepin et al. 2024
Dph6	Diphthine--ammonia ligase	Pepin et al. 2024
Dsg2	Desmoglein-2	Pepin et al. 2024
Dtx3l	E3 ubiquitin-protein ligase DTX3L	Pepin et al. 2024
Dubr	Uncharacterized protein	Pepin et al. 2024
Dusp26	Dual specificity protein phosphatase 26	Pepin et al. 2024
E130215H24Rik	E130215H24Rik	Pepin et al. 2024
E230013L22Rik	E230013L22Rik	Pepin et al. 2024
Ece2	Endothelin-converting enzyme 2	Pepin et al. 2024
Echdc2	Enoyl-CoA hydratase domain-containing protein 2, mitochondrial	Pepin et al. 2024
Efna1	Ephrin-A1	Pepin et al. 2024
Egr2	E3 SUMO-protein ligase EGR2	Pepin et al. 2024
Eif2b5	Translation initiation factor eIF2B subunit epsilon	Pepin et al. 2024
Eif3h	Eukaryotic translation initiation factor 3 subunit H	Pepin et al. 2024
Eif3k	Eukaryotic translation initiation factor 3 subunit K	Pepin et al. 2024
Eif4g3	Eukaryotic translation initiation factor 4 gamma 3	Pepin et al. 2024
Elmod3	ELMO domain-containing protein 3	Pepin et al. 2024
Elp3	Elongator complex protein 3	Pepin et al. 2024
Elp4	Elongator complex protein 4	Pepin et al. 2024
Elp6	Elongator complex protein 6	Pepin et al. 2024
Emg1	Ribosomal RNA small subunit methyltransferase NEP1	Pepin et al. 2024
Enho	Adropin	Pepin et al. 2024
Enpp5	Ectonucleotide pyrophosphatase/phosphodiesterase family member 5	Pepin et al. 2024
Epha4	Ephrin type-A receptor 4	Pepin et al. 2024
Ephb1	Ephrin type-B receptor 1	Pepin et al. 2024
Ephx1	Epoxide hydrolase 1	Pepin et al. 2024
Ephx3	Epoxide hydrolase 3	Pepin et al. 2024
Erich6	Glutamate-rich protein 6	Pepin et al. 2024
Esd	S-formylglutathione hydrolase	Pepin et al. 2024
Espn	Espin	Pepin et al. 2024
Ets1	Protein C-ets-1	Pepin et al. 2024
Etv5	ETS translocation variant 5	Pepin et al. 2024
Exoc1	Exocyst complex component 1	Pepin et al. 2024
Exosc1	Exosome complex component CSL4	Pepin et al. 2024
Exosc4	Exosome complex component RRP41	Pepin et al. 2024
Exosc6	Exosome complex component MTR3	Pepin et al. 2024
Exph5	Exophilin-5	Pepin et al. 2024
Fads2	Acyl-CoA 6-desaturase	Pepin et al. 2024
Fam105a	Inactive ubiquitin thioesterase OTULINL	Pepin et al. 2024
Fam114a1	Protein Noxp20	Pepin et al. 2024
Fam117a	Protein FAM117A	Pepin et al. 2024
Fam193a	Protein FAM193A	Pepin et al. 2024
Fam213a	Peroxiredoxin-like 2A	Pepin et al. 2024
Fam45a	DENN domain-containing protein 10	Pepin et al. 2024
Fam84a	Protein LRATD1	Pepin et al. 2024
Fam92b	CBY1-interacting BAR domain-containing protein 2	Pepin et al. 2024
Fancm	Fanconi anemia group M protein homolog	Pepin et al. 2024
Fastkd1	FAST kinase domain-containing protein 1, mitochondrial	Pepin et al. 2024
Fastkd2	FAST kinase domain-containing protein 2, mitochondrial	Pepin et al. 2024
Fbln5	Fibulin-5	Pepin et al. 2024
Fbn2	Fibrillin-2	Pepin et al. 2024
Fbrsl1	Fibrosin-like 1	Pepin et al. 2024
Fbxl12os	Uncharacterized protein	Pepin et al. 2024
Fbxl19	F-box/LRR-repeat protein 19	Pepin et al. 2024
Fcf1	rRNA-processing protein FCF1 homolog	Pepin et al. 2024
Fchsd1	F-BAR and double SH3 domains protein 1	Pepin et al. 2024
Fdxr	NADPH:adrenodoxin oxidoreductase, mitochondrial	Pepin et al. 2024
Fer	Tyrosine-protein kinase Fer	Pepin et al. 2024
Fgd1	FYVE, RhoGEF and PH domain-containing protein 1	Pepin et al. 2024
Fgd3	FYVE, RhoGEF and PH domain-containing protein 3	Pepin et al. 2024
Fndc10	Fibronectin type III domain-containing protein 10	Pepin et al. 2024
Foxd3	Forkhead box protein D3	Pepin et al. 2024
Foxf1	Forkhead box protein F1	Pepin et al. 2024
Frmd4b	FERM domain-containing protein 4B	Pepin et al. 2024
Fryl	FRY like transcription coactivator	Pepin et al. 2024
Fscb	Fibrous sheath CABYR-binding protein	Pepin et al. 2024
Fuk	L-fucose kinase	Pepin et al. 2024
Fundc2	FUN14 domain-containing protein 2	Pepin et al. 2024
Fuz	Protein fuzzy homolog	Pepin et al. 2024
Fxn	Frataxin, mitochondrial	Pepin et al. 2024
Fxyd2	Sodium/potassium-transporting ATPase subunit gamma	Pepin et al. 2024
Gad1	Glutamate decarboxylase 1	Pepin et al. 2024
Gatb	Glutamyl-tRNA	Pepin et al. 2024
Gatm	Glycine amidinotransferase, mitochondrial	Pepin et al. 2024
Gcgr	Glucagon receptor	Pepin et al. 2024
Gfm1	Elongation factor G, mitochondrial	Pepin et al. 2024
Gfra1	GDNF family receptor alpha-1	Pepin et al. 2024
Gja1	Gap junction alpha-1 protein	Pepin et al. 2024
Gm10406	Alpha7-takusan	Pepin et al. 2024
Gm10619	Uncharacterized protein	Pepin et al. 2024
Gm13238	Gm13238	Pepin et al. 2024
Gm14151	non-specific serine/threonine protein kinase	Pepin et al. 2024
Gm14858	Gm14858	Pepin et al. 2024
Gm15417	Uncharacterized protein	Pepin et al. 2024
Gm16617	Gm16617	Pepin et al. 2024
Gm20556	Gm20556	Pepin et al. 2024
Gm30498	Gm30498	Pepin et al. 2024
Gm45929	Gm45929	Pepin et al. 2024
Gm5113	Uncharacterized protein	Pepin et al. 2024
Gm5591	Predicted gene 5591	Pepin et al. 2024
Gm6583	Predicted gene, EG625424	Pepin et al. 2024
Gm6880	CTAG2 like 1	Pepin et al. 2024
Gnai2	Guanine nucleotide-binding protein G	Pepin et al. 2024
Golph3l	Golgi phosphoprotein 3-like	Pepin et al. 2024
Gpaa1	Glycosylphosphatidylinositol anchor attachment 1 protein	Pepin et al. 2024
Gprc5c	G-protein coupled receptor family C group 5 member C	Pepin et al. 2024
Gpx6	Glutathione peroxidase 6	Pepin et al. 2024
Gria3	Glutamate receptor 3	Pepin et al. 2024
Gsdme	Gasdermin-E	Pepin et al. 2024
Gstk1	Glutathione S-transferase kappa 1	Pepin et al. 2024
Gtpbp10	GTP-binding protein 10	Pepin et al. 2024
Guf1	Translation factor Guf1, mitochondrial	Pepin et al. 2024
Gys1	Glycogen	Pepin et al. 2024
H2-M3	MHC class I like protein GS24	Pepin et al. 2024
H2-T23	H-2 class I histocompatibility antigen, D-37 alpha chain	Pepin et al. 2024
Hap1	Huntingtin-associated protein 1	Pepin et al. 2024
Hdac10	Polyamine deacetylase HDAC10	Pepin et al. 2024
Hectd2	Probable E3 ubiquitin-protein ligase HECTD2	Pepin et al. 2024
Hhat	Protein-cysteine N-palmitoyltransferase HHAT	Pepin et al. 2024
Hint2	Adenosine 5'-monophosphoramidase HINT2	Pepin et al. 2024
Hint3	Adenosine 5'-monophosphoramidase HINT3	Pepin et al. 2024
Hist1h1c	Histone H1.2	Pepin et al. 2024
Hist1h1e	Histone H1.4	Pepin et al. 2024
Hist1h2ac	Histone H2A type 1-C	Pepin et al. 2024
Hist1h2ai	Histone H2A type 1-I	Pepin et al. 2024
Hist1h2bb	Histone H2B type 1-B	Pepin et al. 2024
Hist1h2bh	Histone H2B type 1-H	Pepin et al. 2024
Hist1h2bl	Histone H2B type 1-F/J/L	Pepin et al. 2024
Hist1h3c	Histone H3.2	Pepin et al. 2024
Hist1h3f	Histone H3.2	Pepin et al. 2024
Hist1h3h	Histone H3.1	Pepin et al. 2024
Hist1h4f	Histone H4	Pepin et al. 2024
Hist1h4k	Histone H4	Pepin et al. 2024
Hmox1	Heme oxygenase 1	Pepin et al. 2024
Hmx3	Homeobox protein HMX3	Pepin et al. 2024
Hnrnph1	Heterogeneous nuclear ribonucleoprotein H	Pepin et al. 2024
Hoxa11os	Hoxa11os	Pepin et al. 2024
Hoxb13	Homeobox protein Hox-B13	Pepin et al. 2024
Hpgd	15-hydroxyprostaglandin dehydrogenase	Pepin et al. 2024
Hps6	BLOC-2 complex member HPS6	Pepin et al. 2024
Hscb	Iron-sulfur cluster co-chaperone protein HscB	Pepin et al. 2024
Hsd17b11	Estradiol 17-beta-dehydrogenase 11	Pepin et al. 2024
Htr1b	5-hydroxytryptamine receptor 1B	Pepin et al. 2024
Iars	Isoleucine--tRNA ligase, cytoplasmic	Pepin et al. 2024
Icam5	Intercellular adhesion molecule 5	Pepin et al. 2024
Ick	Serine/threonine-protein kinase ICK	Pepin et al. 2024
Ifih1	Interferon-induced helicase C domain-containing protein 1	Pepin et al. 2024
Ifnar2	Interferon alpha/beta receptor 2	Pepin et al. 2024
Ifngr2	Interferon gamma receptor 2	Pepin et al. 2024
Igsf10	Immunoglobulin superfamily member 10	Pepin et al. 2024
Il20ra	Interleukin-20 receptor subunit alpha	Pepin et al. 2024
Il22	Interleukin-22	Pepin et al. 2024
Ildr1	Immunoglobulin-like domain-containing receptor 1	Pepin et al. 2024
Immp1l	Mitochondrial inner membrane protease subunit 1	Pepin et al. 2024
Ints1	Integrator complex subunit 1	Pepin et al. 2024
Ints2	Integrator complex subunit 2	Pepin et al. 2024
Irx4	Iroquois-class homeodomain protein IRX-4	Pepin et al. 2024
Isl2	Insulin gene enhancer protein ISL-2	Pepin et al. 2024
Isoc2b	Isochorismatase domain-containing protein 2B	Pepin et al. 2024
Jagn1	Protein jagunal homolog 1	Pepin et al. 2024
Jak3	Tyrosine-protein kinase JAK3	Pepin et al. 2024
Jmjd8	JmjC domain-containing protein 8	Pepin et al. 2024
Jtb	Protein JTB	Pepin et al. 2024
Kcnj2	Inward rectifier potassium channel 2	Pepin et al. 2024
Kcnq1	Potassium voltage-gated channel subfamily KQT member 1	Pepin et al. 2024
Kctd11	BTB/POZ domain-containing protein KCTD11	Pepin et al. 2024
Kdelr3	ER lumen protein-retaining receptor 3	Pepin et al. 2024
Kdm4a	Lysine-specific demethylase 4A	Pepin et al. 2024
Kif16bos	Kif16bos	Pepin et al. 2024
Kif26a	Kinesin-like protein KIF26A	Pepin et al. 2024
Kifc3	Kinesin-like protein KIFC3	Pepin et al. 2024
Kit	Mast/stem cell growth factor receptor Kit	Pepin et al. 2024
Klb	Beta-klotho	Pepin et al. 2024
Klf3	Krueppel-like factor 3	Pepin et al. 2024
Klhl20	Kelch-like protein 20	Pepin et al. 2024
Klhl32	Kelch-like 32	Pepin et al. 2024
Krt18	Keratin, type I cytoskeletal 18	Pepin et al. 2024
Krtap9-3	Keratin-associated protein 9-3	Pepin et al. 2024
Kyat3	Kynurenine--oxoglutarate transaminase 3	Pepin et al. 2024
Lactb2	Endoribonuclease LACTB2	Pepin et al. 2024
Lars	Leucine--tRNA ligase, cytoplasmic	Pepin et al. 2024
Lcp1	Plastin-2	Pepin et al. 2024
Ldhb	L-lactate dehydrogenase B chain	Pepin et al. 2024
Lgr5	Leucine-rich repeat-containing G-protein coupled receptor 5	Pepin et al. 2024
Lgr6	Leucine-rich repeat-containing G-protein coupled receptor 6	Pepin et al. 2024
Lig1	DNA ligase 1	Pepin et al. 2024
Lin37	Protein lin-37 homolog	Pepin et al. 2024
Llgl1	Lethal	Pepin et al. 2024
Lmnb2	Lamin-B2	Pepin et al. 2024
Lmo1	Rhombotin-1	Pepin et al. 2024
Lmo7	LIM domain only 7	Pepin et al. 2024
Loxl3	Lysyl oxidase homolog 3	Pepin et al. 2024
Loxl4	Lysyl oxidase homolog 4	Pepin et al. 2024
Lrba	Lipopolysaccharide-responsive and beige-like anchor protein	Pepin et al. 2024
Lrp1	Prolow-density lipoprotein receptor-related protein 1	Pepin et al. 2024
Lrrc63	Leucine-rich repeat-containing protein 63	Pepin et al. 2024
Lrrk2	Leucine-rich repeat serine/threonine-protein kinase 2	Pepin et al. 2024
Lsm6	U6 snRNA-associated Sm-like protein LSm6	Pepin et al. 2024
Lxn	Latexin	Pepin et al. 2024
Ly75	Lymphocyte antigen 75	Pepin et al. 2024
Lynx1	Ly-6/neurotoxin-like protein 1	Pepin et al. 2024
Lysmd1	LysM and putative peptidoglycan-binding domain-containing protein 1	Pepin et al. 2024
M6pr	Cation-dependent mannose-6-phosphate receptor	Pepin et al. 2024
Mad2l1	Mitotic spindle assembly checkpoint protein MAD2A	Pepin et al. 2024
Mafb	Transcription factor MafB	Pepin et al. 2024
Magef1	Uncharacterized protein	Pepin et al. 2024
Man2c1	Alpha-mannosidase 2C1	Pepin et al. 2024
Man2c1os	Man2c1os	Pepin et al. 2024
Mansc1	MANSC domain-containing protein 1	Pepin et al. 2024
Map4k1	Mitogen-activated protein kinase kinase kinase kinase 1	Pepin et al. 2024
Mapk8ip1	C-Jun-amino-terminal kinase-interacting protein 1	Pepin et al. 2024
Marc2	Mitochondrial amidoxime reducing component 2	Pepin et al. 2024
Mbnl1	Muscleblind-like protein 1	Pepin et al. 2024
Mcee	Methylmalonyl-CoA epimerase, mitochondrial	Pepin et al. 2024
Mcfd2	Multiple coagulation factor deficiency protein 2 homolog	Pepin et al. 2024
Mctp2	Multiple C2 and transmembrane domain-containing protein 2	Pepin et al. 2024
Mdh1b	Putative malate dehydrogenase 1B	Pepin et al. 2024
Med18	Mediator of RNA polymerase II transcription subunit 18	Pepin et al. 2024
Melk	Maternal embryonic leucine zipper kinase	Pepin et al. 2024
Mettl1	tRNA	Pepin et al. 2024
Mettl15	12S rRNA N(4)-cytidine methyltransferase METTL15	Pepin et al. 2024
Mettl21b	EEF1A lysine methyltransferase 3	Pepin et al. 2024
Mettl7a1	Thiol methyltransferase 1A1	Pepin et al. 2024
Mgat1	Alpha-1,3-mannosyl-glycoprotein 2-beta-N-acetylglucosaminyltransferase	Pepin et al. 2024
Mgat4a	Alpha-1,3-mannosyl-glycoprotein 4-beta-N-acetylglucosaminyltransferase A	Pepin et al. 2024
Mir152	Mir152	Pepin et al. 2024
Mir375	Mir375	Pepin et al. 2024
Mir449b	Mir449b	Pepin et al. 2024
Mir574	Mir574	Pepin et al. 2024
Mir6359	Mir6359	Pepin et al. 2024
Mir6546	Mir6546	Pepin et al. 2024
Mir688	Mir688	Pepin et al. 2024
Mir6924	Mir6924	Pepin et al. 2024
Mir7228	Mir7228	Pepin et al. 2024
Mir7241	Mir7241	Pepin et al. 2024
Mkx	Homeobox protein Mohawk	Pepin et al. 2024
Mob3b	MOB kinase activator 3B	Pepin et al. 2024
Mpp2	MAGUK p55 subfamily member 2	Pepin et al. 2024
Mpp7	MAGUK p55 subfamily member 7	Pepin et al. 2024
Mpv17l	Mpv17-like protein	Pepin et al. 2024
Mrm1	rRNA methyltransferase 1, mitochondrial	Pepin et al. 2024
Mrpl11	Large ribosomal subunit protein uL11m	Pepin et al. 2024
Mrpl15	Large ribosomal subunit protein uL15m	Pepin et al. 2024
Mrpl23	Large ribosomal subunit protein uL23m	Pepin et al. 2024
Mrpl35	Large ribosomal subunit protein bL35m	Pepin et al. 2024
Mrpl48	Large ribosomal subunit protein mL48	Pepin et al. 2024
Mrps23	Small ribosomal subunit protein mS23	Pepin et al. 2024
Mrps33	Small ribosomal subunit protein mS33	Pepin et al. 2024
Mterf1b	Transcription termination factor 1b, mitochondrial	Pepin et al. 2024
Mtr	Methionine synthase	Pepin et al. 2024
Mut	Methylmalonyl-CoA mutase, mitochondrial	Pepin et al. 2024
Mutyh	Adenine DNA glycosylase	Pepin et al. 2024
Mx2	Interferon-induced GTP-binding protein Mx2	Pepin et al. 2024
Mybbp1a	Myb-binding protein 1A	Pepin et al. 2024
Myc	Myc proto-oncogene protein	Pepin et al. 2024
Nanos1	Nanos homolog 1	Pepin et al. 2024
Nanp	N-acylneuraminate-9-phosphatase	Pepin et al. 2024
Natd1	Protein NATD1	Pepin et al. 2024
Naxe	NAD(P)H-hydrate epimerase	Pepin et al. 2024
Nceh1	Neutral cholesterol ester hydrolase 1	Pepin et al. 2024
Ndufa3	NADH dehydrogenase	Pepin et al. 2024
Ndufs4	NADH dehydrogenase	Pepin et al. 2024
Ndufs8	NADH dehydrogenase	Pepin et al. 2024
Ndufv3	NADH dehydrogenase	Pepin et al. 2024
Nedd9	Enhancer of filamentation 1	Pepin et al. 2024
Neil3	Endonuclease 8-like 3	Pepin et al. 2024
Nek3	Serine/threonine-protein kinase Nek3	Pepin et al. 2024
Nek8	Serine/threonine-protein kinase Nek8	Pepin et al. 2024
Nemf	Ribosome quality control complex subunit NEMF	Pepin et al. 2024
Neu1	Sialidase-1	Pepin et al. 2024
Nfam1	NFAT activation molecule 1	Pepin et al. 2024
Nfe2	Transcription factor NF-E2 45 kDa subunit	Pepin et al. 2024
Nfkb2	Nuclear factor NF-kappa-B p100 subunit	Pepin et al. 2024
Nfrkb	Nuclear factor related to kappa-B-binding protein	Pepin et al. 2024
Nfu1	NFU1 iron-sulfur cluster scaffold homolog, mitochondrial	Pepin et al. 2024
Nipa1	Magnesium transporter NIPA1	Pepin et al. 2024
Nisch	Nischarin	Pepin et al. 2024
Nkain1	Sodium/potassium-transporting ATPase subunit beta-1-interacting protein 1	Pepin et al. 2024
Nkx1-2	NK1 transcription factor-related protein 2	Pepin et al. 2024
Nlrp4c	NACHT, LRR and PYD domains-containing protein 4C	Pepin et al. 2024
Nlrp5-ps	Nlrp5-ps	Pepin et al. 2024
Nme1	Nucleoside diphosphate kinase A	Pepin et al. 2024
Nme2	Nucleoside diphosphate kinase B	Pepin et al. 2024
Nme4	Nucleoside diphosphate kinase, mitochondrial	Pepin et al. 2024
Nme6	Nucleoside diphosphate kinase 6	Pepin et al. 2024
Nod1	Nucleotide-binding oligomerization domain-containing protein 1	Pepin et al. 2024
Nop56	Nucleolar protein 56	Pepin et al. 2024
Nprl2	GATOR1 complex protein NPRL2	Pepin et al. 2024
Nr1h2	Oxysterols receptor LXR-beta	Pepin et al. 2024
Nrxn1	Neurexin-1-beta	Pepin et al. 2024
Nt5e	5'-nucleotidase	Pepin et al. 2024
Nthl1	Endonuclease III-like protein 1	Pepin et al. 2024
Nucb2	Nucleobindin-2	Pepin et al. 2024
Nudt10	Diphosphoinositol polyphosphate phosphohydrolase 3-alpha	Pepin et al. 2024
Nudt5	ADP-sugar pyrophosphatase	Pepin et al. 2024
Nup210l	Nuclear pore membrane glycoprotein 210-like	Pepin et al. 2024
Nup37	Nucleoporin Nup37	Pepin et al. 2024
Nupr1l	Nuclear protein 2	Pepin et al. 2024
Ogfr	Opioid growth factor receptor	Pepin et al. 2024
Olfr222	Olfactory receptor	Pepin et al. 2024
Olfr787	Olfactory receptor	Pepin et al. 2024
Olfr972	Olfactory receptor	Pepin et al. 2024
Olfr975	Olfr975 protein	Pepin et al. 2024
Onecut2	One cut domain family member 2	Pepin et al. 2024
Orc3	Origin recognition complex subunit 3	Pepin et al. 2024
Osgepl1	tRNA N6-adenosine threonylcarbamoyltransferase, mitochondrial	Pepin et al. 2024
Otp	Homeobox protein orthopedia	Pepin et al. 2024
Otx2	Homeobox protein OTX2	Pepin et al. 2024
Oxld1	Oxidoreductase-like domain-containing protein 1	Pepin et al. 2024
Oxnad1	Oxidoreductase NAD-binding domain-containing protein 1	Pepin et al. 2024
P2ry1	P2Y purinoceptor 1	Pepin et al. 2024
P2ry2	P2Y purinoceptor 2	Pepin et al. 2024
Pamr1	Inactive serine protease PAMR1	Pepin et al. 2024
Pan2	PAN2-PAN3 deadenylation complex catalytic subunit Pan2	Pepin et al. 2024
Pantr1	Uncharacterized protein	Pepin et al. 2024
Panx1	Pannexin-1	Pepin et al. 2024
Paox	Peroxisomal N(1)-acetyl-spermine/spermidine oxidase	Pepin et al. 2024
Paqr3	Progestin and adipoQ receptor family member 3	Pepin et al. 2024
Parp14	Protein mono-ADP-ribosyltransferase PARP14	Pepin et al. 2024
Parpbp	PCNA-interacting partner	Pepin et al. 2024
Pcca	Propionyl-CoA carboxylase alpha chain, mitochondrial	Pepin et al. 2024
Pcdh10	Protocadherin 10	Pepin et al. 2024
Pcdh11x	Protocadherin 11 X-linked	Pepin et al. 2024
Pcdh7	Protocadherin 7	Pepin et al. 2024
Pcnx2	Pecanex-like protein 2	Pepin et al. 2024
Pcx	Pyruvate carboxylase, mitochondrial	Pepin et al. 2024
Pcyox1	Prenylcysteine oxidase 1	Pepin et al. 2024
Pdhx	Pyruvate dehydrogenase protein X component, mitochondrial	Pepin et al. 2024
Pdlim2	PDZ and LIM domain protein 2	Pepin et al. 2024
Pdp2	Pdp2	Pepin et al. 2024
Pdxk	Pyridoxal kinase	Pepin et al. 2024
Pepd	Xaa-Pro dipeptidase	Pepin et al. 2024
Perp	p53 apoptosis effector related to PMP-22	Pepin et al. 2024
Pex19	Peroxisomal biogenesis factor 19	Pepin et al. 2024
Pfdn1	Prefoldin subunit 1	Pepin et al. 2024
Phb2	Prohibitin-2	Pepin et al. 2024
Phc1	Polyhomeotic-like protein 1	Pepin et al. 2024
Phox2a	Paired mesoderm homeobox protein 2A	Pepin et al. 2024
Pifo	Ciliary microtubule-associated protein 3	Pepin et al. 2024
Pigs	GPI transamidase component PIG-S	Pepin et al. 2024
Pigu	Phosphatidylinositol glycan anchor biosynthesis class U protein	Pepin et al. 2024
Pigyl	Phosphatidylinositol N-acetylglucosaminyltransferase subunit Y	Pepin et al. 2024
Pitpnc1	Cytoplasmic phosphatidylinositol transfer protein 1	Pepin et al. 2024
Pkib	cAMP-dependent protein kinase inhibitor beta	Pepin et al. 2024
Plau	Urokinase-type plasminogen activator	Pepin et al. 2024
Plbd2	Putative phospholipase B-like 2	Pepin et al. 2024
Plcl2	Inactive phospholipase C-like protein 2	Pepin et al. 2024
Pld3	5'-3' exonuclease PLD3	Pepin et al. 2024
Plekhd1	Pleckstrin homology domain-containing family D member 1	Pepin et al. 2024
Plekhg6	Pleckstrin homology domain-containing family G member 6	Pepin et al. 2024
Pls3	Plastin-3	Pepin et al. 2024
Pnmt	Phenylethanolamine N-methyltransferase	Pepin et al. 2024
Pnn	Pinin	Pepin et al. 2024
Pnpla6	Patatin-like phospholipase domain-containing protein 6	Pepin et al. 2024
Pnpt1	Polyribonucleotide nucleotidyltransferase 1, mitochondrial	Pepin et al. 2024
Polm	DNA-directed DNA/RNA polymerase mu	Pepin et al. 2024
Polr1e	DNA-directed RNA polymerase I subunit RPA49	Pepin et al. 2024
Polr2g	DNA-directed RNA polymerase II subunit RPB7	Pepin et al. 2024
Polr2j	DNA-directed RNA polymerase II subunit RPB11	Pepin et al. 2024
Polrmt	DNA-directed RNA polymerase, mitochondrial	Pepin et al. 2024
Pot1a	Protection of telomeres protein 1	Pepin et al. 2024
Pou2f2	POU domain, class 2, transcription factor 2	Pepin et al. 2024
Ppih	Peptidyl-prolyl cis-trans isomerase H	Pepin et al. 2024
Ppil2	RING-type E3 ubiquitin-protein ligase PPIL2	Pepin et al. 2024
Ppil6	Probable inactive peptidyl-prolyl cis-trans isomerase-like 6	Pepin et al. 2024
Ppm1k	Protein phosphatase Mn	Pepin et al. 2024
Ppox	Hypocretin neuropeptide precursor	Pepin et al. 2024
Ppp1r12b	Protein phosphatase 1 regulatory subunit 12B	Pepin et al. 2024
Ppp1r8	Nuclear inhibitor of protein phosphatase 1	Pepin et al. 2024
Ppp1r9a	Protein phosphatase 1, regulatory subunit 9A	Pepin et al. 2024
Ppp2r3c	Serine/threonine-protein phosphatase 2A regulatory subunit B'' subunit gamma	Pepin et al. 2024
Ppp3r1	Calcineurin subunit B type 1	Pepin et al. 2024
Prcc	Prcc protein	Pepin et al. 2024
Prdx3	Thioredoxin-dependent peroxide reductase, mitochondrial	Pepin et al. 2024
Prdx6	Peroxiredoxin-6	Pepin et al. 2024
Prkca	Protein kinase C alpha type	Pepin et al. 2024
Prkci	Protein kinase C iota type	Pepin et al. 2024
Prodh	Proline dehydrogenase 1, mitochondrial	Pepin et al. 2024
Prpf19	Pre-mRNA-processing factor 19	Pepin et al. 2024
Prr23a3	Proline-rich protein 23A3	Pepin et al. 2024
Prr5	Proline-rich protein 5	Pepin et al. 2024
Prss42	Serine protease 42	Pepin et al. 2024
Prune2	Protein prune homolog 2	Pepin et al. 2024
Psap	Prosaposin	Pepin et al. 2024
Psat1	Phosphoserine aminotransferase	Pepin et al. 2024
Psen2	Presenilin-2	Pepin et al. 2024
Psmb3	Proteasome subunit beta type-3	Pepin et al. 2024
Psmb4	Proteasome subunit beta type-4	Pepin et al. 2024
Psme1	Proteasome activator complex subunit 1	Pepin et al. 2024
Ptbp1	Polypyrimidine tract-binding protein 1	Pepin et al. 2024
Ptpn18	Tyrosine-protein phosphatase non-receptor type 18	Pepin et al. 2024
Ptpn3	Tyrosine-protein phosphatase non-receptor type 3	Pepin et al. 2024
Pycrl	Pyrroline-5-carboxylate reductase 3	Pepin et al. 2024
Pygb	Glycogen phosphorylase, brain form	Pepin et al. 2024
R3hcc1	R3H and coiled-coil domain-containing protein 1	Pepin et al. 2024
Rab26os	Rab26os	Pepin et al. 2024
Rab33a	Ras-related protein Rab-33A	Pepin et al. 2024
Rad9a	Cell cycle checkpoint control protein RAD9A	Pepin et al. 2024
Rai2	Retinoic acid-induced protein 2	Pepin et al. 2024
Ranbp6	Ran-binding protein 6	Pepin et al. 2024
Rars2	Probable arginine--tRNA ligase, mitochondrial	Pepin et al. 2024
Rassf6	Ras association domain-containing protein 6	Pepin et al. 2024
Rbck1	RanBP-type and C3HC4-type zinc finger-containing protein 1	Pepin et al. 2024
Rbm19	Probable RNA-binding protein 19	Pepin et al. 2024
Rbm26	RNA-binding protein 26	Pepin et al. 2024
Rbm42	RNA-binding protein 42	Pepin et al. 2024
Rbm44	RNA-binding protein 44	Pepin et al. 2024
Rbm47	RNA-binding protein 47	Pepin et al. 2024
Rdm1	RAD52 motif-containing protein 1	Pepin et al. 2024
Relb	Transcription factor RelB	Pepin et al. 2024
Retsat	All-trans-retinol 13,14-reductase	Pepin et al. 2024
Rexo1	RNA exonuclease 1 homolog	Pepin et al. 2024
Rfxank	DNA-binding protein RFXANK	Pepin et al. 2024
Rgs20	Regulator of G-protein signaling 20	Pepin et al. 2024
Rhoj	Rho-related GTP-binding protein RhoJ	Pepin et al. 2024
Rilpl1	RILP-like protein 1	Pepin et al. 2024
Rims1	Regulating synaptic membrane exocytosis protein 1	Pepin et al. 2024
Rit1	GTP-binding protein Rit1	Pepin et al. 2024
Rnf121	E3 ubiquitin ligase Rnf121	Pepin et al. 2024
Rnf122	RING finger protein 122	Pepin et al. 2024
Rnf123	E3 ubiquitin-protein ligase RNF123	Pepin et al. 2024
Rnf181	E3 ubiquitin-protein ligase RNF181	Pepin et al. 2024
Rnh1	Ribonuclease H1	Pepin et al. 2024
Rorb	Nuclear receptor ROR-beta	Pepin et al. 2024
Rpe	Ribulose-phosphate 3-epimerase	Pepin et al. 2024
Rpia	Ribose-5-phosphate isomerase	Pepin et al. 2024
Rpl18	Large ribosomal subunit protein eL18	Pepin et al. 2024
Rpl29	Large ribosomal subunit protein eL29	Pepin et al. 2024
Rpl3	Large ribosomal subunit protein uL3	Pepin et al. 2024
Rpl36a	Large ribosomal subunit protein eL42	Pepin et al. 2024
Rpl37a	Large ribosomal subunit protein eL43	Pepin et al. 2024
Rpp30	Ribonuclease P protein subunit p30	Pepin et al. 2024
Rps15a	Small ribosomal subunit protein uS8	Pepin et al. 2024
Rps8	Small ribosomal subunit protein eS8	Pepin et al. 2024
Rragb	Ras-related GTP-binding protein B	Pepin et al. 2024
Rrm2b	Ribonucleoside-diphosphate reductase subunit M2 B	Pepin et al. 2024
Rtel1	Regulator of telomere elongation helicase 1	Pepin et al. 2024
Rtl8a	CAAX box 1 homolog A	Pepin et al. 2024
Rtl8b	CAAX box 1 homolog A	Pepin et al. 2024
Rttn	Rotatin	Pepin et al. 2024
Rubcn	Run domain Beclin-1-interacting and cysteine-rich domain-containing protein	Pepin et al. 2024
Rwdd3	RWD domain-containing protein 3	Pepin et al. 2024
S100a1	Protein S100-A1	Pepin et al. 2024
Sar1b	Small COPII coat GTPase SAR1B	Pepin et al. 2024
Sars	Serine--tRNA ligase, cytoplasmic	Pepin et al. 2024
Scaper	S phase cyclin A-associated protein in the ER	Pepin et al. 2024
Scfd1	Sec1 family domain-containing protein 1	Pepin et al. 2024
Scnm1	Sodium channel modifier 1	Pepin et al. 2024
Sdr39u1	Epimerase family protein SDR39U1	Pepin et al. 2024
Sdr42e1	Short-chain dehydrogenase/reductase family 42E member 1	Pepin et al. 2024
Sec13	Protein SEC13 homolog	Pepin et al. 2024
Sec14l2	SEC14-like protein 2	Pepin et al. 2024
Sec24a	Protein transport protein Sec24A	Pepin et al. 2024
Sec24d	SEC24 homolog D, COPII coat complex component	Pepin et al. 2024
Sec61a2	Protein transport protein Sec61 subunit alpha isoform 2	Pepin et al. 2024
Selenoh	Selenoprotein H	Pepin et al. 2024
Sema3a	Semaphorin-3A	Pepin et al. 2024
Sema6a	Semaphorin-6A	Pepin et al. 2024
Senp7	Sentrin-specific protease 7	Pepin et al. 2024
Sepsecs	O-phosphoseryl-tRNA	Pepin et al. 2024
Serhl	Serine hydrolase-like protein	Pepin et al. 2024
Serpina3k	Serine protease inhibitor A3K	Pepin et al. 2024
Sesn3	Sestrin-3	Pepin et al. 2024
Sfxn1	Sideroflexin-1	Pepin et al. 2024
Sfxn2	Sideroflexin-2	Pepin et al. 2024
Sh2d7	SH2 domain-containing protein 7	Pepin et al. 2024
Sh3bgrl3	SH3 domain-binding glutamic acid-rich-like protein 3	Pepin et al. 2024
Shox2	Short stature homeobox protein 2	Pepin et al. 2024
Shpk	Sedoheptulokinase	Pepin et al. 2024
Slc12a6	Solute carrier family 12 member 6	Pepin et al. 2024
Slc12a7	Solute carrier family 12 member 7	Pepin et al. 2024
Slc12a9	Solute carrier family 12 member 9	Pepin et al. 2024
Slc16a13	Monocarboxylate transporter 13	Pepin et al. 2024
Slc17a7	Vesicular glutamate transporter 1	Pepin et al. 2024
Slc18b1	MFS-type transporter SLC18B1	Pepin et al. 2024
Slc19a1	Reduced folate transporter	Pepin et al. 2024
Slc19a2	Thiamine transporter 1	Pepin et al. 2024
Slc22a15	Solute carrier family 22 member 15	Pepin et al. 2024
Slc25a12	Electrogenic aspartate/glutamate antiporter SLC25A12, mitochondrial	Pepin et al. 2024
Slc25a13	Electrogenic aspartate/glutamate antiporter SLC25A13, mitochondrial	Pepin et al. 2024
Slc25a20	Mitochondrial carnitine/acylcarnitine carrier protein	Pepin et al. 2024
Slc25a24	Mitochondrial adenyl nucleotide antiporter SLC25A24	Pepin et al. 2024
Slc25a42	Mitochondrial coenzyme A transporter SLC25A42	Pepin et al. 2024
Slc29a2	Equilibrative nucleoside transporter 2	Pepin et al. 2024
Slc2a4	Solute carrier family 2, facilitated glucose transporter member 4	Pepin et al. 2024
Slc30a3	Probable proton-coupled zinc antiporter SLC30A3	Pepin et al. 2024
Slc38a6	Solute carrier family 38 member 6	Pepin et al. 2024
Slc46a1	Proton-coupled folate transporter	Pepin et al. 2024
Slc50a1	Sugar transporter SWEET1	Pepin et al. 2024
Slc6a3	Sodium-dependent dopamine transporter	Pepin et al. 2024
Slc9a3	Sodium/hydrogen exchanger 3	Pepin et al. 2024
Slfn9	Schlafen family member 9	Pepin et al. 2024
Slit2	Slit homolog 2 protein	Pepin et al. 2024
Smarca2	Probable global transcription activator SNF2L2	Pepin et al. 2024
Smarca5-ps	Smarca5-ps	Pepin et al. 2024
Smim10l1	Small integral membrane protein 10 like 1	Pepin et al. 2024
Smim15	Small integral membrane protein 15	Pepin et al. 2024
Smim8	Small integral membrane protein 8	Pepin et al. 2024
Smpd2	Sphingomyelin phosphodiesterase 2	Pepin et al. 2024
Smpd5	Sphingomyelin phosphodiesterase 5	Pepin et al. 2024
Smyd3	Histone-lysine N-methyltransferase SMYD3	Pepin et al. 2024
Snai1	Zinc finger protein SNAI1	Pepin et al. 2024
Snapc3	snRNA-activating protein complex subunit 3	Pepin et al. 2024
Snora16a	Snora16a	Pepin et al. 2024
Snora44	Snora44	Pepin et al. 2024
Snora61	Snora61	Pepin et al. 2024
Snord110	Snord110	Pepin et al. 2024
Snord43	Snord43	Pepin et al. 2024
Snord55	Snord55	Pepin et al. 2024
Snrpc	U1 small nuclear ribonucleoprotein C	Pepin et al. 2024
Snupn	Snurportin-1	Pepin et al. 2024
Snx32	Sorting nexin-32	Pepin et al. 2024
Sord	Sorbitol dehydrogenase	Pepin et al. 2024
Sox5	Transcription factor SOX-5	Pepin et al. 2024
Sox8	Transcription factor SOX-8	Pepin et al. 2024
Sp100	Nuclear autoantigen Sp-100	Pepin et al. 2024
Sp6	Transcription factor Sp6	Pepin et al. 2024
Sp8	Transcription factor Sp8	Pepin et al. 2024
Spata13	Spermatogenesis-associated protein 13	Pepin et al. 2024
Spatc1l	Speriolin-like protein	Pepin et al. 2024
Spesp1	Sperm equatorial segment protein 1	Pepin et al. 2024
Sphk2	Sphingosine kinase 2	Pepin et al. 2024
Spidr	DNA repair-scaffolding protein	Pepin et al. 2024
Spsb1	SPRY domain-containing SOCS box protein 1	Pepin et al. 2024
Src	Proto-oncogene tyrosine-protein kinase Src	Pepin et al. 2024
Sri	Sorcin	Pepin et al. 2024
Stard13	StAR-related lipid transfer protein 13	Pepin et al. 2024
Steap3	Metalloreductase STEAP3	Pepin et al. 2024
Stx8	Syntaxin-8	Pepin et al. 2024
Stxbp6	Syntaxin-binding protein 6	Pepin et al. 2024
Swap70	Switch-associated protein 70	Pepin et al. 2024
Syngr1	Synaptogyrin-1	Pepin et al. 2024
Syt16	Synaptotagmin-16	Pepin et al. 2024
Taf1c	TATA box-binding protein-associated factor RNA polymerase I subunit C	Pepin et al. 2024
Taf6	Transcription initiation factor TFIID subunit 6	Pepin et al. 2024
Taf6l	TAF6-like RNA polymerase II p300/CBP-associated factor-associated factor 65 kDa subunit 6L	Pepin et al. 2024
Taf7l	Transcription initiation factor TFIID subunit 7-like	Pepin et al. 2024
Tamm41	Phosphatidate cytidylyltransferase, mitochondrial	Pepin et al. 2024
Tango2	Transport and Golgi organization 2 homolog	Pepin et al. 2024
Tap1	Antigen peptide transporter 1	Pepin et al. 2024
Tbc1d1	TBC1 domain family member 1	Pepin et al. 2024
Tbc1d22bos	Tbc1d22bos	Pepin et al. 2024
Tbr1	T-box brain protein 1	Pepin et al. 2024
Tceal9	Transcription elongation factor A protein-like 9	Pepin et al. 2024
Tcim	Transcriptional and immune response regulator	Pepin et al. 2024
Tead3	Transcriptional enhancer factor TEF-5	Pepin et al. 2024
Tex22	Testis-expressed protein 22	Pepin et al. 2024
Thap3	THAP domain-containing protein 3	Pepin et al. 2024
Thoc3	THO complex subunit 3	Pepin et al. 2024
Thoc5	THO complex subunit 5 homolog	Pepin et al. 2024
Timm29	Mitochondrial import inner membrane translocase subunit Tim29	Pepin et al. 2024
Tlcd1	TLC domain-containing protein 1	Pepin et al. 2024
Tle6	Transducin-like enhancer protein 6	Pepin et al. 2024
Tlr2	Toll-like receptor 2	Pepin et al. 2024
Tm2d3	TM2 domain-containing protein 3	Pepin et al. 2024
Tmbim1	Protein lifeguard 3	Pepin et al. 2024
Tmbim4	Protein lifeguard 4	Pepin et al. 2024
Tmco6	Transmembrane and coiled-coil domain-containing protein 6	Pepin et al. 2024
Tmem120a	Transmembrane protein 120A	Pepin et al. 2024
Tmem126a	Transmembrane protein 126A	Pepin et al. 2024
Tmem135	Transmembrane protein 135	Pepin et al. 2024
Tmem147	BOS complex subunit TMEM147	Pepin et al. 2024
Tmem159	Lipid droplet assembly factor 1	Pepin et al. 2024
Tmem19	Transmembrane protein 19	Pepin et al. 2024
Tmem214	Transmembrane protein 214	Pepin et al. 2024
Tmem241	UDP-N-acetylglucosamine transporter TMEM241	Pepin et al. 2024
Tmem242	Transmembrane protein 242	Pepin et al. 2024
Tmem38b	Trimeric intracellular cation channel type B	Pepin et al. 2024
Tmem89	Transmembrane protein 89	Pepin et al. 2024
Tnfaip8l3	Tumor necrosis factor alpha-induced protein 8-like protein 3	Pepin et al. 2024
Tnfrsf1a	Tumor necrosis factor receptor superfamily member 1A	Pepin et al. 2024
Tomm6	Mitochondrial import receptor subunit TOM6 homolog	Pepin et al. 2024
Tomm6os	Tomm6os	Pepin et al. 2024
Traf7	E3 ubiquitin-protein ligase TRAF7	Pepin et al. 2024
Traip	E3 ubiquitin-protein ligase TRAIP	Pepin et al. 2024
Triobp	TRIO and F-actin-binding protein	Pepin et al. 2024
Trip4	Activating signal cointegrator 1	Pepin et al. 2024
Trip6	Thyroid receptor-interacting protein 6	Pepin et al. 2024
Trit1	tRNA dimethylallyltransferase	Pepin et al. 2024
Trmt11	tRNA	Pepin et al. 2024
Trmt5	tRNA	Pepin et al. 2024
Trmt61a	tRNA	Pepin et al. 2024
Trnau1ap	tRNA selenocysteine 1-associated protein 1	Pepin et al. 2024
Trp53	Cellular tumor antigen p53	Pepin et al. 2024
Trpd52l3	Tumor protein D52-like 3	Pepin et al. 2024
Trpm5	Transient receptor potential cation channel subfamily M member 5	Pepin et al. 2024
Trpv2	Transient receptor potential cation channel subfamily V member 2	Pepin et al. 2024
Tsc2	Tuberin	Pepin et al. 2024
Tsen15	tRNA-splicing endonuclease subunit Sen15	Pepin et al. 2024
Ttc23	Tetratricopeptide repeat protein 23	Pepin et al. 2024
Ttc33	Tetratricopeptide repeat protein 33	Pepin et al. 2024
Ttll4	Tubulin monoglutamylase TTLL4	Pepin et al. 2024
Tulp3	Tubby-related protein 3	Pepin et al. 2024
Twistnb	DNA-directed RNA polymerase I subunit RPA43	Pepin et al. 2024
Txndc12	Thioredoxin domain-containing protein 12	Pepin et al. 2024
Txnrd1	Thioredoxin reductase 1, cytoplasmic	Pepin et al. 2024
Txnrd2	Thioredoxin reductase 2, mitochondrial	Pepin et al. 2024
Tyms	Thymidylate synthase	Pepin et al. 2024
Tyw3	tRNA wybutosine-synthesizing protein 3 homolog	Pepin et al. 2024
Uap1l1	UDP-N-acetylhexosamine pyrophosphorylase-like protein 1	Pepin et al. 2024
Uckl1	Uridine-cytidine kinase-like 1	Pepin et al. 2024
Ulk1	Serine/threonine-protein kinase ULK1	Pepin et al. 2024
Uros	Uroporphyrinogen-III synthase	Pepin et al. 2024
Usf1	Upstream stimulatory factor 1	Pepin et al. 2024
Usp37	Ubiquitin carboxyl-terminal hydrolase 37	Pepin et al. 2024
Utp23	rRNA-processing protein UTP23 homolog	Pepin et al. 2024
Utrn	Utrophin	Pepin et al. 2024
Vcl	Vinculin	Pepin et al. 2024
Vegfb	Vascular endothelial growth factor B	Pepin et al. 2024
Vipr2	Vasoactive intestinal polypeptide receptor 2	Pepin et al. 2024
Vps11	Vacuolar protein sorting-associated protein 11 homolog	Pepin et al. 2024
Vps33b	Vacuolar protein sorting-associated protein 33B	Pepin et al. 2024
Vps39	Vam6/Vps39-like protein	Pepin et al. 2024
Vps50	Syndetin	Pepin et al. 2024
Vps8	Vacuolar protein sorting-associated protein 8 homolog	Pepin et al. 2024
Wars2	Tryptophan--tRNA ligase, mitochondrial	Pepin et al. 2024
Wdcp	WD repeat and coiled-coil-containing protein	Pepin et al. 2024
Wdr24	GATOR2 complex protein WDR24	Pepin et al. 2024
Wdr6	tRNA	Pepin et al. 2024
Wiz	Protein Wiz	Pepin et al. 2024
Wls	Protein wntless homolog	Pepin et al. 2024
Wnt3	Proto-oncogene Wnt-3	Pepin et al. 2024
Wwp1	NEDD4-like E3 ubiquitin-protein ligase WWP1	Pepin et al. 2024
Zbed5	SCAN domain containing 3	Pepin et al. 2024
Zbtb7b	Zinc finger and BTB domain-containing protein 7B	Pepin et al. 2024
Zdhhc16	Palmitoyltransferase ZDHHC16	Pepin et al. 2024
Zdhhc21	Palmitoyltransferase ZDHHC21	Pepin et al. 2024
Zfp109	Zinc finger protein 109	Pepin et al. 2024
Zfp11	Zinc finger protein 11	Pepin et al. 2024
Zfp12	Zinc finger protein 12	Pepin et al. 2024
Zfp146	Zinc finger protein OZF	Pepin et al. 2024
Zfp182	Zinc finger protein 182	Pepin et al. 2024
Zfp213	Zinc finger protein 213	Pepin et al. 2024
Zfp275	Zinc finger protein 275	Pepin et al. 2024
Zfp280b	Zinc finger protein 280B	Pepin et al. 2024
Zfp300	Zinc finger protein 300	Pepin et al. 2024
Zfp369	Neurotrophin receptor-interacting factor 2	Pepin et al. 2024
Zfp383	Zinc finger protein 383	Pepin et al. 2024
Zfp389	C2H2-type domain-containing protein	Pepin et al. 2024
Zfp512	Zinc finger protein 512	Pepin et al. 2024
Zfp518b	Zinc finger protein 518B	Pepin et al. 2024
Zfp566	Mszf4	Pepin et al. 2024
Zfp599	Zinc finger protein 599	Pepin et al. 2024
Zfp608	Zinc finger protein 608	Pepin et al. 2024
Zfp658	Zinc finger protein 658	Pepin et al. 2024
Zfp738	Zinc finger protein 738	Pepin et al. 2024
Zfp759	Zinc finger protein 759	Pepin et al. 2024
Zfp783	MKIAA4190 protein	Pepin et al. 2024
Zfp808	Zinc finger protein 808	Pepin et al. 2024
Zfp81	Zinc finger protein 81	Pepin et al. 2024
Zfp84	Zinc finger protein 84	Pepin et al. 2024
Zfp850	Zinc finger protein 850	Pepin et al. 2024
Zfp85os	Uncharacterized protein	Pepin et al. 2024
Zfp90	Zinc finger protein 90	Pepin et al. 2024
Zfp958	Zinc finger protein 958	Pepin et al. 2024
Zfp961	Zinc finger protein 961	Pepin et al. 2024
Zfr2	Zinc finger RNA binding protein 2	Pepin et al. 2024
Zkscan3	Zinc finger protein with KRAB and SCAN domains 3	Pepin et al. 2024
Zmpste24	CAAX prenyl protease 1 homolog	Pepin et al. 2024
Zmynd15	Zinc finger MYND domain-containing protein 15	Pepin et al. 2024
Zswim4	Zinc finger SWIM domain-containing protein 4	Pepin et al. 2024
Zswim9	Uncharacterized protein ZSWIM9	Pepin et al. 2024
Zyg11a	Protein zyg-11 homolog A	Pepin et al. 2024
