# Supplementary material for: Dad's Diet Shapes the Future: How Paternal Nutrition Impacts Placental Development and Childhood Metabolic Health
Source: Mol Nutr Food Res. 2025 Sep 6;69(22):e70261. doi: 10.1002/mnfr.70261 (PMC12643195; doi:10.1002/mnfr.70261)
Supplement: Supplementary file 2 — Supporting File 2: mnfr70261‐sup‐0002‐Table S2.xlsx. [file MNFR-69-e70261-s006.xlsx]

## Sheet: Epididymis
Table S2 - Mapped genes to miRNAs identified in epididymal sperm epigenome studies						Descriptor: From five HFD studies that interrogated mature epididymal sperm sncRNA cargo [refs below], we collated 148 microRNAs whose abundance was significantly altered by HFD (Log₂FC ≥ 1, FDR ≤ 0.05). Using miRDB (prediction score ≥ 80/100) we mapped these miRNAs to 5,780 high-confidence downstream target genes. Only 90 miRNAs met these conditions.
Gene	Gene Name	miRNA	Target Score	Study(s)
Dab2	Disabled 2, Mitogen-Responsive Phosphoprotein	miR-935	100	Tomar et al. 2024
Cpeb3	Cytoplasmic Polyadenylation Element Binding Protein 3	miR-92b-3p	100	Tomar et al. 2024		References:
Slc12a5	Solute Carrier Family 12, Member 5	miR-92b-3p	100	Tomar et al. 2024		A. Tomar, M. Gomez-Velazquez, R. Gerlini, G. Comas-Armangué, L. Makharadze, T. Kolbe, A. Boersma, M. Dahlhoff, J. P. Burgstaller, M. Lassi, J. Darr, J. Toppari, H. Virtanen, A. Kühnapfel, M. Scholz, K. Landgraf, W. Kiess, M. Vogel, V. Gailus-Durner, H. Fuchs, S. Marschall, M. Hrabě De Angelis, N. Kotaja, A. Körner, R. Teperino, Epigenetic inheritance of diet-induced and sperm-borne mitochondrial …
Crebrf	Creb3 Regulatory Factor	miR-743b-3p	100	Tomar et al. 2024
Kctd14	Potassium Channel Tetramerisation Domain Containing 14	miR-743b-3p	100	Tomar et al. 2024
Rnf38	Ring Finger Protein 38	miR-672-3p	100	Tomar et al. 2024
Dpy19l1	Dpy-19-Like 1 (C. Elegans)	miR-429-3p	100	Tomar et al. 2024		T. Fullston, E. M. Ohlsson Teague, N. O. Palmer, M. J. Deblasio, M. Mitchell, M. Corbett, C. G. Print, J. A. Owens, M. Lane, Paternal obesity initiates metabolic disturbances in two generations of mice with incomplete penetrance to the F2 generation and alters the transcriptional profile of testis and sperm microRNA content. Faseb j 2013, 27, 4226-4243.
Gpm6a	Glycoprotein M6A	miR-429-3p	100	Tomar et al. 2024
Lhfp	Lipoma Hmgic Fusion Partner	miR-429-3p	100	Tomar et al. 2024
Slit2	Slit Guidance Ligand 2	miR-429-3p	100	Tomar et al. 2024		T. Fullston, E. M. Ohlsson-Teague, C. G. Print, L. Y. Sandeman, M. Lane, Sperm microRNA Content Is Altered in a Mouse Model of Male Obesity, but the Same Suite of microRNAs Are Not Altered in Offspring's Sperm. PLoS One 2016, 11, e0166076.
Zeb1	Zinc Finger E-Box Binding Homeobox 1	miR-429-3p	100	Tomar et al. 2024
Zeb2	Zinc Finger E-Box Binding Homeobox 2	miR-429-3p	100	Tomar et al. 2024		V. Grandjean, S. Fourré, D. A. De Abreu, M. A. Derieppe, J. J. Remy, M. Rassoulzadegan, RNA-mediated paternal heredity of diet-induced obesity and metabolic disorders. Sci Rep 2015, 5, 18193.
Klhl5	Kelch-Like 5	miR-382-3p	100	Tomar et al. 2024
Proser1	Proline And Serine Rich 1	miR-382-3p	100	Tomar et al. 2024		C. C. Fontelles, E. Carney, J. Clarke, N. M. Nguyen, C. Yin, L. Jin, M. I. Cruz, T. P. Ong, L. Hilakivi-Clarke, S. De Assis, Paternal overweight is associated with increased breast cancer risk in daughters in a mouse model. Sci Rep 2016, 6, 28602.
Adgrb3	Adhesion G Protein-Coupled Receptor B3	miR-340-5p	100	Fullston et al. 2013, Grandjean et al. 2015
Cdh9	Cadherin 9	miR-340-5p	100	Fullston et al. 2013, Grandjean et al. 2015
Esyt2	Extended Synaptotagmin-Like Protein 2	miR-340-5p	100	Fullston et al. 2013, Grandjean et al. 2015
Kctd14	Potassium Channel Tetramerisation Domain Containing 14	miR-340-5p	100	Fullston et al. 2013, Grandjean et al. 2015
Stxbp4	Syntaxin Binding Protein 4	miR-340-5p	100	Fullston et al. 2013, Grandjean et al. 2015
Tpp2	Tripeptidyl Peptidase Ii	miR-340-5p	100	Fullston et al. 2013, Grandjean et al. 2015
Cyp24a1	Cytochrome P450, Family 24, Subfamily A, Polypeptide 1	miR-30a-5p	100	Fullston et al. 2016
Klhl20	Kelch-Like 20	miR-30a-5p	100	Fullston et al. 2016
Lin28b	Lin-28 Homolog B (C. Elegans)	miR-30a-5p	100	Fullston et al. 2016
Mkrn3	Makorin, Ring Finger Protein, 3	miR-30a-5p	100	Fullston et al. 2016
Pip4k2a	Phosphatidylinositol-5-Phosphate 4-Kinase, Type Ii, Alpha	miR-30a-5p	100	Fullston et al. 2016
Rfx6	Regulatory Factor X, 6	miR-30a-5p	100	Fullston et al. 2016
Tnrc6a	Trinucleotide Repeat Containing 6A	miR-30a-5p	100	Fullston et al. 2016
Twf1	Twinfilin Actin Binding Protein 1	miR-30a-5p	100	Fullston et al. 2016
Mybl1	Myeloblastosis Oncogene-Like 1	miR-301a-3p	100	Tomar et al. 2024
Skida1	Ski/Dach Domain Containing 1	miR-301a-3p	100	Tomar et al. 2024
Atad2b	Atpase Family, Aaa Domain Containing 2B	miR-29a-3p	100	Tomar et al. 2024, Grandjean et al. 2015
Atad2b	Atpase Family, Aaa Domain Containing 2B	miR-29a-3p	100	Grandjean et al. 2015
Col5a1	Collagen, Type V, Alpha 1	miR-29a-3p	100	Tomar et al. 2024, Grandjean et al. 2015
Col5a1	Collagen, Type V, Alpha 1	miR-29a-3p	100	Grandjean et al. 2015
Nav1	Neuron Navigator 1	miR-29a-3p	100	Tomar et al. 2024, Grandjean et al. 2015
Nav1	Neuron Navigator 1	miR-29a-3p	100	Grandjean et al. 2015
Sestd1	Sec14 And Spectrin Domains 1	miR-29a-3p	100	Tomar et al. 2024, Grandjean et al. 2015
Sestd1	Sec14 And Spectrin Domains 1	miR-29a-3p	100	Grandjean et al. 2015
Tet2	Tet Methylcytosine Dioxygenase 2	miR-29a-3p	100	Tomar et al. 2024, Grandjean et al. 2015
Tet2	Tet Methylcytosine Dioxygenase 2	miR-29a-3p	100	Grandjean et al. 2015
Tet3	Tet Methylcytosine Dioxygenase 3	miR-29a-3p	100	Tomar et al. 2024, Grandjean et al. 2015
Tet3	Tet Methylcytosine Dioxygenase 3	miR-29a-3p	100	Grandjean et al. 2015
Cpeb3	Cytoplasmic Polyadenylation Element Binding Protein 3	miR-25-3p	100	Tomar et al. 2024
Slc12a5	Solute Carrier Family 12, Member 5	miR-25-3p	100	Tomar et al. 2024
Auh	Au Rna Binding Protein/Enoyl-Coenzyme A Hydratase	miR-23b-3p	100	Tomar et al. 2024
Dnajc6	Dnaj Heat Shock Protein Family (Hsp40) Member C6	miR-23b-3p	100	Tomar et al. 2024
Etnk1	Ethanolamine Kinase 1	miR-23b-3p	100	Tomar et al. 2024
Fut9	Fucosyltransferase 9	miR-23b-3p	100	Tomar et al. 2024
Klhl15	Kelch-Like 15	miR-23b-3p	100	Tomar et al. 2024
Pde4b	Phosphodiesterase 4B, Camp Specific	miR-23b-3p	100	Tomar et al. 2024
Ppargc1a	Peroxisome Proliferative Activated Receptor, Gamma, Coactivator 1 Alpha	miR-23b-3p	100	Tomar et al. 2024
Slc6a14	Solute Carrier Family 6 (Neurotransmitter Transporter), Member 14	miR-23b-3p	100	Tomar et al. 2024
Tab3	Tgf-Beta Activated Kinase 1/Map3K7 Binding Protein 3	miR-23b-3p	100	Tomar et al. 2024
Top1	Topoisomerase (Dna) I	miR-23b-3p	100	Tomar et al. 2024
Zbtb34	Zinc Finger And Btb Domain Containing 34	miR-23b-3p	100	Tomar et al. 2024
Auh	Au Rna Binding Protein/Enoyl-Coenzyme A Hydratase	miR-23a-3p	100	Tomar et al. 2024
Dnajc6	Dnaj Heat Shock Protein Family (Hsp40) Member C6	miR-23a-3p	100	Tomar et al. 2024
Etnk1	Ethanolamine Kinase 1	miR-23a-3p	100	Tomar et al. 2024
Fut9	Fucosyltransferase 9	miR-23a-3p	100	Tomar et al. 2024
Klhl15	Kelch-Like 15	miR-23a-3p	100	Tomar et al. 2024
Pde4b	Phosphodiesterase 4B, Camp Specific	miR-23a-3p	100	Tomar et al. 2024
Ppargc1a	Peroxisome Proliferative Activated Receptor, Gamma, Coactivator 1 Alpha	miR-23a-3p	100	Tomar et al. 2024
Slc6a14	Solute Carrier Family 6 (Neurotransmitter Transporter), Member 14	miR-23a-3p	100	Tomar et al. 2024
Tab3	Tgf-Beta Activated Kinase 1/Map3K7 Binding Protein 3	miR-23a-3p	100	Tomar et al. 2024
Top1	Topoisomerase (Dna) I	miR-23a-3p	100	Tomar et al. 2024
Zbtb34	Zinc Finger And Btb Domain Containing 34	miR-23a-3p	100	Tomar et al. 2024
Gabra1	Gamma-Aminobutyric Acid (Gaba) A Receptor, Subunit Alpha 1	miR-222-3p	100	Tomar et al. 2024
Hectd2	Hect Domain E3 Ubiquitin Protein Ligase 2	miR-222-3p	100	Tomar et al. 2024
Gabra1	Gamma-Aminobutyric Acid (Gaba) A Receptor, Subunit Alpha 1	miR-221-3p	100	Tomar et al. 2024
Hectd2	Hect Domain E3 Ubiquitin Protein Ligase 2	miR-221-3p	100	Tomar et al. 2024
Ccne2	Cyclin E2	miR-21b	100	Tomar et al. 2024
Stag1	Stromal Antigen 1	miR-21b	100	Tomar et al. 2024
Thap12	Thap Domain Containing 12	miR-21a-3p	100	Tomar et al. 2024
Mmd	Monocyte To Macrophage Differentiation-Associated	miR-206-3p	100	Tomar et al. 2024
Phip	Pleckstrin Homology Domain Interacting Protein	miR-203-3p	100	Tomar et al. 2024
Dpy19l1	Dpy-19-Like 1 (C. Elegans)	miR-200c-3p	100	Tomar et al. 2024
Gpm6a	Glycoprotein M6A	miR-200c-3p	100	Tomar et al. 2024
Lhfp	Lipoma Hmgic Fusion Partner	miR-200c-3p	100	Tomar et al. 2024
Zeb1	Zinc Finger E-Box Binding Homeobox 1	miR-200c-3p	100	Tomar et al. 2024
Zeb2	Zinc Finger E-Box Binding Homeobox 2	miR-200c-3p	100	Tomar et al. 2024
Dpy19l1	Dpy-19-Like 1 (C. Elegans)	miR-200b-3p	100	Tomar et al. 2024
Gpm6a	Glycoprotein M6A	miR-200b-3p	100	Tomar et al. 2024
Lhfp	Lipoma Hmgic Fusion Partner	miR-200b-3p	100	Tomar et al. 2024
Slit2	Slit Guidance Ligand 2	miR-200b-3p	100	Tomar et al. 2024
Zeb1	Zinc Finger E-Box Binding Homeobox 1	miR-200b-3p	100	Tomar et al. 2024
Zeb2	Zinc Finger E-Box Binding Homeobox 2	miR-200b-3p	100	Tomar et al. 2024
Trhde	Trh-Degrading Enzyme	miR-200a-3p	100	Tomar et al. 2024
Zbtb34	Zinc Finger And Btb Domain Containing 34	miR-200a-3p	100	Tomar et al. 2024
Atxn1	Ataxin 1	miR-19b-3p	100	Grandjean et al. 2015
Kcna4	Potassium Voltage-Gated Channel, Shaker-Related Subfamily, Member 4	miR-19b-3p	100	Grandjean et al. 2015
Rora	Rar-Related Orphan Receptor Alpha	miR-19b-3p	100	Grandjean et al. 2015
Taok1	Tao Kinase 1	miR-19b-3p	100	Grandjean et al. 2015
Tnrc6b	Trinucleotide Repeat Containing 6B	miR-19b-3p	100	Grandjean et al. 2015
Trim33	Tripartite Motif-Containing 33	miR-19b-3p	100	Grandjean et al. 2015
Zmynd11	Zinc Finger, Mynd Domain Containing 11	miR-19b-3p	100	Grandjean et al. 2015
Atxn1	Ataxin 1	miR-19a-3p	100	Grandjean et al. 2015
Kcna4	Potassium Voltage-Gated Channel, Shaker-Related Subfamily, Member 4	miR-19a-3p	100	Grandjean et al. 2015
Rora	Rar-Related Orphan Receptor Alpha	miR-19a-3p	100	Grandjean et al. 2015
Taok1	Tao Kinase 1	miR-19a-3p	100	Grandjean et al. 2015
Tnrc6b	Trinucleotide Repeat Containing 6B	miR-19a-3p	100	Grandjean et al. 2015
Trim33	Tripartite Motif-Containing 33	miR-19a-3p	100	Grandjean et al. 2015
Zmynd11	Zinc Finger, Mynd Domain Containing 11	miR-19a-3p	100	Grandjean et al. 2015
Hoxc8	Homeobox C8	miR-196a-5p	100	Fullston et al. 2013
Fign	Fidgetin	miR-1961	100	Fullston et al. 2016
Fignl2	Fidgetin-Like 2	miR-1961	100	Fullston et al. 2016
Hic2	Hypermethylated In Cancer 2	miR-1961	100	Fullston et al. 2016
Lin28b	Lin-28 Homolog B (C. Elegans)	miR-1961	100	Fullston et al. 2016
Nr6a1	Nuclear Receptor Subfamily 6, Group A, Member 1	miR-1961	100	Fullston et al. 2016
Stard13	Star-Related Lipid Transfer (Start) Domain Containing 13	miR-1961	100	Fullston et al. 2016
Cdk19	Cyclin-Dependent Kinase 19	miR-152-3p	100	Tomar et al. 2024
Cdk19	Cyclin-Dependent Kinase 19	miR-148a-3p	100	Tomar et al. 2024
Fli1	Friend Leukemia Integration 1	miR-145a-5p	100	Fullston et al. 2016
Fscn1	Fascin Actin-Bundling Protein 1	miR-145a-5p	100	Fullston et al. 2016
Uba6	Ubiquitin-Like Modifier Activating Enzyme 6	miR-145a-5p	100	Fullston et al. 2016
Arfgef1	Adp-Ribosylation Factor Guanine Nucleotide-Exchange Factor 1(Brefeldin A-Inhibited)	let-7g-3p	100	Tomar et al. 2024
Bcl2l11	Bcl2-Like 11 (Apoptosis Facilitator)	let-7g-3p	100	Tomar et al. 2024
Gphn	Gephyrin	let-7g-3p	100	Tomar et al. 2024
Phip	Pleckstrin Homology Domain Interacting Protein	let-7g-3p	100	Tomar et al. 2024
Sox2	Sry (Sex Determining Region Y)-Box 2	let-7g-3p	100	Tomar et al. 2024
Trio	Triple Functional Domain (Ptprf Interacting)	let-7g-3p	100	Tomar et al. 2024
Fgd4	Fyve, Rhogef And Ph Domain Containing 4	let-7f-2-3p	100	Tomar et al. 2024
Ino80d	Ino80 Complex Subunit D	let-7f-2-3p	100	Tomar et al. 2024
Arid4b	At Rich Interactive Domain 4B (Rbp1-Like)	let-7c-2-3p	100	Tomar et al. 2024
Atad5	Atpase Family, Aaa Domain Containing 5	let-7c-2-3p	100	Tomar et al. 2024
Btaf1	B-Tfiid Tata-Box Binding Protein Associated Factor 1	let-7c-2-3p	100	Tomar et al. 2024
Casp8ap2	Caspase 8 Associated Protein 2	let-7c-2-3p	100	Tomar et al. 2024
Dcun1d4	Dcn1, Defective In Cullin Neddylation 1, Domain Containing 4 (S. Cerevisiae)	let-7c-2-3p	100	Tomar et al. 2024
F3	Coagulation Factor Iii	let-7c-2-3p	100	Tomar et al. 2024
Hmgxb4	Hmg Box Domain Containing 4	let-7c-2-3p	100	Tomar et al. 2024
Ick	Intestinal Cell Kinase	let-7c-2-3p	100	Tomar et al. 2024
Ino80d	Ino80 Complex Subunit D	let-7c-2-3p	100	Tomar et al. 2024
Pum2	Pumilio Rna-Binding Family Member 2	let-7c-2-3p	100	Tomar et al. 2024
Tut4	Terminal Uridylyl Transferase 4	let-7c-2-3p	100	Tomar et al. 2024
Yy1	Yy1 Transcription Factor	let-7c-2-3p	100	Tomar et al. 2024
Arid4b	At Rich Interactive Domain 4B (Rbp1-Like)	let-7b-3p	100	Tomar et al. 2024
Atad5	Atpase Family, Aaa Domain Containing 5	let-7b-3p	100	Tomar et al. 2024
Btaf1	B-Tfiid Tata-Box Binding Protein Associated Factor 1	let-7b-3p	100	Tomar et al. 2024
Casp8ap2	Caspase 8 Associated Protein 2	let-7b-3p	100	Tomar et al. 2024
Dcun1d4	Dcn1, Defective In Cullin Neddylation 1, Domain Containing 4 (S. Cerevisiae)	let-7b-3p	100	Tomar et al. 2024
F3	Coagulation Factor Iii	let-7b-3p	100	Tomar et al. 2024
Hmgxb4	Hmg Box Domain Containing 4	let-7b-3p	100	Tomar et al. 2024
Ick	Intestinal Cell Kinase	let-7b-3p	100	Tomar et al. 2024
Ino80d	Ino80 Complex Subunit D	let-7b-3p	100	Tomar et al. 2024
Pum2	Pumilio Rna-Binding Family Member 2	let-7b-3p	100	Tomar et al. 2024
Tut4	Terminal Uridylyl Transferase 4	let-7b-3p	100	Tomar et al. 2024
Yy1	Yy1 Transcription Factor	let-7b-3p	100	Tomar et al. 2024
Arid4b	At Rich Interactive Domain 4B (Rbp1-Like)	let-7a-1-3p	100	Tomar et al. 2024
Atad5	Atpase Family, Aaa Domain Containing 5	let-7a-1-3p	100	Tomar et al. 2024
Btaf1	B-Tfiid Tata-Box Binding Protein Associated Factor 1	let-7a-1-3p	100	Tomar et al. 2024
Casp8ap2	Caspase 8 Associated Protein 2	let-7a-1-3p	100	Tomar et al. 2024
Dcun1d4	Dcn1, Defective In Cullin Neddylation 1, Domain Containing 4 (S. Cerevisiae)	let-7a-1-3p	100	Tomar et al. 2024
F3	Coagulation Factor Iii	let-7a-1-3p	100	Tomar et al. 2024
Hmgxb4	Hmg Box Domain Containing 4	let-7a-1-3p	100	Tomar et al. 2024
Ick	Intestinal Cell Kinase	let-7a-1-3p	100	Tomar et al. 2024
Ino80d	Ino80 Complex Subunit D	let-7a-1-3p	100	Tomar et al. 2024
Pum2	Pumilio Rna-Binding Family Member 2	let-7a-1-3p	100	Tomar et al. 2024
Tut4	Terminal Uridylyl Transferase 4	let-7a-1-3p	100	Tomar et al. 2024
Yy1	Yy1 Transcription Factor	let-7a-1-3p	100	Tomar et al. 2024
Cachd1	Cache Domain Containing 1	miR-935	99	Tomar et al. 2024
Rapgef2	Rap Guanine Nucleotide Exchange Factor (Gef) 2	miR-935	99	Tomar et al. 2024
Cd69	Cd69 Antigen	miR-92b-3p	99	Tomar et al. 2024
Dsc2	Desmocollin 2	miR-92b-3p	99	Tomar et al. 2024
Ergic2	Ergic And Golgi 2	miR-92b-3p	99	Tomar et al. 2024
Fbxw7	F-Box And Wd-40 Domain Protein 7	miR-92b-3p	99	Tomar et al. 2024
Fnip1	Folliculin Interacting Protein 1	miR-92b-3p	99	Tomar et al. 2024
G3bp2	Gtpase Activating Protein (Sh3 Domain) Binding Protein 2	miR-92b-3p	99	Tomar et al. 2024
Hipk3	Homeodomain Interacting Protein Kinase 3	miR-92b-3p	99	Tomar et al. 2024
Itgav	Integrin Alpha V	miR-92b-3p	99	Tomar et al. 2024
Lhfpl2	Lipoma Hmgic Fusion Partner-Like 2	miR-92b-3p	99	Tomar et al. 2024
Man2a1	Mannosidase 2, Alpha 1	miR-92b-3p	99	Tomar et al. 2024
Map2k4	Mitogen-Activated Protein Kinase Kinase 4	miR-92b-3p	99	Tomar et al. 2024
Morc3	Microrchidia 3	miR-92b-3p	99	Tomar et al. 2024
Myo1b	Myosin Ib	miR-92b-3p	99	Tomar et al. 2024
Nox4	Nadph Oxidase 4	miR-92b-3p	99	Tomar et al. 2024
Peak1	Pseudopodium-Enriched Atypical Kinase 1	miR-92b-3p	99	Tomar et al. 2024
Snx13	Sorting Nexin 13	miR-92b-3p	99	Tomar et al. 2024
Nek5	Nima (Never In Mitosis Gene A)-Related Expressed Kinase 5	miR-871-3p	99	Tomar et al. 2024
Rtf1	Rtf1, Paf1/Rna Polymerase Ii Complex Component	miR-871-3p	99	Tomar et al. 2024
Bnc2	Basonuclin 2	miR-743b-3p	99	Tomar et al. 2024
Bod1l	Biorientation Of Chromosomes In Cell Division 1-Like	miR-743b-3p	99	Tomar et al. 2024
Gnb5	Guanine Nucleotide Binding Protein (G Protein), Beta 5	miR-743b-3p	99	Tomar et al. 2024
Lin28b	Lin-28 Homolog B (C. Elegans)	miR-743b-3p	99	Tomar et al. 2024
Ncbp3	Nuclear Cap Binding Subunit 3	miR-743b-3p	99	Tomar et al. 2024
Hhip	Hedgehog-Interacting Protein	miR-7241-3p	99	Tomar et al. 2024
Eif4e	Eukaryotic Translation Initiation Factor 4E	miR-672-3p	99	Tomar et al. 2024
Errfi1	Erbb Receptor Feedback Inhibitor 1	miR-429-3p	99	Tomar et al. 2024
Hipk3	Homeodomain Interacting Protein Kinase 3	miR-429-3p	99	Tomar et al. 2024
Lats2	Large Tumor Suppressor 2	miR-429-3p	99	Tomar et al. 2024
Nfia	Nuclear Factor I/A	miR-429-3p	99	Tomar et al. 2024
Ric1	Rab6A Gef Complex Partner 1	miR-429-3p	99	Tomar et al. 2024
Sec23a	Sec23 Homolog A, Copii Coat Complex Component	miR-429-3p	99	Tomar et al. 2024
Spryd7	Spry Domain Containing 7	miR-429-3p	99	Tomar et al. 2024
Zfp711	Zinc Finger Protein 711	miR-429-3p	99	Tomar et al. 2024
Nkd1	Naked Cuticle 1	miR-382-3p	99	Tomar et al. 2024
Vcan	Versican	miR-382-3p	99	Tomar et al. 2024
Ythdf3	Yth N6-Methyladenosine Rna Binding Protein 3	miR-382-3p	99	Tomar et al. 2024
Zdhhc21	Zinc Finger, Dhhc Domain Containing 21	miR-34c-3p	99	Tomar et al. 2024
Zdhhc21	Zinc Finger, Dhhc Domain Containing 21	miR-34b-3p	99	Tomar et al. 2024
Rbm24	Rna Binding Motif Protein 24	miR-3473f	99	Tomar et al. 2024
St6galnac6	St6 (Alpha-N-Acetyl-Neuraminyl-2,3-Beta-Galactosyl-1,3)-N-Acetylgalactosaminide Alpha-2,6-Sialyltransferase 6	miR-3473e	99	Tomar et al. 2024
Kcns3	Potassium Voltage-Gated Channel, Delayed-Rectifier, Subfamily S, Member 3	miR-3473d	99	Tomar et al. 2024
St6galnac6	St6 (Alpha-N-Acetyl-Neuraminyl-2,3-Beta-Galactosyl-1,3)-N-Acetylgalactosaminide Alpha-2,6-Sialyltransferase 6	miR-3473b	99	Tomar et al. 2024
Fzd7	Frizzled Class Receptor 7	miR-3470a	99	Tomar et al. 2024
Lrrc19	Leucine Rich Repeat Containing 19	miR-3470a	99	Tomar et al. 2024
Dnajc25	Dnaj Heat Shock Protein Family (Hsp40) Member C25	miR-340-5p	99	Fullston et al. 2013, Grandjean et al. 2015
G2e3	G2/M-Phase Specific E3 Ubiquitin Ligase	miR-340-5p	99	Fullston et al. 2013, Grandjean et al. 2015
Galnt13	Polypeptide N-Acetylgalactosaminyltransferase 13	miR-340-5p	99	Fullston et al. 2013, Grandjean et al. 2015
Hecw2	Hect, C2 And Ww Domain Containing E3 Ubiquitin Protein Ligase 2	miR-340-5p	99	Fullston et al. 2013, Grandjean et al. 2015
Jph1	Junctophilin 1	miR-340-5p	99	Fullston et al. 2013, Grandjean et al. 2015
Map3k2	Mitogen-Activated Protein Kinase Kinase Kinase 2	miR-340-5p	99	Fullston et al. 2013, Grandjean et al. 2015
Smarcad1	Swi/Snf-Related, Matrix-Associated Actin-Dependent Regulator Of Chromatin, Subfamily A, Containing Dead/H Box 1	miR-340-5p	99	Fullston et al. 2013, Grandjean et al. 2015
Ttbk2	Tau Tubulin Kinase 2	miR-340-5p	99	Fullston et al. 2013, Grandjean et al. 2015
Mbnl3	Muscleblind Like Splicing Factor 3	miR-30d-3p	99	Tomar et al. 2024
Nufip2	Nuclear Fragile X Mental Retardation Protein Interacting Protein 2	miR-30d-3p	99	Tomar et al. 2024
Tshr	Thyroid Stimulating Hormone Receptor	miR-30d-3p	99	Tomar et al. 2024
Ano4	Anoctamin 4	miR-30a-5p	99	Fullston et al. 2016
Ccnt2	Cyclin T2	miR-30a-5p	99	Fullston et al. 2016
Cpsf6	Cleavage And Polyadenylation Specific Factor 6	miR-30a-5p	99	Fullston et al. 2016
Dcun1d3	Dcn1, Defective In Cullin Neddylation 1, Domain Containing 3 (S. Cerevisiae)	miR-30a-5p	99	Fullston et al. 2016
Fbxo45	F-Box Protein 45	miR-30a-5p	99	Fullston et al. 2016
Nfat5	Nuclear Factor Of Activated T Cells 5	miR-30a-5p	99	Fullston et al. 2016
Ptgfrn	Prostaglandin F2 Receptor Negative Regulator	miR-30a-5p	99	Fullston et al. 2016
Ptpn13	Protein Tyrosine Phosphatase, Non-Receptor Type 13	miR-30a-5p	99	Fullston et al. 2016
Rfx7	Regulatory Factor X, 7	miR-30a-5p	99	Fullston et al. 2016
Runx2	Runt Related Transcription Factor 2	miR-30a-5p	99	Fullston et al. 2016
Samd8	Sterile Alpha Motif Domain Containing 8	miR-30a-5p	99	Fullston et al. 2016
Stox2	Storkhead Box 2	miR-30a-5p	99	Fullston et al. 2016
Sypl	Synaptophysin-Like Protein	miR-30a-5p	99	Fullston et al. 2016
Ubn2	Ubinuclein 2	miR-30a-5p	99	Fullston et al. 2016
Acsl4	Acyl-Coa Synthetase Long-Chain Family Member 4	miR-301a-3p	99	Tomar et al. 2024
Adcy1	Adenylate Cyclase 1	miR-301a-3p	99	Tomar et al. 2024
Fmr1	Fragile X Mental Retardation 1	miR-301a-3p	99	Tomar et al. 2024
Pik3cb	Phosphatidylinositol-4,5-Bisphosphate 3-Kinase Catalytic Subunit Beta	miR-301a-3p	99	Tomar et al. 2024
Sybu	Syntabulin (Syntaxin-Interacting)	miR-301a-3p	99	Tomar et al. 2024
Vps37a	Vacuolar Protein Sorting 37A	miR-301a-3p	99	Tomar et al. 2024
Adamts17	A Disintegrin-Like And Metallopeptidase (Reprolysin Type) With Thrombospondin Type 1 Motif, 17	miR-29a-3p	99	Tomar et al. 2024, Grandjean et al. 2015
Adamts17	A Disintegrin-Like And Metallopeptidase (Reprolysin Type) With Thrombospondin Type 1 Motif, 17	miR-29a-3p	99	Grandjean et al. 2015
Col11a1	Collagen, Type Xi, Alpha 1	miR-29a-3p	99	Tomar et al. 2024, Grandjean et al. 2015
Col11a1	Collagen, Type Xi, Alpha 1	miR-29a-3p	99	Grandjean et al. 2015
Col3a1	Collagen, Type Iii, Alpha 1	miR-29a-3p	99	Tomar et al. 2024, Grandjean et al. 2015
Col3a1	Collagen, Type Iii, Alpha 1	miR-29a-3p	99	Grandjean et al. 2015
Col4a5	Collagen, Type Iv, Alpha 5	miR-29a-3p	99	Tomar et al. 2024, Grandjean et al. 2015
Col4a5	Collagen, Type Iv, Alpha 5	miR-29a-3p	99	Grandjean et al. 2015
Col5a2	Collagen, Type V, Alpha 2	miR-29a-3p	99	Tomar et al. 2024, Grandjean et al. 2015
Col5a2	Collagen, Type V, Alpha 2	miR-29a-3p	99	Grandjean et al. 2015
Col5a3	Collagen, Type V, Alpha 3	miR-29a-3p	99	Tomar et al. 2024, Grandjean et al. 2015
Col5a3	Collagen, Type V, Alpha 3	miR-29a-3p	99	Grandjean et al. 2015
Col9a1	Collagen, Type Ix, Alpha 1	miR-29a-3p	99	Tomar et al. 2024, Grandjean et al. 2015
Col9a1	Collagen, Type Ix, Alpha 1	miR-29a-3p	99	Grandjean et al. 2015
Eln	Elastin	miR-29a-3p	99	Tomar et al. 2024, Grandjean et al. 2015
Eln	Elastin	miR-29a-3p	99	Grandjean et al. 2015
Fbn1	Fibrillin 1	miR-29a-3p	99	Tomar et al. 2024, Grandjean et al. 2015
Fbn1	Fibrillin 1	miR-29a-3p	99	Grandjean et al. 2015
Nasp	Nuclear Autoantigenic Sperm Protein (Histone-Binding)	miR-29a-3p	99	Tomar et al. 2024, Grandjean et al. 2015
Nasp	Nuclear Autoantigenic Sperm Protein (Histone-Binding)	miR-29a-3p	99	Grandjean et al. 2015
Nexmif	Neurite Extension And Migration Factor	miR-29a-3p	99	Tomar et al. 2024, Grandjean et al. 2015
Nexmif	Neurite Extension And Migration Factor	miR-29a-3p	99	Grandjean et al. 2015
Cd69	Cd69 Antigen	miR-25-3p	99	Tomar et al. 2024
Dsc2	Desmocollin 2	miR-25-3p	99	Tomar et al. 2024
Fbxw7	F-Box And Wd-40 Domain Protein 7	miR-25-3p	99	Tomar et al. 2024
Fnip1	Folliculin Interacting Protein 1	miR-25-3p	99	Tomar et al. 2024
G3bp2	Gtpase Activating Protein (Sh3 Domain) Binding Protein 2	miR-25-3p	99	Tomar et al. 2024
Itgav	Integrin Alpha V	miR-25-3p	99	Tomar et al. 2024
Man2a1	Mannosidase 2, Alpha 1	miR-25-3p	99	Tomar et al. 2024
Map2k4	Mitogen-Activated Protein Kinase Kinase 4	miR-25-3p	99	Tomar et al. 2024
Morc3	Microrchidia 3	miR-25-3p	99	Tomar et al. 2024
Myo1b	Myosin Ib	miR-25-3p	99	Tomar et al. 2024
Nox4	Nadph Oxidase 4	miR-25-3p	99	Tomar et al. 2024
Peak1	Pseudopodium-Enriched Atypical Kinase 1	miR-25-3p	99	Tomar et al. 2024
Snx13	Sorting Nexin 13	miR-25-3p	99	Tomar et al. 2024
Cdh17	Cadherin 17	miR-23b-3p	99	Tomar et al. 2024
Ctcf	Ccctc-Binding Factor	miR-23b-3p	99	Tomar et al. 2024
Fam234b	Family With Sequence Similarity 234, Member B	miR-23b-3p	99	Tomar et al. 2024
Mab21l2	Mab-21-Like 2 (C. Elegans)	miR-23b-3p	99	Tomar et al. 2024
Mrc1	Mannose Receptor, C Type 1	miR-23b-3p	99	Tomar et al. 2024
Nek6	Nima (Never In Mitosis Gene A)-Related Expressed Kinase 6	miR-23b-3p	99	Tomar et al. 2024
Nufip2	Nuclear Fragile X Mental Retardation Protein Interacting Protein 2	miR-23b-3p	99	Tomar et al. 2024
Pkia	Protein Kinase Inhibitor, Alpha	miR-23b-3p	99	Tomar et al. 2024
Sema6d	Sema Domain, Transmembrane Domain (Tm), And Cytoplasmic Domain, (Semaphorin) 6D	miR-23b-3p	99	Tomar et al. 2024
Sft2d1	Sft2 Domain Containing 1	miR-23b-3p	99	Tomar et al. 2024
Tent5a	Terminal Nucleotidyltransferase 5A	miR-23b-3p	99	Tomar et al. 2024
Tox3	Tox High Mobility Group Box Family Member 3	miR-23b-3p	99	Tomar et al. 2024
Cdh17	Cadherin 17	miR-23a-3p	99	Tomar et al. 2024
Ctcf	Ccctc-Binding Factor	miR-23a-3p	99	Tomar et al. 2024
Fam234b	Family With Sequence Similarity 234, Member B	miR-23a-3p	99	Tomar et al. 2024
Mab21l2	Mab-21-Like 2 (C. Elegans)	miR-23a-3p	99	Tomar et al. 2024
Mrc1	Mannose Receptor, C Type 1	miR-23a-3p	99	Tomar et al. 2024
Nek6	Nima (Never In Mitosis Gene A)-Related Expressed Kinase 6	miR-23a-3p	99	Tomar et al. 2024
Nufip2	Nuclear Fragile X Mental Retardation Protein Interacting Protein 2	miR-23a-3p	99	Tomar et al. 2024
Pkia	Protein Kinase Inhibitor, Alpha	miR-23a-3p	99	Tomar et al. 2024
Sema6d	Sema Domain, Transmembrane Domain (Tm), And Cytoplasmic Domain, (Semaphorin) 6D	miR-23a-3p	99	Tomar et al. 2024
Sft2d1	Sft2 Domain Containing 1	miR-23a-3p	99	Tomar et al. 2024
Tent5a	Terminal Nucleotidyltransferase 5A	miR-23a-3p	99	Tomar et al. 2024
Tox3	Tox High Mobility Group Box Family Member 3	miR-23a-3p	99	Tomar et al. 2024
Cyp26b1	Cytochrome P450, Family 26, Subfamily B, Polypeptide 1	miR-21b	99	Tomar et al. 2024
Gmnn	Geminin	miR-21b	99	Tomar et al. 2024
Snx18	Sorting Nexin 18	miR-21b	99	Tomar et al. 2024
Treml2	Triggering Receptor Expressed On Myeloid Cells-Like 2	miR-21b	99	Tomar et al. 2024
Ankib1	Ankyrin Repeat And Ibr Domain Containing 1	miR-21a-3p	99	Tomar et al. 2024
Cpeb2	Cytoplasmic Polyadenylation Element Binding Protein 2	miR-21a-3p	99	Tomar et al. 2024
Dtna	Dystrobrevin Alpha	miR-21a-3p	99	Tomar et al. 2024
Pik3ca	Phosphatidylinositol-4,5-Bisphosphate 3-Kinase Catalytic Subunit Alpha	miR-21a-3p	99	Tomar et al. 2024
Ankrd29	Ankyrin Repeat Domain 29	miR-206-3p	99	Tomar et al. 2024
Coro1c	Coronin, Actin Binding Protein 1C	miR-206-3p	99	Tomar et al. 2024
Glcci1	Glucocorticoid Induced Transcript 1	miR-206-3p	99	Tomar et al. 2024
Sri	Sorcin	miR-206-3p	99	Tomar et al. 2024
Ss18	Ss18, Nbaf Chromatin Remodeling Complex Subunit	miR-206-3p	99	Tomar et al. 2024
Xpo6	Exportin 6	miR-206-3p	99	Tomar et al. 2024
Plcb1	Phospholipase C, Beta 1	miR-205-5p	99	Fullston et al. 2013
Plekhm3	Pleckstrin Homology Domain Containing, Family M, Member 3	miR-205-3p	99	Tomar et al. 2024
Rock2	Rho-Associated Coiled-Coil Containing Protein Kinase 2	miR-205-3p	99	Tomar et al. 2024
Sptbn1	Spectrin Beta, Non-Erythrocytic 1	miR-205-3p	99	Tomar et al. 2024
Tut7	Terminal Uridylyl Transferase 7	miR-205-3p	99	Tomar et al. 2024
Kpnb1	Karyopherin (Importin) Beta 1	miR-204-3p	99	Tomar et al. 2024
Aff4	Af4/Fmr2 Family, Member 4	miR-203-3p	99	Tomar et al. 2024
B3gnt5	Udp-Glcnac:Betagal Beta-1,3-N-Acetylglucosaminyltransferase 5	miR-203-3p	99	Tomar et al. 2024
Ell2	Elongation Factor Rna Polymerase Ii 2	miR-203-3p	99	Tomar et al. 2024
Gabarapl1	Gamma-Aminobutyric Acid (Gaba) A Receptor-Associated Protein-Like 1	miR-203-3p	99	Tomar et al. 2024
Hnrnpr	Heterogeneous Nuclear Ribonucleoprotein R	miR-203-3p	99	Tomar et al. 2024
Lrrtm2	Leucine Rich Repeat Transmembrane Neuronal 2	miR-203-3p	99	Tomar et al. 2024
Map1b	Microtubule-Associated Protein 1B	miR-203-3p	99	Tomar et al. 2024
Mbnl2	Muscleblind Like Splicing Factor 2	miR-203-3p	99	Tomar et al. 2024
Plaa	Phospholipase A2, Activating Protein	miR-203-3p	99	Tomar et al. 2024
Ptp4a1	Protein Tyrosine Phosphatase 4A1	miR-203-3p	99	Tomar et al. 2024
Spopl	Speckle-Type Poz Protein-Like	miR-203-3p	99	Tomar et al. 2024
Errfi1	Erbb Receptor Feedback Inhibitor 1	miR-200c-3p	99	Tomar et al. 2024
Hipk3	Homeodomain Interacting Protein Kinase 3	miR-200c-3p	99	Tomar et al. 2024
Lats2	Large Tumor Suppressor 2	miR-200c-3p	99	Tomar et al. 2024
Nfia	Nuclear Factor I/A	miR-200c-3p	99	Tomar et al. 2024
Ric1	Rab6A Gef Complex Partner 1	miR-200c-3p	99	Tomar et al. 2024
Sec23a	Sec23 Homolog A, Copii Coat Complex Component	miR-200c-3p	99	Tomar et al. 2024
Slit2	Slit Guidance Ligand 2	miR-200c-3p	99	Tomar et al. 2024
Spryd7	Spry Domain Containing 7	miR-200c-3p	99	Tomar et al. 2024
Zfp711	Zinc Finger Protein 711	miR-200c-3p	99	Tomar et al. 2024
Errfi1	Erbb Receptor Feedback Inhibitor 1	miR-200b-3p	99	Tomar et al. 2024
Hipk3	Homeodomain Interacting Protein Kinase 3	miR-200b-3p	99	Tomar et al. 2024
Lats2	Large Tumor Suppressor 2	miR-200b-3p	99	Tomar et al. 2024
Nfia	Nuclear Factor I/A	miR-200b-3p	99	Tomar et al. 2024
Ric1	Rab6A Gef Complex Partner 1	miR-200b-3p	99	Tomar et al. 2024
Sec23a	Sec23 Homolog A, Copii Coat Complex Component	miR-200b-3p	99	Tomar et al. 2024
Spryd7	Spry Domain Containing 7	miR-200b-3p	99	Tomar et al. 2024
Zfp711	Zinc Finger Protein 711	miR-200b-3p	99	Tomar et al. 2024
Astn1	Astrotactin 1	miR-200a-3p	99	Tomar et al. 2024
Atxn1	Ataxin 1	miR-200a-3p	99	Tomar et al. 2024
Ikzf2	Ikaros Family Zinc Finger 2	miR-200a-3p	99	Tomar et al. 2024
Mbnl3	Muscleblind Like Splicing Factor 3	miR-200a-3p	99	Tomar et al. 2024
Myh10	Myosin, Heavy Polypeptide 10, Non-Muscle	miR-200a-3p	99	Tomar et al. 2024
Tcf12	Transcription Factor 12	miR-200a-3p	99	Tomar et al. 2024
Tnrc6b	Trinucleotide Repeat Containing 6B	miR-200a-3p	99	Tomar et al. 2024
Chic1	Cysteine-Rich Hydrophobic Domain 1	miR-19b-3p	99	Grandjean et al. 2015
Crebrf	Creb3 Regulatory Factor	miR-19b-3p	99	Grandjean et al. 2015
Esr1	Estrogen Receptor 1 (Alpha)	miR-19b-3p	99	Grandjean et al. 2015
Gpr155	G Protein-Coupled Receptor 155	miR-19b-3p	99	Grandjean et al. 2015
Kbtbd8	Kelch Repeat And Btb (Poz) Domain Containing 8	miR-19b-3p	99	Grandjean et al. 2015
Mphosph9	M-Phase Phosphoprotein 9	miR-19b-3p	99	Grandjean et al. 2015
Rapgef2	Rap Guanine Nucleotide Exchange Factor (Gef) 2	miR-19b-3p	99	Grandjean et al. 2015
S1pr1	Sphingosine-1-Phosphate Receptor 1	miR-19b-3p	99	Grandjean et al. 2015
Spire1	Spire Type Actin Nucleation Factor 1	miR-19b-3p	99	Grandjean et al. 2015
Tsc1	Tuberous Sclerosis 1	miR-19b-3p	99	Grandjean et al. 2015
Ubl3	Ubiquitin-Like 3	miR-19b-3p	99	Grandjean et al. 2015
Usp32	Ubiquitin Specific Peptidase 32	miR-19b-3p	99	Grandjean et al. 2015
Zbtb18	Zinc Finger And Btb Domain Containing 18	miR-19b-3p	99	Grandjean et al. 2015
Chic1	Cysteine-Rich Hydrophobic Domain 1	miR-19a-3p	99	Grandjean et al. 2015
Crebrf	Creb3 Regulatory Factor	miR-19a-3p	99	Grandjean et al. 2015
Esr1	Estrogen Receptor 1 (Alpha)	miR-19a-3p	99	Grandjean et al. 2015
Gpr155	G Protein-Coupled Receptor 155	miR-19a-3p	99	Grandjean et al. 2015
Kbtbd8	Kelch Repeat And Btb (Poz) Domain Containing 8	miR-19a-3p	99	Grandjean et al. 2015
Mphosph9	M-Phase Phosphoprotein 9	miR-19a-3p	99	Grandjean et al. 2015
Rapgef2	Rap Guanine Nucleotide Exchange Factor (Gef) 2	miR-19a-3p	99	Grandjean et al. 2015
S1pr1	Sphingosine-1-Phosphate Receptor 1	miR-19a-3p	99	Grandjean et al. 2015
Spire1	Spire Type Actin Nucleation Factor 1	miR-19a-3p	99	Grandjean et al. 2015
Tsc1	Tuberous Sclerosis 1	miR-19a-3p	99	Grandjean et al. 2015
Ubl3	Ubiquitin-Like 3	miR-19a-3p	99	Grandjean et al. 2015
Usp32	Ubiquitin Specific Peptidase 32	miR-19a-3p	99	Grandjean et al. 2015
Zbtb18	Zinc Finger And Btb Domain Containing 18	miR-19a-3p	99	Grandjean et al. 2015
Adamts15	A Disintegrin-Like And Metallopeptidase (Reprolysin Type) With Thrombospondin Type 1 Motif, 15	miR-1961	99	Fullston et al. 2016
Cldn12	Claudin 12	miR-1961	99	Fullston et al. 2016
Hmga2	High Mobility Group At-Hook 2	miR-1961	99	Fullston et al. 2016
Igf1r	Insulin-Like Growth Factor I Receptor	miR-1961	99	Fullston et al. 2016
Prtg	Protogenin	miR-1961	99	Fullston et al. 2016
Zfp512b	Zinc Finger Protein 512B	miR-1961	99	Fullston et al. 2016
Mrc1	Mannose Receptor, C Type 1	miR-183-3p	99	Tomar et al. 2024
Arhgap21	Rho Gtpase Activating Protein 21	miR-152-3p	99	Tomar et al. 2024
Atp8a1	Atpase, Aminophospholipid Transporter (Aplt), Class I, Type 8A, Member 1	miR-152-3p	99	Tomar et al. 2024
Dcp2	Decapping Mrna 2	miR-152-3p	99	Tomar et al. 2024
Kmt2a	Lysine (K)-Specific Methyltransferase 2A	miR-152-3p	99	Tomar et al. 2024
Meox2	Mesenchyme Homeobox 2	miR-152-3p	99	Tomar et al. 2024
Sos2	Sos Ras/Rho Guanine Nucleotide Exchange Factor 2	miR-152-3p	99	Tomar et al. 2024
Tnrc6a	Trinucleotide Repeat Containing 6A	miR-152-3p	99	Tomar et al. 2024
Zfp217	Zinc Finger Protein 217	miR-150-3p	99	Tomar et al. 2024
Ago2	Argonaute Risc Catalytic Subunit 2	miR-148a-3p	99	Tomar et al. 2024
Arhgap21	Rho Gtpase Activating Protein 21	miR-148a-3p	99	Tomar et al. 2024
Atp8a1	Atpase, Aminophospholipid Transporter (Aplt), Class I, Type 8A, Member 1	miR-148a-3p	99	Tomar et al. 2024
Dcp2	Decapping Mrna 2	miR-148a-3p	99	Tomar et al. 2024
Kmt2a	Lysine (K)-Specific Methyltransferase 2A	miR-148a-3p	99	Tomar et al. 2024
Meox2	Mesenchyme Homeobox 2	miR-148a-3p	99	Tomar et al. 2024
Sos2	Sos Ras/Rho Guanine Nucleotide Exchange Factor 2	miR-148a-3p	99	Tomar et al. 2024
Tnrc6a	Trinucleotide Repeat Containing 6A	miR-148a-3p	99	Tomar et al. 2024
Ebf3	Early B Cell Factor 3	miR-145a-5p	99	Fullston et al. 2016
Mrtfb	Myocardin Related Transcription Factor B	miR-145a-5p	99	Fullston et al. 2016
Naa40	N(Alpha)-Acetyltransferase 40, Natd Catalytic Subunit	miR-145a-5p	99	Fullston et al. 2016
Pcsk5	Proprotein Convertase Subtilisin/Kexin Type 5	miR-145a-5p	99	Fullston et al. 2016
Srgap2	Slit-Robo Rho Gtpase Activating Protein 2	miR-145a-5p	99	Fullston et al. 2016
Trim2	Tripartite Motif-Containing 2	miR-145a-5p	99	Fullston et al. 2016
E130308A19Rik	Riken Cdna E130308A19 Gene	miR-145a-3p	99	Tomar et al. 2024
Spred1	Sprouty Protein With Evh-1 Domain 1, Related Sequence	miR-145a-3p	99	Tomar et al. 2024
Egfl6	Egf-Like-Domain, Multiple 6	miR-142a-3p	99	Tomar et al. 2024
Kdm7a	Lysine (K)-Specific Demethylase 7A	miR-141-5p	99	Fullston et al. 2016
Mctp1	Multiple C2 Domains, Transmembrane 1	miR-141-5p	99	Fullston et al. 2016
Adamtsl1	Adamts-Like 1	let-7g-3p	99	Tomar et al. 2024
App	Amyloid Beta (A4) Precursor Protein	let-7g-3p	99	Tomar et al. 2024
Csmd2	Cub And Sushi Multiple Domains 2	let-7g-3p	99	Tomar et al. 2024
Cxcr4	Chemokine (C-X-C Motif) Receptor 4	let-7g-3p	99	Tomar et al. 2024
Dennd4a	Denn/Madd Domain Containing 4A	let-7g-3p	99	Tomar et al. 2024
Hmgcs1	3-Hydroxy-3-Methylglutaryl-Coenzyme A Synthase 1	let-7g-3p	99	Tomar et al. 2024
Krit1	Krit1, Ankyrin Repeat Containing	let-7g-3p	99	Tomar et al. 2024
Nap1l4	Nucleosome Assembly Protein 1-Like 4	let-7g-3p	99	Tomar et al. 2024
Ovol1	Ovo Like Zinc Finger 1	let-7g-3p	99	Tomar et al. 2024
Pum2	Pumilio Rna-Binding Family Member 2	let-7g-3p	99	Tomar et al. 2024
Sipa1l2	Signal-Induced Proliferation-Associated 1 Like 2	let-7g-3p	99	Tomar et al. 2024
Tlk1	Tousled-Like Kinase 1	let-7g-3p	99	Tomar et al. 2024
Zeb2	Zinc Finger E-Box Binding Homeobox 2	let-7g-3p	99	Tomar et al. 2024
Zfp148	Zinc Finger Protein 148	let-7g-3p	99	Tomar et al. 2024
Zfr	Zinc Finger Rna Binding Protein	let-7g-3p	99	Tomar et al. 2024
Eea1	Early Endosome Antigen 1	let-7f-2-3p	99	Tomar et al. 2024
Hmgxb4	Hmg Box Domain Containing 4	let-7f-2-3p	99	Tomar et al. 2024
Ikzf2	Ikaros Family Zinc Finger 2	let-7f-2-3p	99	Tomar et al. 2024
Rab18	Rab18, Member Ras Oncogene Family	let-7f-2-3p	99	Tomar et al. 2024
Tnfrsf11b	Tumor Necrosis Factor Receptor Superfamily, Member 11B (Osteoprotegerin)	let-7f-2-3p	99	Tomar et al. 2024
Usp32	Ubiquitin Specific Peptidase 32	let-7f-2-3p	99	Tomar et al. 2024
4932438A13Rik	Riken Cdna 4932438A13 Gene	let-7c-2-3p	99	Tomar et al. 2024
Bdnf	Brain Derived Neurotrophic Factor	let-7c-2-3p	99	Tomar et al. 2024
Cntrob	Centrobin, Centrosomal Brca2 Interacting Protein	let-7c-2-3p	99	Tomar et al. 2024
Eea1	Early Endosome Antigen 1	let-7c-2-3p	99	Tomar et al. 2024
G2e3	G2/M-Phase Specific E3 Ubiquitin Ligase	let-7c-2-3p	99	Tomar et al. 2024
Hectd2	Hect Domain E3 Ubiquitin Protein Ligase 2	let-7c-2-3p	99	Tomar et al. 2024
Hook3	Hook Microtubule Tethering Protein 3	let-7c-2-3p	99	Tomar et al. 2024
Lgr4	Leucine-Rich Repeat-Containing G Protein-Coupled Receptor 4	let-7c-2-3p	99	Tomar et al. 2024
Mast4	Microtubule Associated Serine/Threonine Kinase Family Member 4	let-7c-2-3p	99	Tomar et al. 2024
Nlgn1	Neuroligin 1	let-7c-2-3p	99	Tomar et al. 2024
Nr2f2	Nuclear Receptor Subfamily 2, Group F, Member 2	let-7c-2-3p	99	Tomar et al. 2024
Ppp4r2	Protein Phosphatase 4, Regulatory Subunit 2	let-7c-2-3p	99	Tomar et al. 2024
Rab10	Rab10, Member Ras Oncogene Family	let-7c-2-3p	99	Tomar et al. 2024
Rab11fip2	Rab11 Family Interacting Protein 2 (Class I)	let-7c-2-3p	99	Tomar et al. 2024
Sp4	Trans-Acting Transcription Factor 4	let-7c-2-3p	99	Tomar et al. 2024
Spock3	Sparc/Osteonectin, Cwcv And Kazal-Like Domains Proteoglycan 3	let-7c-2-3p	99	Tomar et al. 2024
4932438A13Rik	Riken Cdna 4932438A13 Gene	let-7b-3p	99	Tomar et al. 2024
Bdnf	Brain Derived Neurotrophic Factor	let-7b-3p	99	Tomar et al. 2024
Cntrob	Centrobin, Centrosomal Brca2 Interacting Protein	let-7b-3p	99	Tomar et al. 2024
Eea1	Early Endosome Antigen 1	let-7b-3p	99	Tomar et al. 2024
G2e3	G2/M-Phase Specific E3 Ubiquitin Ligase	let-7b-3p	99	Tomar et al. 2024
Hectd2	Hect Domain E3 Ubiquitin Protein Ligase 2	let-7b-3p	99	Tomar et al. 2024
Hook3	Hook Microtubule Tethering Protein 3	let-7b-3p	99	Tomar et al. 2024
Lgr4	Leucine-Rich Repeat-Containing G Protein-Coupled Receptor 4	let-7b-3p	99	Tomar et al. 2024
Mast4	Microtubule Associated Serine/Threonine Kinase Family Member 4	let-7b-3p	99	Tomar et al. 2024
Nlgn1	Neuroligin 1	let-7b-3p	99	Tomar et al. 2024
Nr2f2	Nuclear Receptor Subfamily 2, Group F, Member 2	let-7b-3p	99	Tomar et al. 2024
Ppp4r2	Protein Phosphatase 4, Regulatory Subunit 2	let-7b-3p	99	Tomar et al. 2024
Rab10	Rab10, Member Ras Oncogene Family	let-7b-3p	99	Tomar et al. 2024
Rab11fip2	Rab11 Family Interacting Protein 2 (Class I)	let-7b-3p	99	Tomar et al. 2024
Sp4	Trans-Acting Transcription Factor 4	let-7b-3p	99	Tomar et al. 2024
Spock3	Sparc/Osteonectin, Cwcv And Kazal-Like Domains Proteoglycan 3	let-7b-3p	99	Tomar et al. 2024
4932438A13Rik	Riken Cdna 4932438A13 Gene	let-7a-1-3p	99	Tomar et al. 2024
Bdnf	Brain Derived Neurotrophic Factor	let-7a-1-3p	99	Tomar et al. 2024
Cntrob	Centrobin, Centrosomal Brca2 Interacting Protein	let-7a-1-3p	99	Tomar et al. 2024
Eea1	Early Endosome Antigen 1	let-7a-1-3p	99	Tomar et al. 2024
G2e3	G2/M-Phase Specific E3 Ubiquitin Ligase	let-7a-1-3p	99	Tomar et al. 2024
Hectd2	Hect Domain E3 Ubiquitin Protein Ligase 2	let-7a-1-3p	99	Tomar et al. 2024
Hook3	Hook Microtubule Tethering Protein 3	let-7a-1-3p	99	Tomar et al. 2024
Lgr4	Leucine-Rich Repeat-Containing G Protein-Coupled Receptor 4	let-7a-1-3p	99	Tomar et al. 2024
Mast4	Microtubule Associated Serine/Threonine Kinase Family Member 4	let-7a-1-3p	99	Tomar et al. 2024
Nlgn1	Neuroligin 1	let-7a-1-3p	99	Tomar et al. 2024
Nr2f2	Nuclear Receptor Subfamily 2, Group F, Member 2	let-7a-1-3p	99	Tomar et al. 2024
Ppp4r2	Protein Phosphatase 4, Regulatory Subunit 2	let-7a-1-3p	99	Tomar et al. 2024
Rab10	Rab10, Member Ras Oncogene Family	let-7a-1-3p	99	Tomar et al. 2024
Rab11fip2	Rab11 Family Interacting Protein 2 (Class I)	let-7a-1-3p	99	Tomar et al. 2024
Sp4	Trans-Acting Transcription Factor 4	let-7a-1-3p	99	Tomar et al. 2024
Spock3	Sparc/Osteonectin, Cwcv And Kazal-Like Domains Proteoglycan 3	let-7a-1-3p	99	Tomar et al. 2024
Ivns1abp	Influenza Virus Ns1A Binding Protein	miR-935	98	Tomar et al. 2024
Kcna4	Potassium Voltage-Gated Channel, Shaker-Related Subfamily, Member 4	miR-935	98	Tomar et al. 2024
Srgap1	Slit-Robo Rho Gtpase Activating Protein 1	miR-935	98	Tomar et al. 2024
Arhgap26	Rho Gtpase Activating Protein 26	miR-93-3p	98	Tomar et al. 2024
Sike1	Suppressor Of Ikbke 1	miR-93-3p	98	Tomar et al. 2024
Btg2	B Cell Translocation Gene 2, Anti-Proliferative	miR-92b-3p	98	Tomar et al. 2024
Dennd1b	Denn/Madd Domain Containing 1B	miR-92b-3p	98	Tomar et al. 2024
Dnajb9	Dnaj Heat Shock Protein Family (Hsp40) Member B9	miR-92b-3p	98	Tomar et al. 2024
Isca1	Iron-Sulfur Cluster Assembly 1	miR-92b-3p	98	Tomar et al. 2024
Klf4	Kruppel-Like Factor 4 (Gut)	miR-92b-3p	98	Tomar et al. 2024
Klhl14	Kelch-Like 14	miR-92b-3p	98	Tomar et al. 2024
Pcdh11x	Protocadherin 11 X-Linked	miR-92b-3p	98	Tomar et al. 2024
Ric1	Rab6A Gef Complex Partner 1	miR-92b-3p	98	Tomar et al. 2024
Nptx1	Neuronal Pentraxin 1	miR-881-3p	98	Tomar et al. 2024
Slc2a4	Solute Carrier Family 2 (Facilitated Glucose Transporter), Member 4	miR-874-3p	98	Fontelles et al 2016
Ntng1	Netrin G1	miR-871-3p	98	Tomar et al. 2024
Cep350	Centrosomal Protein 350	miR-743b-3p	98	Tomar et al. 2024
Erbb4	Erb-B2 Receptor Tyrosine Kinase 4	miR-743b-3p	98	Tomar et al. 2024
Lancl3	Lanc Lantibiotic Synthetase Component C-Like 3 (Bacterial)	miR-743b-3p	98	Tomar et al. 2024
Rbms3	Rna Binding Motif, Single Stranded Interacting Protein	miR-743b-3p	98	Tomar et al. 2024
Spag9	Sperm Associated Antigen 9	miR-743b-3p	98	Tomar et al. 2024
Lrp8	Low Density Lipoprotein Receptor-Related Protein 8, Apolipoprotein E Receptor	miR-672-3p	98	Tomar et al. 2024
Prkab2	Protein Kinase, Amp-Activated, Beta 2 Non-Catalytic Subunit	miR-672-3p	98	Tomar et al. 2024
Ssbp2	Single-Stranded Dna Binding Protein 2	miR-672-3p	98	Tomar et al. 2024
Tmx1	Thioredoxin-Related Transmembrane Protein 1	miR-672-3p	98	Tomar et al. 2024
Trip12	Thyroid Hormone Receptor Interactor 12	miR-672-3p	98	Tomar et al. 2024
Zfp462	Zinc Finger Protein 462	miR-672-3p	98	Tomar et al. 2024
Zfp516	Zinc Finger Protein 516	miR-672-3p	98	Tomar et al. 2024
Inpp4a	Inositol Polyphosphate-4-Phosphatase, Type I	miR-547-3p	98	Tomar et al. 2024
Slc44a5	Solute Carrier Family 44, Member 5	miR-547-3p	98	Tomar et al. 2024
Tmem150a	Transmembrane Protein 150A	miR-547-3p	98	Tomar et al. 2024
Scn2b	Sodium Channel, Voltage-Gated, Type Ii, Beta	miR-532-3p	98	Tomar et al. 2024
Ago2	Argonaute Risc Catalytic Subunit 2	miR-429-3p	98	Tomar et al. 2024
Cdh20	Cadherin 20	miR-429-3p	98	Tomar et al. 2024
Dlc1	Deleted In Liver Cancer 1	miR-429-3p	98	Tomar et al. 2024
Gpr161	G Protein-Coupled Receptor 161	miR-429-3p	98	Tomar et al. 2024
Map2	Microtubule-Associated Protein 2	miR-429-3p	98	Tomar et al. 2024
Mmd	Monocyte To Macrophage Differentiation-Associated	miR-429-3p	98	Tomar et al. 2024
Msn	Moesin	miR-429-3p	98	Tomar et al. 2024
Nbr1	Nbr1, Autophagy Cargo Receptor	miR-429-3p	98	Tomar et al. 2024
Pkd1	Polycystin 1, Transient Receptor Poteintial Channel Interacting	miR-429-3p	98	Tomar et al. 2024
Synj1	Synaptojanin 1	miR-429-3p	98	Tomar et al. 2024
Tbc1d12	Tbc1D12: Tbc1 Domain Family, Member 12	miR-429-3p	98	Tomar et al. 2024
Uba6	Ubiquitin-Like Modifier Activating Enzyme 6	miR-429-3p	98	Tomar et al. 2024
Socs6	Suppressor Of Cytokine Signaling 6	miR-382-3p	98	Tomar et al. 2024
Enc1	Ectodermal-Neural Cortex 1	miR-3473f	98	Tomar et al. 2024
Taok1	Tao Kinase 1	miR-3473f	98	Tomar et al. 2024
Psd2	Pleckstrin And Sec7 Domain Containing 2	miR-3473e	98	Tomar et al. 2024
Psd2	Pleckstrin And Sec7 Domain Containing 2	miR-3473b	98	Tomar et al. 2024
Arntl	Aryl Hydrocarbon Receptor Nuclear Translocator-Like	miR-3470a	98	Tomar et al. 2024
Cln5	Ceroid-Lipofuscinosis, Neuronal 5	miR-3470a	98	Tomar et al. 2024
Srprb	Signal Recognition Particle Receptor, B Subunit	miR-3470a	98	Tomar et al. 2024
Cdh12	Cadherin 12	miR-340-5p	98	Fullston et al. 2013, Grandjean et al. 2015
Epn2	Epsin 2	miR-340-5p	98	Fullston et al. 2013, Grandjean et al. 2015
Ero1lb	Ero1-Like Beta (S. Cerevisiae)	miR-340-5p	98	Fullston et al. 2013, Grandjean et al. 2015
Gabpa	Ga Repeat Binding Protein, Alpha	miR-340-5p	98	Fullston et al. 2013, Grandjean et al. 2015
Msrb3	Methionine Sulfoxide Reductase B3	miR-340-5p	98	Fullston et al. 2013, Grandjean et al. 2015
Olfm3	Olfactomedin 3	miR-340-5p	98	Fullston et al. 2013, Grandjean et al. 2015
Pcgf3	Polycomb Group Ring Finger 3	miR-340-5p	98	Fullston et al. 2013, Grandjean et al. 2015
Phip	Pleckstrin Homology Domain Interacting Protein	miR-340-5p	98	Fullston et al. 2013, Grandjean et al. 2015
Rb1cc1	Rb1-Inducible Coiled-Coil 1	miR-340-5p	98	Fullston et al. 2013, Grandjean et al. 2015
Rev3l	Rev3 Like, Dna Directed Polymerase Zeta Catalytic Subunit	miR-340-5p	98	Fullston et al. 2013, Grandjean et al. 2015
Ssbp2	Single-Stranded Dna Binding Protein 2	miR-340-5p	98	Fullston et al. 2013, Grandjean et al. 2015
Vmp1	Vacuole Membrane Protein 1	miR-340-5p	98	Fullston et al. 2013, Grandjean et al. 2015
Wdr26	Wd Repeat Domain 26	miR-340-5p	98	Fullston et al. 2013, Grandjean et al. 2015
Zfpm2	Zinc Finger Protein, Multitype 2	miR-340-5p	98	Fullston et al. 2013, Grandjean et al. 2015
Akt3	Thymoma Viral Proto-Oncogene 3	miR-337-3p	98	Fullston et al. 2016
Arrb1	Arrestin, Beta 1	miR-337-3p	98	Fullston et al. 2016
Med12l	Mediator Complex Subunit 12-Like	miR-30d-3p	98	Tomar et al. 2024
Meox2	Mesenchyme Homeobox 2	miR-30d-3p	98	Tomar et al. 2024
Rab11fip2	Rab11 Family Interacting Protein 2 (Class I)	miR-30d-3p	98	Tomar et al. 2024
Rala	V-Ral Simian Leukemia Viral Oncogene A (Ras Related)	miR-30d-3p	98	Tomar et al. 2024
Rex2	Reduced Expression 2	miR-30d-3p	98	Tomar et al. 2024
Tnrc6b	Trinucleotide Repeat Containing 6B	miR-30d-3p	98	Tomar et al. 2024
Tob1	Transducer Of Erbb-2.1	miR-30d-3p	98	Tomar et al. 2024
Avl9	Avl9 Cell Migration Associated	miR-30a-5p	98	Fullston et al. 2016
Capn7	Calpain 7	miR-30a-5p	98	Fullston et al. 2016
Ddah1	Dimethylarginine Dimethylaminohydrolase 1	miR-30a-5p	98	Fullston et al. 2016
Limch1	Lim And Calponin Homology Domains 1	miR-30a-5p	98	Fullston et al. 2016
Mfsd6	Major Facilitator Superfamily Domain Containing 6	miR-30a-5p	98	Fullston et al. 2016
Pde7a	Phosphodiesterase 7A	miR-30a-5p	98	Fullston et al. 2016
Stim2	Stromal Interaction Molecule 2	miR-30a-5p	98	Fullston et al. 2016
Tbc1d15	Tbc1 Domain Family, Member 15	miR-30a-5p	98	Fullston et al. 2016
Wdr82	Wd Repeat Domain Containing 82	miR-30a-5p	98	Fullston et al. 2016
Xpo1	Exportin 1	miR-30a-5p	98	Fullston et al. 2016
Arap2	Arfgap With Rhogap Domain, Ankyrin Repeat And Ph Domain 2	miR-301a-3p	98	Tomar et al. 2024
Kdm2a	Lysine (K)-Specific Demethylase 2A	miR-301a-3p	98	Tomar et al. 2024
Map3k12	Mitogen-Activated Protein Kinase Kinase Kinase 12	miR-301a-3p	98	Tomar et al. 2024
Rap2c	Rap2C, Member Of Ras Oncogene Family	miR-301a-3p	98	Tomar et al. 2024
Sel1l3	Sel-1 Suppressor Of Lin-12-Like 3 (C. Elegans)	miR-301a-3p	98	Tomar et al. 2024
St18	Suppression Of Tumorigenicity 18	miR-301a-3p	98	Tomar et al. 2024
Brwd3	Bromodomain And Wd Repeat Domain Containing 3	miR-29a-3p	98	Tomar et al. 2024, Grandjean et al. 2015
Brwd3	Bromodomain And Wd Repeat Domain Containing 3	miR-29a-3p	98	Grandjean et al. 2015
Col7a1	Collagen, Type Vii, Alpha 1	miR-29a-3p	98	Tomar et al. 2024, Grandjean et al. 2015
Col7a1	Collagen, Type Vii, Alpha 1	miR-29a-3p	98	Grandjean et al. 2015
Dnmt3a	Dna Methyltransferase 3A	miR-29a-3p	98	Tomar et al. 2024, Grandjean et al. 2015
Dnmt3a	Dna Methyltransferase 3A	miR-29a-3p	98	Grandjean et al. 2015
Purg	Purine-Rich Element Binding Protein G	miR-29a-3p	98	Tomar et al. 2024, Grandjean et al. 2015
Purg	Purine-Rich Element Binding Protein G	miR-29a-3p	98	Grandjean et al. 2015
Sparc	Secreted Acidic Cysteine Rich Glycoprotein	miR-29a-3p	98	Tomar et al. 2024, Grandjean et al. 2015
Sparc	Secreted Acidic Cysteine Rich Glycoprotein	miR-29a-3p	98	Grandjean et al. 2015
Tet1	Tet Methylcytosine Dioxygenase 1	miR-29a-3p	98	Tomar et al. 2024, Grandjean et al. 2015
Tet1	Tet Methylcytosine Dioxygenase 1	miR-29a-3p	98	Grandjean et al. 2015
Zbtb5	Zinc Finger And Btb Domain Containing 5	miR-29a-3p	98	Tomar et al. 2024, Grandjean et al. 2015
Zbtb5	Zinc Finger And Btb Domain Containing 5	miR-29a-3p	98	Grandjean et al. 2015
Zdhhc21	Zinc Finger, Dhhc Domain Containing 21	miR-29a-3p	98	Tomar et al. 2024, Grandjean et al. 2015
Zdhhc21	Zinc Finger, Dhhc Domain Containing 21	miR-29a-3p	98	Grandjean et al. 2015
Zfp346	Zinc Finger Protein 346	miR-29a-3p	98	Tomar et al. 2024, Grandjean et al. 2015
Zfp346	Zinc Finger Protein 346	miR-29a-3p	98	Grandjean et al. 2015
Dennd1b	Denn/Madd Domain Containing 1B	miR-25-3p	98	Tomar et al. 2024
Dnajb9	Dnaj Heat Shock Protein Family (Hsp40) Member B9	miR-25-3p	98	Tomar et al. 2024
Ergic2	Ergic And Golgi 2	miR-25-3p	98	Tomar et al. 2024
Hipk3	Homeodomain Interacting Protein Kinase 3	miR-25-3p	98	Tomar et al. 2024
Klhl14	Kelch-Like 14	miR-25-3p	98	Tomar et al. 2024
Lhfpl2	Lipoma Hmgic Fusion Partner-Like 2	miR-25-3p	98	Tomar et al. 2024
Pcdh11x	Protocadherin 11 X-Linked	miR-25-3p	98	Tomar et al. 2024
Ric1	Rab6A Gef Complex Partner 1	miR-25-3p	98	Tomar et al. 2024
Adgrg2	Adhesion G Protein-Coupled Receptor G2	miR-23b-3p	98	Tomar et al. 2024
Cdk17	Cyclin-Dependent Kinase 17	miR-23b-3p	98	Tomar et al. 2024
Gxylt1	Glucoside Xylosyltransferase 1	miR-23b-3p	98	Tomar et al. 2024
Pde7a	Phosphodiesterase 7A	miR-23b-3p	98	Tomar et al. 2024
Ppm1d	Protein Phosphatase 1D Magnesium-Dependent, Delta Isoform	miR-23b-3p	98	Tomar et al. 2024
Ppp4r4	Protein Phosphatase 4, Regulatory Subunit 4	miR-23b-3p	98	Tomar et al. 2024
Prtg	Protogenin	miR-23b-3p	98	Tomar et al. 2024
Rab39b	Rab39B, Member Ras Oncogene Family	miR-23b-3p	98	Tomar et al. 2024
Robo2	Roundabout Guidance Receptor 2	miR-23b-3p	98	Tomar et al. 2024
Rras2	Related Ras Viral (R-Ras) Oncogene 2	miR-23b-3p	98	Tomar et al. 2024
Tnrc6a	Trinucleotide Repeat Containing 6A	miR-23b-3p	98	Tomar et al. 2024
Wee1	Wee 1 Homolog 1 (S. Pombe)	miR-23b-3p	98	Tomar et al. 2024
Zbtb16	Zinc Finger And Btb Domain Containing 16	miR-23b-3p	98	Tomar et al. 2024
Adgrg2	Adhesion G Protein-Coupled Receptor G2	miR-23a-3p	98	Tomar et al. 2024
Cdk17	Cyclin-Dependent Kinase 17	miR-23a-3p	98	Tomar et al. 2024
Gxylt1	Glucoside Xylosyltransferase 1	miR-23a-3p	98	Tomar et al. 2024
Pde7a	Phosphodiesterase 7A	miR-23a-3p	98	Tomar et al. 2024
Ppm1d	Protein Phosphatase 1D Magnesium-Dependent, Delta Isoform	miR-23a-3p	98	Tomar et al. 2024
Ppp4r4	Protein Phosphatase 4, Regulatory Subunit 4	miR-23a-3p	98	Tomar et al. 2024
Prtg	Protogenin	miR-23a-3p	98	Tomar et al. 2024
Rab39b	Rab39B, Member Ras Oncogene Family	miR-23a-3p	98	Tomar et al. 2024
Robo2	Roundabout Guidance Receptor 2	miR-23a-3p	98	Tomar et al. 2024
Rras2	Related Ras Viral (R-Ras) Oncogene 2	miR-23a-3p	98	Tomar et al. 2024
Tnrc6a	Trinucleotide Repeat Containing 6A	miR-23a-3p	98	Tomar et al. 2024
Wee1	Wee 1 Homolog 1 (S. Pombe)	miR-23a-3p	98	Tomar et al. 2024
Zbtb16	Zinc Finger And Btb Domain Containing 16	miR-23a-3p	98	Tomar et al. 2024
Megf9	Multiple Egf-Like-Domains 9	miR-222-3p	98	Tomar et al. 2024
Rfx7	Regulatory Factor X, 7	miR-222-3p	98	Tomar et al. 2024
Megf9	Multiple Egf-Like-Domains 9	miR-221-3p	98	Tomar et al. 2024
Rfx7	Regulatory Factor X, 7	miR-221-3p	98	Tomar et al. 2024
Camk2d	Calcium/Calmodulin-Dependent Protein Kinase Ii, Delta	miR-21b	98	Tomar et al. 2024
Nemf	Nuclear Export Mediator Factor	miR-21b	98	Tomar et al. 2024
Pcyox1	Prenylcysteine Oxidase 1	miR-21b	98	Tomar et al. 2024
Ero1lb	Ero1-Like Beta (S. Cerevisiae)	miR-21a-3p	98	Tomar et al. 2024
Pdgfrb	Platelet Derived Growth Factor Receptor, Beta Polypeptide	miR-21a-3p	98	Tomar et al. 2024
Synj1	Synaptojanin 1	miR-21a-3p	98	Tomar et al. 2024
Zfpm2	Zinc Finger Protein, Multitype 2	miR-21a-3p	98	Tomar et al. 2024
Cap1	Cap, Adenylate Cyclase-Associated Protein 1 (Yeast)	miR-206-3p	98	Tomar et al. 2024
Foxp1	Forkhead Box P1	miR-206-3p	98	Tomar et al. 2024
Gja1	Gap Junction Protein, Alpha 1	miR-206-3p	98	Tomar et al. 2024
Hacd3	3-Hydroxyacyl-Coa Dehydratase 3	miR-206-3p	98	Tomar et al. 2024
Kif2a	Kinesin Family Member 2A	miR-206-3p	98	Tomar et al. 2024
Mctp1	Multiple C2 Domains, Transmembrane 1	miR-206-3p	98	Tomar et al. 2024
Pdik1l	Pdlim1 Interacting Kinase 1 Like	miR-206-3p	98	Tomar et al. 2024
Twf1	Twinfilin Actin Binding Protein 1	miR-206-3p	98	Tomar et al. 2024
Ust	Uronyl-2-Sulfotransferase	miR-206-3p	98	Tomar et al. 2024
Ccnj	Cyclin J	miR-205-5p	98	Fullston et al. 2013
Lrch3	Leucine-Rich Repeats And Calponin Homology (Ch) Domain Containing 3	miR-205-5p	98	Fullston et al. 2013
Mosmo	Modulator Of Smoothened	miR-205-5p	98	Fullston et al. 2013
Nufip2	Nuclear Fragile X Mental Retardation Protein Interacting Protein 2	miR-205-5p	98	Fullston et al. 2013
Rps6kb1	Ribosomal Protein S6 Kinase, Polypeptide 1	miR-205-3p	98	Tomar et al. 2024
Tmem33	Transmembrane Protein 33	miR-205-3p	98	Tomar et al. 2024
Ywhab	Tyrosine 3-Monooxygenase/Tryptophan 5-Monooxygenase Activation Protein, Beta Polypeptide	miR-205-3p	98	Tomar et al. 2024
Sh2d1b1	Sh2 Domain Containing 1B1	miR-204-3p	98	Tomar et al. 2024
Adamts6	A Disintegrin-Like And Metallopeptidase (Reprolysin Type) With Thrombospondin Type 1 Motif, 6	miR-203-3p	98	Tomar et al. 2024
Fam126b	Family With Sequence Similarity 126, Member B	miR-203-3p	98	Tomar et al. 2024
Rgs7bp	Regulator Of G-Protein Signalling 7 Binding Protein	miR-203-3p	98	Tomar et al. 2024
Wdfy3	Wd Repeat And Fyve Domain Containing 3	miR-203-3p	98	Tomar et al. 2024
Ago2	Argonaute Risc Catalytic Subunit 2	miR-200c-3p	98	Tomar et al. 2024
Cdh20	Cadherin 20	miR-200c-3p	98	Tomar et al. 2024
Dlc1	Deleted In Liver Cancer 1	miR-200c-3p	98	Tomar et al. 2024
Gpr161	G Protein-Coupled Receptor 161	miR-200c-3p	98	Tomar et al. 2024
Map2	Microtubule-Associated Protein 2	miR-200c-3p	98	Tomar et al. 2024
Mmd	Monocyte To Macrophage Differentiation-Associated	miR-200c-3p	98	Tomar et al. 2024
Msn	Moesin	miR-200c-3p	98	Tomar et al. 2024
Nbr1	Nbr1, Autophagy Cargo Receptor	miR-200c-3p	98	Tomar et al. 2024
Pkd1	Polycystin 1, Transient Receptor Poteintial Channel Interacting	miR-200c-3p	98	Tomar et al. 2024
Synj1	Synaptojanin 1	miR-200c-3p	98	Tomar et al. 2024
Tbc1d12	Tbc1D12: Tbc1 Domain Family, Member 12	miR-200c-3p	98	Tomar et al. 2024
Uba6	Ubiquitin-Like Modifier Activating Enzyme 6	miR-200c-3p	98	Tomar et al. 2024
Ago2	Argonaute Risc Catalytic Subunit 2	miR-200b-3p	98	Tomar et al. 2024
Cdh20	Cadherin 20	miR-200b-3p	98	Tomar et al. 2024
Dlc1	Deleted In Liver Cancer 1	miR-200b-3p	98	Tomar et al. 2024
Gpr161	G Protein-Coupled Receptor 161	miR-200b-3p	98	Tomar et al. 2024
Map2	Microtubule-Associated Protein 2	miR-200b-3p	98	Tomar et al. 2024
Mmd	Monocyte To Macrophage Differentiation-Associated	miR-200b-3p	98	Tomar et al. 2024
Msn	Moesin	miR-200b-3p	98	Tomar et al. 2024
Nbr1	Nbr1, Autophagy Cargo Receptor	miR-200b-3p	98	Tomar et al. 2024
Pkd1	Polycystin 1, Transient Receptor Poteintial Channel Interacting	miR-200b-3p	98	Tomar et al. 2024
Synj1	Synaptojanin 1	miR-200b-3p	98	Tomar et al. 2024
Tbc1d12	Tbc1D12: Tbc1 Domain Family, Member 12	miR-200b-3p	98	Tomar et al. 2024
Uba6	Ubiquitin-Like Modifier Activating Enzyme 6	miR-200b-3p	98	Tomar et al. 2024
Arpc5	Actin Related Protein 2/3 Complex, Subunit 5	miR-200a-3p	98	Tomar et al. 2024
Ccne2	Cyclin E2	miR-200a-3p	98	Tomar et al. 2024
Crebrf	Creb3 Regulatory Factor	miR-200a-3p	98	Tomar et al. 2024
Crlf3	Cytokine Receptor-Like Factor 3	miR-200a-3p	98	Tomar et al. 2024
Dmwd	Dystrophia Myotonica-Containing Wd Repeat Motif	miR-200a-3p	98	Tomar et al. 2024
Hcn1	Hyperpolarization-Activated, Cyclic Nucleotide-Gated K+ 1	miR-200a-3p	98	Tomar et al. 2024
Myt1l	Myelin Transcription Factor 1-Like	miR-200a-3p	98	Tomar et al. 2024
Ptprg	Protein Tyrosine Phosphatase, Receptor Type, G	miR-200a-3p	98	Tomar et al. 2024
Ranbp6	Ran Binding Protein 6	miR-200a-3p	98	Tomar et al. 2024
Ythdf2	Yth N6-Methyladenosine Rna Binding Protein 2	miR-200a-3p	98	Tomar et al. 2024
Zyg11b	Zyg-Ll Family Member B, Cell Cycle Regulator	miR-200a-3p	98	Tomar et al. 2024
Atf2	Activating Transcription Factor 2	miR-19b-3p	98	Grandjean et al. 2015
Btbd7	Btb (Poz) Domain Containing 7	miR-19b-3p	98	Grandjean et al. 2015
Ddx3x	Dead/H (Asp-Glu-Ala-Asp/His) Box Polypeptide 3, X-Linked	miR-19b-3p	98	Grandjean et al. 2015
Dtna	Dystrobrevin Alpha	miR-19b-3p	98	Grandjean et al. 2015
Elmod2	Elmo/Ced-12 Domain Containing 2	miR-19b-3p	98	Grandjean et al. 2015
Klhl20	Kelch-Like 20	miR-19b-3p	98	Grandjean et al. 2015
Lonrf1	Lon Peptidase N-Terminal Domain And Ring Finger 1	miR-19b-3p	98	Grandjean et al. 2015
Mbnl2	Muscleblind Like Splicing Factor 2	miR-19b-3p	98	Grandjean et al. 2015
Med13	Mediator Complex Subunit 13	miR-19b-3p	98	Grandjean et al. 2015
Mpped2	Metallophosphoesterase Domain Containing 2	miR-19b-3p	98	Grandjean et al. 2015
Npepl1	Aminopeptidase-Like 1	miR-19b-3p	98	Grandjean et al. 2015
Pmepa1	Prostate Transmembrane Protein, Androgen Induced 1	miR-19b-3p	98	Grandjean et al. 2015
Qk	Quaking	miR-19b-3p	98	Grandjean et al. 2015
Tshz3	Teashirt Zinc Finger Family Member 3	miR-19b-3p	98	Grandjean et al. 2015
Atf2	Activating Transcription Factor 2	miR-19a-3p	98	Grandjean et al. 2015
Btbd7	Btb (Poz) Domain Containing 7	miR-19a-3p	98	Grandjean et al. 2015
Ddx3x	Dead/H (Asp-Glu-Ala-Asp/His) Box Polypeptide 3, X-Linked	miR-19a-3p	98	Grandjean et al. 2015
Dtna	Dystrobrevin Alpha	miR-19a-3p	98	Grandjean et al. 2015
Elmod2	Elmo/Ced-12 Domain Containing 2	miR-19a-3p	98	Grandjean et al. 2015
Klhl20	Kelch-Like 20	miR-19a-3p	98	Grandjean et al. 2015
Lonrf1	Lon Peptidase N-Terminal Domain And Ring Finger 1	miR-19a-3p	98	Grandjean et al. 2015
Mbnl2	Muscleblind Like Splicing Factor 2	miR-19a-3p	98	Grandjean et al. 2015
Med13	Mediator Complex Subunit 13	miR-19a-3p	98	Grandjean et al. 2015
Mpped2	Metallophosphoesterase Domain Containing 2	miR-19a-3p	98	Grandjean et al. 2015
Npepl1	Aminopeptidase-Like 1	miR-19a-3p	98	Grandjean et al. 2015
Pmepa1	Prostate Transmembrane Protein, Androgen Induced 1	miR-19a-3p	98	Grandjean et al. 2015
Qk	Quaking	miR-19a-3p	98	Grandjean et al. 2015
Tshz3	Teashirt Zinc Finger Family Member 3	miR-19a-3p	98	Grandjean et al. 2015
Nr6a1	Nuclear Receptor Subfamily 6, Group A, Member 1	miR-196a-5p	98	Fullston et al. 2013
Adamts8	A Disintegrin-Like And Metallopeptidase (Reprolysin Type) With Thrombospondin Type 1 Motif, 8	miR-1961	98	Fullston et al. 2016
Ddx19b	Dead (Asp-Glu-Ala-Asp) Box Polypeptide 19B	miR-1961	98	Fullston et al. 2016
Dtx2	Deltex 2, E3 Ubiquitin Ligase	miR-1961	98	Fullston et al. 2016
E2f5	E2F Transcription Factor 5	miR-1961	98	Fullston et al. 2016
Fndc3a	Fibronectin Type Iii Domain Containing 3A	miR-1961	98	Fullston et al. 2016
Limk2	Lim Motif-Containing Protein Kinase 2	miR-1961	98	Fullston et al. 2016
Pappa	Pregnancy-Associated Plasma Protein A	miR-1961	98	Fullston et al. 2016
Oprm1	Opioid Receptor, Mu 1	miR-1931	98	Tomar et al. 2024
Usp37	Ubiquitin Specific Peptidase 37	miR-1931	98	Tomar et al. 2024
Mdga2	Mam Domain Containing Glycosylphosphatidylinositol Anchor 2	miR-183-3p	98	Tomar et al. 2024
Lhfpl2	Lipoma Hmgic Fusion Partner-Like 2	miR-182-3p	98	Tomar et al. 2024, Grandjean et al. 2015
Lhfpl2	Lipoma Hmgic Fusion Partner-Like 2	miR-182-3p	98	Grandjean et al. 2015
Ago2	Argonaute Risc Catalytic Subunit 2	miR-152-3p	98	Tomar et al. 2024
Ajuba	Ajuba Lim Protein	miR-152-3p	98	Tomar et al. 2024
Bcl2l11	Bcl2-Like 11 (Apoptosis Facilitator)	miR-152-3p	98	Tomar et al. 2024
D5Ertd579e	Dna Segment, Chr 5, Erato Doi 579, Expressed	miR-152-3p	98	Tomar et al. 2024
Esr1	Estrogen Receptor 1 (Alpha)	miR-152-3p	98	Tomar et al. 2024
Lrp2	Low Density Lipoprotein Receptor-Related Protein 2	miR-152-3p	98	Tomar et al. 2024
Npepl1	Aminopeptidase-Like 1	miR-152-3p	98	Tomar et al. 2024
Phf3	Phd Finger Protein 3	miR-152-3p	98	Tomar et al. 2024
Plaa	Phospholipase A2, Activating Protein	miR-152-3p	98	Tomar et al. 2024
Ppp1r10	Protein Phosphatase 1, Regulatory Subunit 10	miR-152-3p	98	Tomar et al. 2024
Sgcb	Sarcoglycan, Beta (Dystrophin-Associated Glycoprotein)	miR-152-3p	98	Tomar et al. 2024
Tmem9b	Tmem9 Domain Family, Member B	miR-152-3p	98	Tomar et al. 2024
Tnrc6c	Trinucleotide Repeat Containing 6C	miR-152-3p	98	Tomar et al. 2024
Ube2d3	Ubiquitin-Conjugating Enzyme E2D 3	miR-152-3p	98	Tomar et al. 2024
Rfx3	Regulatory Factor X, 3 (Influences Hla Class Ii Expression)	miR-150-3p	98	Tomar et al. 2024
Tmem150a	Transmembrane Protein 150A	miR-150-3p	98	Tomar et al. 2024
Ajuba	Ajuba Lim Protein	miR-148a-3p	98	Tomar et al. 2024
Bcl2l11	Bcl2-Like 11 (Apoptosis Facilitator)	miR-148a-3p	98	Tomar et al. 2024
D5Ertd579e	Dna Segment, Chr 5, Erato Doi 579, Expressed	miR-148a-3p	98	Tomar et al. 2024
Esr1	Estrogen Receptor 1 (Alpha)	miR-148a-3p	98	Tomar et al. 2024
Lrp2	Low Density Lipoprotein Receptor-Related Protein 2	miR-148a-3p	98	Tomar et al. 2024
Npepl1	Aminopeptidase-Like 1	miR-148a-3p	98	Tomar et al. 2024
Phf3	Phd Finger Protein 3	miR-148a-3p	98	Tomar et al. 2024
Plaa	Phospholipase A2, Activating Protein	miR-148a-3p	98	Tomar et al. 2024
Ppp1r10	Protein Phosphatase 1, Regulatory Subunit 10	miR-148a-3p	98	Tomar et al. 2024
Sgcb	Sarcoglycan, Beta (Dystrophin-Associated Glycoprotein)	miR-148a-3p	98	Tomar et al. 2024
Tmem9b	Tmem9 Domain Family, Member B	miR-148a-3p	98	Tomar et al. 2024
Tnrc6c	Trinucleotide Repeat Containing 6C	miR-148a-3p	98	Tomar et al. 2024
Ube2d3	Ubiquitin-Conjugating Enzyme E2D 3	miR-148a-3p	98	Tomar et al. 2024
Add3	Adducin 3 (Gamma)	miR-145a-5p	98	Fullston et al. 2016
Adpgk	Adp-Dependent Glucokinase	miR-145a-5p	98	Fullston et al. 2016
Kcna4	Potassium Voltage-Gated Channel, Shaker-Related Subfamily, Member 4	miR-145a-5p	98	Fullston et al. 2016
Nufip2	Nuclear Fragile X Mental Retardation Protein Interacting Protein 2	miR-145a-5p	98	Fullston et al. 2016
Ppp3ca	Protein Phosphatase 3, Catalytic Subunit, Alpha Isoform	miR-145a-5p	98	Fullston et al. 2016
Rasa2	Ras P21 Protein Activator 2	miR-145a-5p	98	Fullston et al. 2016
Srgap1	Slit-Robo Rho Gtpase Activating Protein 1	miR-145a-5p	98	Fullston et al. 2016
Csnk1g1	Casein Kinase 1, Gamma 1	miR-145a-3p	98	Tomar et al. 2024
R3hdm1	R3H Domain Containing 1	miR-145a-3p	98	Tomar et al. 2024
Igfbp5	Insulin-Like Growth Factor Binding Protein 5	miR-143-3p	98	Tomar et al. 2024, Fullston et al. 2016
Igfbp5	Insulin-Like Growth Factor Binding Protein 5	miR-143-3p	98	Fullston et al. 2016
Klhl20	Kelch-Like 20	miR-143-3p	98	Tomar et al. 2024, Fullston et al. 2016
Klhl20	Kelch-Like 20	miR-143-3p	98	Fullston et al. 2016
Kras	Kirsten Rat Sarcoma Viral Oncogene Homolog	miR-143-3p	98	Tomar et al. 2024, Fullston et al. 2016
Kras	Kirsten Rat Sarcoma Viral Oncogene Homolog	miR-143-3p	98	Fullston et al. 2016
Strip2	Striatin Interacting Protein 2	miR-143-3p	98	Tomar et al. 2024, Fullston et al. 2016
Strip2	Striatin Interacting Protein 2	miR-143-3p	98	Fullston et al. 2016
Zfp583	Zinc Finger Protein 583	miR-143-3p	98	Tomar et al. 2024, Fullston et al. 2016
Zfp583	Zinc Finger Protein 583	miR-143-3p	98	Fullston et al. 2016
Ash1l	Ash1 Like Histone Lysine Methyltransferase	miR-142a-3p	98	Tomar et al. 2024
Rab2a	Rab2A, Member Ras Oncogene Family	miR-142a-3p	98	Tomar et al. 2024
Fam135a	Family With Sequence Similarity 135, Member A	miR-141-5p	98	Fullston et al. 2016
Csnk1g3	Casein Kinase 1, Gamma 3	miR-133b-3p	98	Fullston et al. 2016
Gpm6a	Glycoprotein M6A	miR-133b-3p	98	Fullston et al. 2016
Lhfp	Lipoma Hmgic Fusion Partner	miR-133b-3p	98	Fullston et al. 2016
Slc6a1	Solute Carrier Family 6 (Neurotransmitter Transporter, Gaba), Member 1	miR-133b-3p	98	Fullston et al. 2016
E2f4	E2F Transcription Factor 4	miR-1291	98	Tomar et al. 2024
Arid4b	At Rich Interactive Domain 4B (Rbp1-Like)	let-7g-3p	98	Tomar et al. 2024
Ccna2	Cyclin A2	let-7g-3p	98	Tomar et al. 2024
Dab2ip	Disabled 2 Interacting Protein	let-7g-3p	98	Tomar et al. 2024
Eya1	Eya Transcriptional Coactivator And Phosphatase 1	let-7g-3p	98	Tomar et al. 2024
Gpc4	Glypican 4	let-7g-3p	98	Tomar et al. 2024
Hivep2	Human Immunodeficiency Virus Type I Enhancer Binding Protein 2	let-7g-3p	98	Tomar et al. 2024
Kdm6a	Lysine (K)-Specific Demethylase 6A	let-7g-3p	98	Tomar et al. 2024
Slc25a12	Solute Carrier Family 25 (Mitochondrial Carrier, Aralar), Member 12	let-7g-3p	98	Tomar et al. 2024
Tbc1d12	Tbc1D12: Tbc1 Domain Family, Member 12	let-7g-3p	98	Tomar et al. 2024
Asxl1	Additional Sex Combs Like 1	let-7f-2-3p	98	Tomar et al. 2024
Cfl2	Cofilin 2, Muscle	let-7f-2-3p	98	Tomar et al. 2024
Cnr1	Cannabinoid Receptor 1 (Brain)	let-7f-2-3p	98	Tomar et al. 2024
Dagla	Diacylglycerol Lipase, Alpha	let-7f-2-3p	98	Tomar et al. 2024
Hectd2	Hect Domain E3 Ubiquitin Protein Ligase 2	let-7f-2-3p	98	Tomar et al. 2024
Lrp1b	Low Density Lipoprotein-Related Protein 1B (Deleted In Tumors)	let-7f-2-3p	98	Tomar et al. 2024
Magoh	Mago Homolog, Exon Junction Complex Core Component	let-7f-2-3p	98	Tomar et al. 2024
Set	Set Nuclear Oncogene	let-7f-2-3p	98	Tomar et al. 2024
Slc8a1	Solute Carrier Family 8 (Sodium/Calcium Exchanger), Member 1	let-7f-2-3p	98	Tomar et al. 2024
Actr3	Arp3 Actin-Related Protein 3	let-7c-2-3p	98	Tomar et al. 2024
Arap2	Arfgap With Rhogap Domain, Ankyrin Repeat And Ph Domain 2	let-7c-2-3p	98	Tomar et al. 2024
Fbxo34	F-Box Protein 34	let-7c-2-3p	98	Tomar et al. 2024
Frs2	Fibroblast Growth Factor Receptor Substrate 2	let-7c-2-3p	98	Tomar et al. 2024
Hivep1	Human Immunodeficiency Virus Type I Enhancer Binding Protein 1	let-7c-2-3p	98	Tomar et al. 2024
Lin9	Lin-9 Homolog (C. Elegans)	let-7c-2-3p	98	Tomar et al. 2024
Lrp6	Low Density Lipoprotein Receptor-Related Protein 6	let-7c-2-3p	98	Tomar et al. 2024
Myo9a	Myosin Ixa	let-7c-2-3p	98	Tomar et al. 2024
Nup35	Nucleoporin 35	let-7c-2-3p	98	Tomar et al. 2024
Sox9	Sry (Sex Determining Region Y)-Box 9	let-7c-2-3p	98	Tomar et al. 2024
Tbc1d15	Tbc1 Domain Family, Member 15	let-7c-2-3p	98	Tomar et al. 2024
Tnfrsf11b	Tumor Necrosis Factor Receptor Superfamily, Member 11B (Osteoprotegerin)	let-7c-2-3p	98	Tomar et al. 2024
U2surp	U2 Snrnp-Associated Surp Domain Containing	let-7c-2-3p	98	Tomar et al. 2024
Usp32	Ubiquitin Specific Peptidase 32	let-7c-2-3p	98	Tomar et al. 2024
Zfp518a	Zinc Finger Protein 518A	let-7c-2-3p	98	Tomar et al. 2024
Zfyve16	Zinc Finger, Fyve Domain Containing 16	let-7c-2-3p	98	Tomar et al. 2024
Actr3	Arp3 Actin-Related Protein 3	let-7b-3p	98	Tomar et al. 2024
Arap2	Arfgap With Rhogap Domain, Ankyrin Repeat And Ph Domain 2	let-7b-3p	98	Tomar et al. 2024
Fbxo34	F-Box Protein 34	let-7b-3p	98	Tomar et al. 2024
Frs2	Fibroblast Growth Factor Receptor Substrate 2	let-7b-3p	98	Tomar et al. 2024
Hivep1	Human Immunodeficiency Virus Type I Enhancer Binding Protein 1	let-7b-3p	98	Tomar et al. 2024
Lin9	Lin-9 Homolog (C. Elegans)	let-7b-3p	98	Tomar et al. 2024
Lrp6	Low Density Lipoprotein Receptor-Related Protein 6	let-7b-3p	98	Tomar et al. 2024
Myo9a	Myosin Ixa	let-7b-3p	98	Tomar et al. 2024
Nup35	Nucleoporin 35	let-7b-3p	98	Tomar et al. 2024
Sox9	Sry (Sex Determining Region Y)-Box 9	let-7b-3p	98	Tomar et al. 2024
Tbc1d15	Tbc1 Domain Family, Member 15	let-7b-3p	98	Tomar et al. 2024
Tnfrsf11b	Tumor Necrosis Factor Receptor Superfamily, Member 11B (Osteoprotegerin)	let-7b-3p	98	Tomar et al. 2024
U2surp	U2 Snrnp-Associated Surp Domain Containing	let-7b-3p	98	Tomar et al. 2024
Usp32	Ubiquitin Specific Peptidase 32	let-7b-3p	98	Tomar et al. 2024
Zfp518a	Zinc Finger Protein 518A	let-7b-3p	98	Tomar et al. 2024
Zfyve16	Zinc Finger, Fyve Domain Containing 16	let-7b-3p	98	Tomar et al. 2024
Actr3	Arp3 Actin-Related Protein 3	let-7a-1-3p	98	Tomar et al. 2024
Arap2	Arfgap With Rhogap Domain, Ankyrin Repeat And Ph Domain 2	let-7a-1-3p	98	Tomar et al. 2024
Fbxo34	F-Box Protein 34	let-7a-1-3p	98	Tomar et al. 2024
Frs2	Fibroblast Growth Factor Receptor Substrate 2	let-7a-1-3p	98	Tomar et al. 2024
Hivep1	Human Immunodeficiency Virus Type I Enhancer Binding Protein 1	let-7a-1-3p	98	Tomar et al. 2024
Lin9	Lin-9 Homolog (C. Elegans)	let-7a-1-3p	98	Tomar et al. 2024
Lrp6	Low Density Lipoprotein Receptor-Related Protein 6	let-7a-1-3p	98	Tomar et al. 2024
Myo9a	Myosin Ixa	let-7a-1-3p	98	Tomar et al. 2024
Nup35	Nucleoporin 35	let-7a-1-3p	98	Tomar et al. 2024
Sox9	Sry (Sex Determining Region Y)-Box 9	let-7a-1-3p	98	Tomar et al. 2024
Tbc1d15	Tbc1 Domain Family, Member 15	let-7a-1-3p	98	Tomar et al. 2024
Tnfrsf11b	Tumor Necrosis Factor Receptor Superfamily, Member 11B (Osteoprotegerin)	let-7a-1-3p	98	Tomar et al. 2024
U2surp	U2 Snrnp-Associated Surp Domain Containing	let-7a-1-3p	98	Tomar et al. 2024
Usp32	Ubiquitin Specific Peptidase 32	let-7a-1-3p	98	Tomar et al. 2024
Zfp518a	Zinc Finger Protein 518A	let-7a-1-3p	98	Tomar et al. 2024
Zfyve16	Zinc Finger, Fyve Domain Containing 16	let-7a-1-3p	98	Tomar et al. 2024
Tmem33	Transmembrane Protein 33	miR-96-3p	97	Tomar et al. 2024
Abhd17c	Abhydrolase Domain Containing 17C	miR-935	97	Tomar et al. 2024
Sema3a	Sema Domain, Immunoglobulin Domain (Ig), Short Basic Domain, Secreted, (Semaphorin) 3A	miR-935	97	Tomar et al. 2024
Glcci1	Glucocorticoid Induced Transcript 1	miR-93-3p	97	Tomar et al. 2024
4932438A13Rik	Riken Cdna 4932438A13 Gene	miR-92b-3p	97	Tomar et al. 2024
A830018L16Rik	Riken Cdna A830018L16 Gene	miR-92b-3p	97	Tomar et al. 2024
Cdca7l	Cell Division Cycle Associated 7 Like	miR-92b-3p	97	Tomar et al. 2024
Cep41	Centrosomal Protein 41	miR-92b-3p	97	Tomar et al. 2024
Cldn11	Claudin 11	miR-92b-3p	97	Tomar et al. 2024
Dcaf6	Ddb1 And Cul4 Associated Factor 6	miR-92b-3p	97	Tomar et al. 2024
Kmt5b	Lysine Methyltransferase 5B	miR-92b-3p	97	Tomar et al. 2024
Rnf38	Ring Finger Protein 38	miR-92b-3p	97	Tomar et al. 2024
Rsbn1	Rosbin, Round Spermatid Basic Protein 1	miR-92b-3p	97	Tomar et al. 2024
Scn8a	Sodium Channel, Voltage-Gated, Type Viii, Alpha	miR-92b-3p	97	Tomar et al. 2024
Slc17a6	Solute Carrier Family 17 (Sodium-Dependent Inorganic Phosphate Cotransporter), Member 6	miR-92b-3p	97	Tomar et al. 2024
Syn2	Synapsin Ii	miR-92b-3p	97	Tomar et al. 2024
Usp28	Ubiquitin Specific Peptidase 28	miR-92b-3p	97	Tomar et al. 2024
Trio	Triple Functional Domain (Ptprf Interacting)	miR-881-3p	97	Tomar et al. 2024
Nufip2	Nuclear Fragile X Mental Retardation Protein Interacting Protein 2	miR-744-3p	97	Tomar et al. 2024
Cldnd1	Claudin Domain Containing 1	miR-743b-3p	97	Tomar et al. 2024
Ebf1	Early B Cell Factor 1	miR-743b-3p	97	Tomar et al. 2024
Gm609	Predicted Gene 609	miR-743b-3p	97	Tomar et al. 2024
Jph1	Junctophilin 1	miR-743b-3p	97	Tomar et al. 2024
Larp1	La Ribonucleoprotein Domain Family, Member 1	miR-743b-3p	97	Tomar et al. 2024
Nr1d2	Nuclear Receptor Subfamily 1, Group D, Member 2	miR-743b-3p	97	Tomar et al. 2024
Ppm1d	Protein Phosphatase 1D Magnesium-Dependent, Delta Isoform	miR-743b-3p	97	Tomar et al. 2024
Ythdf2	Yth N6-Methyladenosine Rna Binding Protein 2	miR-743b-3p	97	Tomar et al. 2024
Lnx1	Ligand Of Numb-Protein X 1	miR-7241-3p	97	Tomar et al. 2024
Nkain2	Na+/K+ Transporting Atpase Interacting 2	miR-7241-3p	97	Tomar et al. 2024
Rab8a	Rab8A, Member Ras Oncogene Family	miR-7222-3p	97	Tomar et al. 2024
Sgsm1	Small G Protein Signaling Modulator 1	miR-7222-3p	97	Tomar et al. 2024
Bpifc	Bpi Fold Containing Family C	miR-672-3p	97	Tomar et al. 2024
Il10ra	Interleukin 10 Receptor, Alpha	miR-672-3p	97	Tomar et al. 2024
Kcna2	Potassium Voltage-Gated Channel, Shaker-Related Subfamily, Member 2	miR-672-3p	97	Tomar et al. 2024
Unk	Unkempt Family Zinc Finger	miR-672-3p	97	Tomar et al. 2024
Ccdc88a	Coiled Coil Domain Containing 88A	miR-547-3p	97	Tomar et al. 2024
Slc38a2	Solute Carrier Family 38, Member 2	miR-547-3p	97	Tomar et al. 2024
Tmem179b	Transmembrane Protein 179B	miR-547-3p	97	Tomar et al. 2024
2700081O15Rik	Riken Cdna 2700081O15 Gene	miR-429-3p	97	Tomar et al. 2024
Ano5	Anoctamin 5	miR-429-3p	97	Tomar et al. 2024
Arih1	Ariadne Rbr E3 Ubiquitin Protein Ligase 1	miR-429-3p	97	Tomar et al. 2024
Eloc	Elongin C	miR-429-3p	97	Tomar et al. 2024
Erg	Ets Transcription Factor	miR-429-3p	97	Tomar et al. 2024
Golga7	Golgi Autoantigen, Golgin Subfamily A, 7	miR-429-3p	97	Tomar et al. 2024
Mgat2	Mannoside Acetylglucosaminyltransferase 2	miR-429-3p	97	Tomar et al. 2024
Pcmtd1	Protein-L-Isoaspartate (D-Aspartate) O-Methyltransferase Domain Containing 1	miR-429-3p	97	Tomar et al. 2024
Pik3cb	Phosphatidylinositol-4,5-Bisphosphate 3-Kinase Catalytic Subunit Beta	miR-429-3p	97	Tomar et al. 2024
Ppm1f	Protein Phosphatase 1F (Pp2C Domain Containing)	miR-429-3p	97	Tomar et al. 2024
Rps6kb1	Ribosomal Protein S6 Kinase, Polypeptide 1	miR-429-3p	97	Tomar et al. 2024
Spag9	Sperm Associated Antigen 9	miR-429-3p	97	Tomar et al. 2024
Tent4b	Terminal Nucleotidyltransferase 4B	miR-429-3p	97	Tomar et al. 2024
Tfap2a	Transcription Factor Ap-2, Alpha	miR-429-3p	97	Tomar et al. 2024
Ypel2	Yippee Like 2	miR-429-3p	97	Tomar et al. 2024
Zfand6	Zinc Finger, An1-Type Domain 6	miR-429-3p	97	Tomar et al. 2024
2510009E07Rik	Riken Cdna 2510009E07 Gene	miR-3969	97	Tomar et al. 2024
Bend4	Ben Domain Containing 4	miR-3969	97	Tomar et al. 2024
Nptn	Neuroplastin	miR-3969	97	Tomar et al. 2024
Pax9	Paired Box 9	miR-3969	97	Tomar et al. 2024
Eml4	Echinoderm Microtubule Associated Protein Like 4	miR-382-3p	97	Tomar et al. 2024
Gpd1l	Glycerol-3-Phosphate Dehydrogenase 1-Like	miR-382-3p	97	Tomar et al. 2024
Iqschfp	Iqcj And Schip1 Fusion Protein	miR-382-3p	97	Tomar et al. 2024
Kcnd2	Potassium Voltage-Gated Channel, Shal-Related Family, Member 2	miR-382-3p	97	Tomar et al. 2024
Nuak1	Nuak Family, Snf1-Like Kinase, 1	miR-382-3p	97	Tomar et al. 2024
Pdia5	Protein Disulfide Isomerase Associated 5	miR-382-3p	97	Tomar et al. 2024
Gria2	Glutamate Receptor, Ionotropic, Ampa2 (Alpha 2)	miR-3473f	97	Tomar et al. 2024
Lrp2	Low Density Lipoprotein Receptor-Related Protein 2	miR-3473f	97	Tomar et al. 2024
Mllt3	Myeloid/Lymphoid Or Mixed-Lineage Leukemia; Translocated To, 3	miR-3473f	97	Tomar et al. 2024
Osbpl3	Oxysterol Binding Protein-Like 3	miR-3473f	97	Tomar et al. 2024
Hdlbp	High Density Lipoprotein (Hdl) Binding Protein	miR-3473e	97	Tomar et al. 2024
Mnt	Max Binding Protein	miR-3473e	97	Tomar et al. 2024
Rere	Arginine Glutamic Acid Dipeptide (Re) Repeats	miR-3473e	97	Tomar et al. 2024
Rspry1	Ring Finger And Spry Domain Containing 1	miR-3473e	97	Tomar et al. 2024
Sprr2f	Small Proline-Rich Protein 2F	miR-3473d	97	Tomar et al. 2024
Hdlbp	High Density Lipoprotein (Hdl) Binding Protein	miR-3473b	97	Tomar et al. 2024
Mnt	Max Binding Protein	miR-3473b	97	Tomar et al. 2024
Rere	Arginine Glutamic Acid Dipeptide (Re) Repeats	miR-3473b	97	Tomar et al. 2024
Rspry1	Ring Finger And Spry Domain Containing 1	miR-3473b	97	Tomar et al. 2024
Bfar	Bifunctional Apoptosis Regulator	miR-3470b	97	Tomar et al. 2024
Galnt2	Polypeptide N-Acetylgalactosaminyltransferase 2	miR-3470b	97	Tomar et al. 2024
Pde5a	Phosphodiesterase 5A, Cgmp-Specific	miR-3470a	97	Tomar et al. 2024
Serp1	Stress-Associated Endoplasmic Reticulum Protein 1	miR-3470a	97	Tomar et al. 2024
Sos2	Sos Ras/Rho Guanine Nucleotide Exchange Factor 2	miR-3470a	97	Tomar et al. 2024
Ankib1	Ankyrin Repeat And Ibr Domain Containing 1	miR-340-5p	97	Fullston et al. 2013, Grandjean et al. 2015
Atp13a3	Atpase Type 13A3	miR-340-5p	97	Fullston et al. 2013, Grandjean et al. 2015
Fgf7	Fibroblast Growth Factor 7	miR-340-5p	97	Fullston et al. 2013, Grandjean et al. 2015
Mcmbp	Minichromosome Maintenance Complex Binding Protein	miR-340-5p	97	Fullston et al. 2013, Grandjean et al. 2015
Mical2	Microtubule Associated Monooxygenase, Calponin And Lim Domain Containing 2	miR-340-5p	97	Fullston et al. 2013, Grandjean et al. 2015
Pou2f1	Pou Domain, Class 2, Transcription Factor 1	miR-340-5p	97	Fullston et al. 2013, Grandjean et al. 2015
Rbm24	Rna Binding Motif Protein 24	miR-340-5p	97	Fullston et al. 2013, Grandjean et al. 2015
Stc1	Stanniocalcin 1	miR-340-5p	97	Fullston et al. 2013, Grandjean et al. 2015
Ubr3	Ubiquitin Protein Ligase E3 Component N-Recognin 3	miR-340-5p	97	Fullston et al. 2013, Grandjean et al. 2015
Usp24	Ubiquitin Specific Peptidase 24	miR-340-5p	97	Fullston et al. 2013, Grandjean et al. 2015
Ythdf3	Yth N6-Methyladenosine Rna Binding Protein 3	miR-340-5p	97	Fullston et al. 2013, Grandjean et al. 2015
Aqp4	Aquaporin 4	miR-30d-3p	97	Tomar et al. 2024
Lrrtm2	Leucine Rich Repeat Transmembrane Neuronal 2	miR-30d-3p	97	Tomar et al. 2024
Magt1	Magnesium Transporter 1	miR-30d-3p	97	Tomar et al. 2024
Trim33	Tripartite Motif-Containing 33	miR-30d-3p	97	Tomar et al. 2024
Zfp600	Zinc Finger Protein 600	miR-30d-3p	97	Tomar et al. 2024
Aplp1	Amyloid Beta (A4) Precursor-Like Protein 1	miR-30b-3p	97	Tomar et al. 2024
Clock	Circadian Locomotor Output Cycles Kaput	miR-30a-5p	97	Fullston et al. 2016
Cysltr1	Cysteinyl Leukotriene Receptor 1	miR-30a-5p	97	Fullston et al. 2016
Dolpp1	Dolichyl Pyrophosphate Phosphatase 1	miR-30a-5p	97	Fullston et al. 2016
Frzb	Frizzled-Related Protein	miR-30a-5p	97	Fullston et al. 2016
Mbnl3	Muscleblind Like Splicing Factor 3	miR-30a-5p	97	Fullston et al. 2016
Nap1l5	Nucleosome Assembly Protein 1-Like 5	miR-30a-5p	97	Fullston et al. 2016
Nr5a2	Nuclear Receptor Subfamily 5, Group A, Member 2	miR-30a-5p	97	Fullston et al. 2016
Nr6a1	Nuclear Receptor Subfamily 6, Group A, Member 1	miR-30a-5p	97	Fullston et al. 2016
Prdm1	Pr Domain Containing 1, With Znf Domain	miR-30a-5p	97	Fullston et al. 2016
Ror1	Receptor Tyrosine Kinase-Like Orphan Receptor 1	miR-30a-5p	97	Fullston et al. 2016
Sec24a	Sec24 Related Gene Family, Member A (S. Cerevisiae)	miR-30a-5p	97	Fullston et al. 2016
Sh3pxd2a	Sh3 And Px Domains 2A	miR-30a-5p	97	Fullston et al. 2016
Sox9	Sry (Sex Determining Region Y)-Box 9	miR-30a-5p	97	Fullston et al. 2016
Stk35	Serine/Threonine Kinase 35	miR-30a-5p	97	Fullston et al. 2016
Stxbp5	Syntaxin Binding Protein 5 (Tomosyn)	miR-30a-5p	97	Fullston et al. 2016
Tnrc6b	Trinucleotide Repeat Containing 6B	miR-30a-5p	97	Fullston et al. 2016
Btbd7	Btb (Poz) Domain Containing 7	miR-301a-3p	97	Tomar et al. 2024
Cdk19	Cyclin-Dependent Kinase 19	miR-301a-3p	97	Tomar et al. 2024
Cpeb1	Cytoplasmic Polyadenylation Element Binding Protein 1	miR-301a-3p	97	Tomar et al. 2024
Fam45a	Family With Sequence Similarity 45, Member A	miR-301a-3p	97	Tomar et al. 2024
Lcorl	Ligand Dependent Nuclear Receptor Corepressor-Like	miR-301a-3p	97	Tomar et al. 2024
Mbnl1	Muscleblind Like Splicing Factor 1	miR-301a-3p	97	Tomar et al. 2024
Mphosph9	M-Phase Phosphoprotein 9	miR-301a-3p	97	Tomar et al. 2024
Sh3d19	Sh3 Domain Protein D19	miR-301a-3p	97	Tomar et al. 2024
Slmap	Sarcolemma Associated Protein	miR-301a-3p	97	Tomar et al. 2024
Zbtb18	Zinc Finger And Btb Domain Containing 18	miR-301a-3p	97	Tomar et al. 2024
Zbtb4	Zinc Finger And Btb Domain Containing 4	miR-301a-3p	97	Tomar et al. 2024
1810013L24Rik	Riken Cdna 1810013L24 Gene	miR-29a-3p	97	Tomar et al. 2024, Grandjean et al. 2015
1810013L24Rik	Riken Cdna 1810013L24 Gene	miR-29a-3p	97	Grandjean et al. 2015
Adamts18	A Disintegrin-Like And Metallopeptidase (Reprolysin Type) With Thrombospondin Type 1 Motif, 18	miR-29a-3p	97	Tomar et al. 2024, Grandjean et al. 2015
Adamts18	A Disintegrin-Like And Metallopeptidase (Reprolysin Type) With Thrombospondin Type 1 Motif, 18	miR-29a-3p	97	Grandjean et al. 2015
C1qtnf6	C1Q And Tumor Necrosis Factor Related Protein 6	miR-29a-3p	97	Tomar et al. 2024, Grandjean et al. 2015
C1qtnf6	C1Q And Tumor Necrosis Factor Related Protein 6	miR-29a-3p	97	Grandjean et al. 2015
Col19a1	Collagen, Type Xix, Alpha 1	miR-29a-3p	97	Tomar et al. 2024, Grandjean et al. 2015
Col19a1	Collagen, Type Xix, Alpha 1	miR-29a-3p	97	Grandjean et al. 2015
Col2a1	Collagen, Type Ii, Alpha 1	miR-29a-3p	97	Tomar et al. 2024, Grandjean et al. 2015
Col2a1	Collagen, Type Ii, Alpha 1	miR-29a-3p	97	Grandjean et al. 2015
Col4a1	Collagen, Type Iv, Alpha 1	miR-29a-3p	97	Tomar et al. 2024, Grandjean et al. 2015
Col4a1	Collagen, Type Iv, Alpha 1	miR-29a-3p	97	Grandjean et al. 2015
D630045J12Rik	Riken Cdna D630045J12 Gene	miR-29a-3p	97	Tomar et al. 2024, Grandjean et al. 2015
D630045J12Rik	Riken Cdna D630045J12 Gene	miR-29a-3p	97	Grandjean et al. 2015
Ifi30	Interferon Gamma Inducible Protein 30	miR-29a-3p	97	Tomar et al. 2024, Grandjean et al. 2015
Ifi30	Interferon Gamma Inducible Protein 30	miR-29a-3p	97	Grandjean et al. 2015
Igf1	Insulin-Like Growth Factor 1	miR-29a-3p	97	Tomar et al. 2024, Grandjean et al. 2015
Igf1	Insulin-Like Growth Factor 1	miR-29a-3p	97	Grandjean et al. 2015
Pcdha1	Protocadherin Alpha 1	miR-29a-3p	97	Tomar et al. 2024, Grandjean et al. 2015
Pcdha1	Protocadherin Alpha 1	miR-29a-3p	97	Grandjean et al. 2015
Pcdha10	Protocadherin Alpha 10	miR-29a-3p	97	Tomar et al. 2024, Grandjean et al. 2015
Pcdha10	Protocadherin Alpha 10	miR-29a-3p	97	Grandjean et al. 2015
Pcdha11	Protocadherin Alpha 11	miR-29a-3p	97	Tomar et al. 2024, Grandjean et al. 2015
Pcdha11	Protocadherin Alpha 11	miR-29a-3p	97	Grandjean et al. 2015
Pcdha12	Protocadherin Alpha 12	miR-29a-3p	97	Tomar et al. 2024, Grandjean et al. 2015
Pcdha12	Protocadherin Alpha 12	miR-29a-3p	97	Grandjean et al. 2015
Pcdha2	Protocadherin Alpha 2	miR-29a-3p	97	Tomar et al. 2024, Grandjean et al. 2015
Pcdha2	Protocadherin Alpha 2	miR-29a-3p	97	Grandjean et al. 2015
Pcdha3	Protocadherin Alpha 3	miR-29a-3p	97	Tomar et al. 2024, Grandjean et al. 2015
Pcdha3	Protocadherin Alpha 3	miR-29a-3p	97	Grandjean et al. 2015
Pcdha4	Protocadherin Alpha 4	miR-29a-3p	97	Tomar et al. 2024, Grandjean et al. 2015
Pcdha4	Protocadherin Alpha 4	miR-29a-3p	97	Grandjean et al. 2015
Pcdha5	Protocadherin Alpha 5	miR-29a-3p	97	Tomar et al. 2024, Grandjean et al. 2015
Pcdha5	Protocadherin Alpha 5	miR-29a-3p	97	Grandjean et al. 2015
Pcdha6	Protocadherin Alpha 6	miR-29a-3p	97	Tomar et al. 2024, Grandjean et al. 2015
Pcdha6	Protocadherin Alpha 6	miR-29a-3p	97	Grandjean et al. 2015
Pcdha7	Protocadherin Alpha 7	miR-29a-3p	97	Tomar et al. 2024, Grandjean et al. 2015
Pcdha7	Protocadherin Alpha 7	miR-29a-3p	97	Grandjean et al. 2015
Pcdha9	Protocadherin Alpha 9	miR-29a-3p	97	Tomar et al. 2024, Grandjean et al. 2015
Pcdha9	Protocadherin Alpha 9	miR-29a-3p	97	Grandjean et al. 2015
Pcdhac1	Protocadherin Alpha Subfamily C, 1	miR-29a-3p	97	Tomar et al. 2024, Grandjean et al. 2015
Pcdhac1	Protocadherin Alpha Subfamily C, 1	miR-29a-3p	97	Grandjean et al. 2015
Pcdhac2	Protocadherin Alpha Subfamily C, 2	miR-29a-3p	97	Tomar et al. 2024, Grandjean et al. 2015
Pcdhac2	Protocadherin Alpha Subfamily C, 2	miR-29a-3p	97	Grandjean et al. 2015
Rab30	Rab30, Member Ras Oncogene Family	miR-29a-3p	97	Tomar et al. 2024, Grandjean et al. 2015
Rab30	Rab30, Member Ras Oncogene Family	miR-29a-3p	97	Grandjean et al. 2015
Rest	Re1-Silencing Transcription Factor	miR-29a-3p	97	Tomar et al. 2024, Grandjean et al. 2015
Rest	Re1-Silencing Transcription Factor	miR-29a-3p	97	Grandjean et al. 2015
Timd2	T Cell Immunoglobulin And Mucin Domain Containing 2	miR-29a-3p	97	Tomar et al. 2024, Grandjean et al. 2015
Timd2	T Cell Immunoglobulin And Mucin Domain Containing 2	miR-29a-3p	97	Grandjean et al. 2015
Trib2	Tribbles Pseudokinase 2	miR-29a-3p	97	Tomar et al. 2024, Grandjean et al. 2015
Trib2	Tribbles Pseudokinase 2	miR-29a-3p	97	Grandjean et al. 2015
Zbtb34	Zinc Finger And Btb Domain Containing 34	miR-29a-3p	97	Tomar et al. 2024, Grandjean et al. 2015
Zbtb34	Zinc Finger And Btb Domain Containing 34	miR-29a-3p	97	Grandjean et al. 2015
4932438A13Rik	Riken Cdna 4932438A13 Gene	miR-25-3p	97	Tomar et al. 2024
A830018L16Rik	Riken Cdna A830018L16 Gene	miR-25-3p	97	Tomar et al. 2024
Btg2	B Cell Translocation Gene 2, Anti-Proliferative	miR-25-3p	97	Tomar et al. 2024
Cep41	Centrosomal Protein 41	miR-25-3p	97	Tomar et al. 2024
Dcaf6	Ddb1 And Cul4 Associated Factor 6	miR-25-3p	97	Tomar et al. 2024
Isca1	Iron-Sulfur Cluster Assembly 1	miR-25-3p	97	Tomar et al. 2024
Klf4	Kruppel-Like Factor 4 (Gut)	miR-25-3p	97	Tomar et al. 2024
Kmt5b	Lysine Methyltransferase 5B	miR-25-3p	97	Tomar et al. 2024
Rsbn1	Rosbin, Round Spermatid Basic Protein 1	miR-25-3p	97	Tomar et al. 2024
Scn8a	Sodium Channel, Voltage-Gated, Type Viii, Alpha	miR-25-3p	97	Tomar et al. 2024
Usp28	Ubiquitin Specific Peptidase 28	miR-25-3p	97	Tomar et al. 2024
Arhgap20	Rho Gtpase Activating Protein 20	miR-23b-3p	97	Tomar et al. 2024
Atp11b	Atpase, Class Vi, Type 11B	miR-23b-3p	97	Tomar et al. 2024
Btla	B And T Lymphocyte Associated	miR-23b-3p	97	Tomar et al. 2024
Csnk1g3	Casein Kinase 1, Gamma 3	miR-23b-3p	97	Tomar et al. 2024
Entpd5	Ectonucleoside Triphosphate Diphosphohydrolase 5	miR-23b-3p	97	Tomar et al. 2024
Intu	Inturned Planar Cell Polarity Protein	miR-23b-3p	97	Tomar et al. 2024
Map4k4	Mitogen-Activated Protein Kinase Kinase Kinase Kinase 4	miR-23b-3p	97	Tomar et al. 2024
Nacc2	Nucleus Accumbens Associated 2, Ben And Btb (Poz) Domain Containing	miR-23b-3p	97	Tomar et al. 2024
Nr6a1	Nuclear Receptor Subfamily 6, Group A, Member 1	miR-23b-3p	97	Tomar et al. 2024
Nup50	Nucleoporin 50	miR-23b-3p	97	Tomar et al. 2024
Pde10a	Phosphodiesterase 10A	miR-23b-3p	97	Tomar et al. 2024
Snx5	Sorting Nexin 5	miR-23b-3p	97	Tomar et al. 2024
Sowahc	Sosondowah Ankyrin Repeat Domain Family Member C	miR-23b-3p	97	Tomar et al. 2024
Stx12	Syntaxin 12	miR-23b-3p	97	Tomar et al. 2024
Swt1	Swt1 Rna Endoribonuclease Homolog (S. Cerevisiae)	miR-23b-3p	97	Tomar et al. 2024
Arhgap20	Rho Gtpase Activating Protein 20	miR-23a-3p	97	Tomar et al. 2024
Atp11b	Atpase, Class Vi, Type 11B	miR-23a-3p	97	Tomar et al. 2024
Btla	B And T Lymphocyte Associated	miR-23a-3p	97	Tomar et al. 2024
Csnk1g3	Casein Kinase 1, Gamma 3	miR-23a-3p	97	Tomar et al. 2024
Entpd5	Ectonucleoside Triphosphate Diphosphohydrolase 5	miR-23a-3p	97	Tomar et al. 2024
Intu	Inturned Planar Cell Polarity Protein	miR-23a-3p	97	Tomar et al. 2024
Map4k4	Mitogen-Activated Protein Kinase Kinase Kinase Kinase 4	miR-23a-3p	97	Tomar et al. 2024
Nacc2	Nucleus Accumbens Associated 2, Ben And Btb (Poz) Domain Containing	miR-23a-3p	97	Tomar et al. 2024
Nr6a1	Nuclear Receptor Subfamily 6, Group A, Member 1	miR-23a-3p	97	Tomar et al. 2024
Nup50	Nucleoporin 50	miR-23a-3p	97	Tomar et al. 2024
Pde10a	Phosphodiesterase 10A	miR-23a-3p	97	Tomar et al. 2024
Snx5	Sorting Nexin 5	miR-23a-3p	97	Tomar et al. 2024
Sowahc	Sosondowah Ankyrin Repeat Domain Family Member C	miR-23a-3p	97	Tomar et al. 2024
Stx12	Syntaxin 12	miR-23a-3p	97	Tomar et al. 2024
Swt1	Swt1 Rna Endoribonuclease Homolog (S. Cerevisiae)	miR-23a-3p	97	Tomar et al. 2024
2510009E07Rik	Riken Cdna 2510009E07 Gene	miR-222-3p	97	Tomar et al. 2024
Cbfb	Core Binding Factor Beta	miR-222-3p	97	Tomar et al. 2024
Cdkn1b	Cyclin-Dependent Kinase Inhibitor 1B	miR-222-3p	97	Tomar et al. 2024
2510009E07Rik	Riken Cdna 2510009E07 Gene	miR-221-3p	97	Tomar et al. 2024
Cbfb	Core Binding Factor Beta	miR-221-3p	97	Tomar et al. 2024
Cdkn1b	Cyclin-Dependent Kinase Inhibitor 1B	miR-221-3p	97	Tomar et al. 2024
Add3	Adducin 3 (Gamma)	miR-21b	97	Tomar et al. 2024
Bmper	Bmp-Binding Endothelial Regulator	miR-21b	97	Tomar et al. 2024
Krtap3-1	Keratin Associated Protein 3-1	miR-21b	97	Tomar et al. 2024
Rubcn	Run Domain And Cysteine-Rich Domain Containing, Beclin 1-Interacting Protein	miR-21b	97	Tomar et al. 2024
Amfr	Autocrine Motility Factor Receptor	miR-21a-3p	97	Tomar et al. 2024
Cul2	Cullin 2	miR-21a-3p	97	Tomar et al. 2024
Naa50	N(Alpha)-Acetyltransferase 50, Nate Catalytic Subunit	miR-21a-3p	97	Tomar et al. 2024
Pcdh9	Protocadherin 9	miR-21a-3p	97	Tomar et al. 2024
Tet1	Tet Methylcytosine Dioxygenase 1	miR-21a-3p	97	Tomar et al. 2024
Tra2a	Transformer 2 Alpha	miR-21a-3p	97	Tomar et al. 2024
Vapa	Vesicle-Associated Membrane Protein, Associated Protein A	miR-21a-3p	97	Tomar et al. 2024
Ccdc166	Coiled-Coil Domain Containing 166	miR-206-3p	97	Tomar et al. 2024
Cd2ap	Cd2-Associated Protein	miR-206-3p	97	Tomar et al. 2024
Ets1	E26 Avian Leukemia Oncogene 1, 5' Domain	miR-206-3p	97	Tomar et al. 2024
Kmt2e	Lysine (K)-Specific Methyltransferase 2E	miR-206-3p	97	Tomar et al. 2024
Nfatc3	Nuclear Factor Of Activated T Cells, Cytoplasmic, Calcineurin Dependent 3	miR-206-3p	97	Tomar et al. 2024
Pik3c2a	Phosphatidylinositol-4-Phosphate 3-Kinase Catalytic Subunit Type 2 Alpha	miR-206-3p	97	Tomar et al. 2024
Snx2	Sorting Nexin 2	miR-206-3p	97	Tomar et al. 2024
Trim2	Tripartite Motif-Containing 2	miR-206-3p	97	Tomar et al. 2024
Btbd3	Btb (Poz) Domain Containing 3	miR-205-5p	97	Fullston et al. 2013
Hs3st1	Heparan Sulfate (Glucosamine) 3-O-Sulfotransferase 1	miR-205-5p	97	Fullston et al. 2013
Lrp1	Low Density Lipoprotein Receptor-Related Protein 1	miR-205-5p	97	Fullston et al. 2013
Apaf1	Apoptotic Peptidase Activating Factor 1	miR-205-3p	97	Tomar et al. 2024
Cdkn2aip	Cdkn2A Interacting Protein	miR-205-3p	97	Tomar et al. 2024
Cwc27	Cwc27 Spliceosome-Associated Protein	miR-205-3p	97	Tomar et al. 2024
Drg2	Developmentally Regulated Gtp Binding Protein 2	miR-205-3p	97	Tomar et al. 2024
Srp19	Signal Recognition Particle 19	miR-205-3p	97	Tomar et al. 2024
Cramp1l	Cramped Chromatin Regulator Homolog 1	miR-204-3p	97	Tomar et al. 2024
Foxn2	Forkhead Box N2	miR-204-3p	97	Tomar et al. 2024
Gm9	Predicted Gene 9	miR-204-3p	97	Tomar et al. 2024
Zfp592	Zinc Finger Protein 592	miR-204-3p	97	Tomar et al. 2024
Gif	Gastric Intrinsic Factor	miR-203-3p	97	Tomar et al. 2024
Lgalsl	Lectin, Galactoside Binding-Like	miR-203-3p	97	Tomar et al. 2024
Mex3c	Mex3 Rna Binding Family Member C	miR-203-3p	97	Tomar et al. 2024
Nufip2	Nuclear Fragile X Mental Retardation Protein Interacting Protein 2	miR-203-3p	97	Tomar et al. 2024
Prkag2	Protein Kinase, Amp-Activated, Gamma 2 Non-Catalytic Subunit	miR-203-3p	97	Tomar et al. 2024
Ythdf3	Yth N6-Methyladenosine Rna Binding Protein 3	miR-203-3p	97	Tomar et al. 2024
Zfp704	Zinc Finger Protein 704	miR-203-3p	97	Tomar et al. 2024
2700081O15Rik	Riken Cdna 2700081O15 Gene	miR-200c-3p	97	Tomar et al. 2024
Ano5	Anoctamin 5	miR-200c-3p	97	Tomar et al. 2024
Arih1	Ariadne Rbr E3 Ubiquitin Protein Ligase 1	miR-200c-3p	97	Tomar et al. 2024
Eloc	Elongin C	miR-200c-3p	97	Tomar et al. 2024
Erg	Ets Transcription Factor	miR-200c-3p	97	Tomar et al. 2024
Golga7	Golgi Autoantigen, Golgin Subfamily A, 7	miR-200c-3p	97	Tomar et al. 2024
Mgat2	Mannoside Acetylglucosaminyltransferase 2	miR-200c-3p	97	Tomar et al. 2024
Pcmtd1	Protein-L-Isoaspartate (D-Aspartate) O-Methyltransferase Domain Containing 1	miR-200c-3p	97	Tomar et al. 2024
Pik3cb	Phosphatidylinositol-4,5-Bisphosphate 3-Kinase Catalytic Subunit Beta	miR-200c-3p	97	Tomar et al. 2024
Ppm1f	Protein Phosphatase 1F (Pp2C Domain Containing)	miR-200c-3p	97	Tomar et al. 2024
Rps6kb1	Ribosomal Protein S6 Kinase, Polypeptide 1	miR-200c-3p	97	Tomar et al. 2024
Spag9	Sperm Associated Antigen 9	miR-200c-3p	97	Tomar et al. 2024
Tent4b	Terminal Nucleotidyltransferase 4B	miR-200c-3p	97	Tomar et al. 2024
Tfap2a	Transcription Factor Ap-2, Alpha	miR-200c-3p	97	Tomar et al. 2024
Ypel2	Yippee Like 2	miR-200c-3p	97	Tomar et al. 2024
Zfand6	Zinc Finger, An1-Type Domain 6	miR-200c-3p	97	Tomar et al. 2024
2700081O15Rik	Riken Cdna 2700081O15 Gene	miR-200b-3p	97	Tomar et al. 2024
Ano5	Anoctamin 5	miR-200b-3p	97	Tomar et al. 2024
Arih1	Ariadne Rbr E3 Ubiquitin Protein Ligase 1	miR-200b-3p	97	Tomar et al. 2024
Eloc	Elongin C	miR-200b-3p	97	Tomar et al. 2024
Erg	Ets Transcription Factor	miR-200b-3p	97	Tomar et al. 2024
Golga7	Golgi Autoantigen, Golgin Subfamily A, 7	miR-200b-3p	97	Tomar et al. 2024
Mgat2	Mannoside Acetylglucosaminyltransferase 2	miR-200b-3p	97	Tomar et al. 2024
Pcmtd1	Protein-L-Isoaspartate (D-Aspartate) O-Methyltransferase Domain Containing 1	miR-200b-3p	97	Tomar et al. 2024
Pik3cb	Phosphatidylinositol-4,5-Bisphosphate 3-Kinase Catalytic Subunit Beta	miR-200b-3p	97	Tomar et al. 2024
Ppm1f	Protein Phosphatase 1F (Pp2C Domain Containing)	miR-200b-3p	97	Tomar et al. 2024
Rps6kb1	Ribosomal Protein S6 Kinase, Polypeptide 1	miR-200b-3p	97	Tomar et al. 2024
Spag9	Sperm Associated Antigen 9	miR-200b-3p	97	Tomar et al. 2024
Tent4b	Terminal Nucleotidyltransferase 4B	miR-200b-3p	97	Tomar et al. 2024
Tfap2a	Transcription Factor Ap-2, Alpha	miR-200b-3p	97	Tomar et al. 2024
Ypel2	Yippee Like 2	miR-200b-3p	97	Tomar et al. 2024
Zfand6	Zinc Finger, An1-Type Domain 6	miR-200b-3p	97	Tomar et al. 2024
Abhd18	Abhydrolase Domain Containing 18	miR-200a-3p	97	Tomar et al. 2024
Ankrd44	Ankyrin Repeat Domain 44	miR-200a-3p	97	Tomar et al. 2024
Dstyk	Dual Serine/Threonine And Tyrosine Protein Kinase	miR-200a-3p	97	Tomar et al. 2024
Fnip2	Folliculin Interacting Protein 2	miR-200a-3p	97	Tomar et al. 2024
Lpar1	Lysophosphatidic Acid Receptor 1	miR-200a-3p	97	Tomar et al. 2024
Nfasc	Neurofascin	miR-200a-3p	97	Tomar et al. 2024
Pcdh9	Protocadherin 9	miR-200a-3p	97	Tomar et al. 2024
Pgrmc2	Progesterone Receptor Membrane Component 2	miR-200a-3p	97	Tomar et al. 2024
Reck	Reversion-Inducing-Cysteine-Rich Protein With Kazal Motifs	miR-200a-3p	97	Tomar et al. 2024
Rheb	Ras Homolog Enriched In Brain	miR-200a-3p	97	Tomar et al. 2024
Rsad2	Radical S-Adenosyl Methionine Domain Containing 2	miR-200a-3p	97	Tomar et al. 2024
Tmem56	Transmembrane Protein 56	miR-200a-3p	97	Tomar et al. 2024
Ulk2	Unc-51 Like Kinase 2	miR-200a-3p	97	Tomar et al. 2024
Wdfy3	Wd Repeat And Fyve Domain Containing 3	miR-200a-3p	97	Tomar et al. 2024
Zeb2	Zinc Finger E-Box Binding Homeobox 2	miR-200a-3p	97	Tomar et al. 2024
37316	Membrane-Associated Ring Finger (C3Hc4) 2	miR-19b-3p	97	Grandjean et al. 2015
2510039O18Rik	Riken Cdna 2510039O18 Gene	miR-19b-3p	97	Grandjean et al. 2015
Acbd5	Acyl-Coenzyme A Binding Domain Containing 5	miR-19b-3p	97	Grandjean et al. 2015
Acsl4	Acyl-Coa Synthetase Long-Chain Family Member 4	miR-19b-3p	97	Grandjean et al. 2015
Adcy1	Adenylate Cyclase 1	miR-19b-3p	97	Grandjean et al. 2015
Adipor2	Adiponectin Receptor 2	miR-19b-3p	97	Grandjean et al. 2015
Ano1	Anoctamin 1, Calcium Activated Chloride Channel	miR-19b-3p	97	Grandjean et al. 2015
Arap2	Arfgap With Rhogap Domain, Ankyrin Repeat And Ph Domain 2	miR-19b-3p	97	Grandjean et al. 2015
Ccser2	Coiled-Coil Serine Rich 2	miR-19b-3p	97	Grandjean et al. 2015
Clock	Circadian Locomotor Output Cycles Kaput	miR-19b-3p	97	Grandjean et al. 2015
Dsel	Dermatan Sulfate Epimerase-Like	miR-19b-3p	97	Grandjean et al. 2015
Emx2	Empty Spiracles Homeobox 2	miR-19b-3p	97	Grandjean et al. 2015
Hnrnpul2	Heterogeneous Nuclear Ribonucleoprotein U-Like 2	miR-19b-3p	97	Grandjean et al. 2015
Impdh1	Inosine Monophosphate Dehydrogenase 1	miR-19b-3p	97	Grandjean et al. 2015
Lrp2	Low Density Lipoprotein Receptor-Related Protein 2	miR-19b-3p	97	Grandjean et al. 2015
Skida1	Ski/Dach Domain Containing 1	miR-19b-3p	97	Grandjean et al. 2015
37316	Membrane-Associated Ring Finger (C3Hc4) 2	miR-19a-3p	97	Grandjean et al. 2015
2510039O18Rik	Riken Cdna 2510039O18 Gene	miR-19a-3p	97	Grandjean et al. 2015
Acbd5	Acyl-Coenzyme A Binding Domain Containing 5	miR-19a-3p	97	Grandjean et al. 2015
Acsl4	Acyl-Coa Synthetase Long-Chain Family Member 4	miR-19a-3p	97	Grandjean et al. 2015
Adcy1	Adenylate Cyclase 1	miR-19a-3p	97	Grandjean et al. 2015
Adipor2	Adiponectin Receptor 2	miR-19a-3p	97	Grandjean et al. 2015
Ano1	Anoctamin 1, Calcium Activated Chloride Channel	miR-19a-3p	97	Grandjean et al. 2015
Arap2	Arfgap With Rhogap Domain, Ankyrin Repeat And Ph Domain 2	miR-19a-3p	97	Grandjean et al. 2015
Ccser2	Coiled-Coil Serine Rich 2	miR-19a-3p	97	Grandjean et al. 2015
Clock	Circadian Locomotor Output Cycles Kaput	miR-19a-3p	97	Grandjean et al. 2015
Dsel	Dermatan Sulfate Epimerase-Like	miR-19a-3p	97	Grandjean et al. 2015
Emx2	Empty Spiracles Homeobox 2	miR-19a-3p	97	Grandjean et al. 2015
Hnrnpul2	Heterogeneous Nuclear Ribonucleoprotein U-Like 2	miR-19a-3p	97	Grandjean et al. 2015
Impdh1	Inosine Monophosphate Dehydrogenase 1	miR-19a-3p	97	Grandjean et al. 2015
Lrp2	Low Density Lipoprotein Receptor-Related Protein 2	miR-19a-3p	97	Grandjean et al. 2015
Skida1	Ski/Dach Domain Containing 1	miR-19a-3p	97	Grandjean et al. 2015
Dlc1	Deleted In Liver Cancer 1	miR-1961	97	Fullston et al. 2016
Pald1	Phosphatase Domain Containing, Paladin 1	miR-1961	97	Fullston et al. 2016
Stk40	Serine/Threonine Kinase 40	miR-1961	97	Fullston et al. 2016
Zfyve26	Zinc Finger, Fyve Domain Containing 26	miR-1961	97	Fullston et al. 2016
9330159F19Rik	Riken Cdna 9330159F19 Gene	miR-1931	97	Tomar et al. 2024
Klhl7	Kelch-Like 7	miR-183-3p	97	Tomar et al. 2024
Tmed7	Transmembrane P24 Trafficking Protein 7	miR-183-3p	97	Tomar et al. 2024
Usp38	Ubiquitin Specific Peptidase 38	miR-183-3p	97	Tomar et al. 2024
Arpp19	Camp-Regulated Phosphoprotein 19	miR-152-3p	97	Tomar et al. 2024
Arrdc3	Arrestin Domain Containing 3	miR-152-3p	97	Tomar et al. 2024
B4galt5	Udp-Gal:Betaglcnac Beta 1,4-Galactosyltransferase, Polypeptide 5	miR-152-3p	97	Tomar et al. 2024
Epn2	Epsin 2	miR-152-3p	97	Tomar et al. 2024
Fbn1	Fibrillin 1	miR-152-3p	97	Tomar et al. 2024
Hs3st1	Heparan Sulfate (Glucosamine) 3-O-Sulfotransferase 1	miR-152-3p	97	Tomar et al. 2024
Naaladl2	N-Acetylated Alpha-Linked Acidic Dipeptidase-Like 2	miR-152-3p	97	Tomar et al. 2024
Nptn	Neuroplastin	miR-152-3p	97	Tomar et al. 2024
Sgms1	Sphingomyelin Synthase 1	miR-152-3p	97	Tomar et al. 2024
Pafah1b1	Platelet-Activating Factor Acetylhydrolase, Isoform 1B, Subunit 1	miR-150-3p	97	Tomar et al. 2024
Slc38a2	Solute Carrier Family 38, Member 2	miR-150-3p	97	Tomar et al. 2024
Arpp19	Camp-Regulated Phosphoprotein 19	miR-148a-3p	97	Tomar et al. 2024
Arrdc3	Arrestin Domain Containing 3	miR-148a-3p	97	Tomar et al. 2024
B4galt5	Udp-Gal:Betaglcnac Beta 1,4-Galactosyltransferase, Polypeptide 5	miR-148a-3p	97	Tomar et al. 2024
Epn2	Epsin 2	miR-148a-3p	97	Tomar et al. 2024
Fbn1	Fibrillin 1	miR-148a-3p	97	Tomar et al. 2024
Hs3st1	Heparan Sulfate (Glucosamine) 3-O-Sulfotransferase 1	miR-148a-3p	97	Tomar et al. 2024
Naaladl2	N-Acetylated Alpha-Linked Acidic Dipeptidase-Like 2	miR-148a-3p	97	Tomar et al. 2024
Nptn	Neuroplastin	miR-148a-3p	97	Tomar et al. 2024
Sgms1	Sphingomyelin Synthase 1	miR-148a-3p	97	Tomar et al. 2024
Adcyap1	Adenylate Cyclase Activating Polypeptide 1	miR-145a-5p	97	Fullston et al. 2016
Camsap2	Calmodulin Regulated Spectrin-Associated Protein Family, Member 2	miR-145a-5p	97	Fullston et al. 2016
Dlgap1	Dlg Associated Protein 1	miR-145a-5p	97	Fullston et al. 2016
Mdfic	Myod Family Inhibitor Domain Containing	miR-145a-5p	97	Fullston et al. 2016
Nuak1	Nuak Family, Snf1-Like Kinase, 1	miR-145a-5p	97	Fullston et al. 2016
Pan2	Pan2 Poly(A) Specific Ribonuclease Subunit	miR-145a-5p	97	Fullston et al. 2016
Rin2	Ras And Rab Interactor 2	miR-145a-5p	97	Fullston et al. 2016
Ssh2	Slingshot Protein Phosphatase 2	miR-145a-5p	97	Fullston et al. 2016
Irs1	Insulin Receptor Substrate 1	miR-145a-3p	97	Tomar et al. 2024
Muc15	Mucin 15	miR-145a-3p	97	Tomar et al. 2024
Nefl	Neurofilament, Light Polypeptide	miR-145a-3p	97	Tomar et al. 2024
Phactr3	Phosphatase And Actin Regulator 3	miR-145a-3p	97	Tomar et al. 2024
Abl2	V-Abl Abelson Murine Leukemia Viral Oncogene 2 (Arg, Abelson-Related Gene)	miR-143-3p	97	Tomar et al. 2024, Fullston et al. 2016
Abl2	V-Abl Abelson Murine Leukemia Viral Oncogene 2 (Arg, Abelson-Related Gene)	miR-143-3p	97	Fullston et al. 2016
Add3	Adducin 3 (Gamma)	miR-143-3p	97	Tomar et al. 2024, Fullston et al. 2016
Add3	Adducin 3 (Gamma)	miR-143-3p	97	Fullston et al. 2016
Dennd1b	Denn/Madd Domain Containing 1B	miR-143-3p	97	Tomar et al. 2024, Fullston et al. 2016
Dennd1b	Denn/Madd Domain Containing 1B	miR-143-3p	97	Fullston et al. 2016
Gabarapl1	Gamma-Aminobutyric Acid (Gaba) A Receptor-Associated Protein-Like 1	miR-143-3p	97	Tomar et al. 2024, Fullston et al. 2016
Gabarapl1	Gamma-Aminobutyric Acid (Gaba) A Receptor-Associated Protein-Like 1	miR-143-3p	97	Fullston et al. 2016
Ppp3r2	Protein Phosphatase 3, Regulatory Subunit B, Alpha Isoform (Calcineurin B, Type Ii)	miR-143-3p	97	Tomar et al. 2024, Fullston et al. 2016
Ppp3r2	Protein Phosphatase 3, Regulatory Subunit B, Alpha Isoform (Calcineurin B, Type Ii)	miR-143-3p	97	Fullston et al. 2016
Slc16a2	Solute Carrier Family 16 (Monocarboxylic Acid Transporters), Member 2	miR-143-3p	97	Tomar et al. 2024, Fullston et al. 2016
Slc16a2	Solute Carrier Family 16 (Monocarboxylic Acid Transporters), Member 2	miR-143-3p	97	Fullston et al. 2016
4930402H24Rik	Riken Cdna 4930402H24 Gene	miR-142a-3p	97	Tomar et al. 2024
Fam208b	Family With Sequence Similarity 208, Member B	miR-142a-3p	97	Tomar et al. 2024
Gna11	Guanine Nucleotide Binding Protein, Alpha 11	miR-142a-3p	97	Tomar et al. 2024
Il6st	Interleukin 6 Signal Transducer	miR-142a-3p	97	Tomar et al. 2024
Rictor	Rptor Independent Companion Of Mtor, Complex 2	miR-142a-3p	97	Tomar et al. 2024
Sgk1	Serum/Glucocorticoid Regulated Kinase 1	miR-141-5p	97	Fullston et al. 2016
Tmem167	Transmembrane Protein 167	miR-141-5p	97	Fullston et al. 2016
Mtmr4	Myotubularin Related Protein 4	miR-136-5p	97	Fullston et al. 2016
Prpf38b	Prp38 Pre-Mrna Processing Factor 38 (Yeast) Domain Containing B	miR-136-5p	97	Fullston et al. 2016
Ankrd44	Ankyrin Repeat Domain 44	miR-133b-3p	97	Fullston et al. 2016
Celf4	Cugbp, Elav-Like Family Member 4	miR-133b-3p	97	Fullston et al. 2016
Enc1	Ectodermal-Neural Cortex 1	miR-133b-3p	97	Fullston et al. 2016
Otc	Ornithine Transcarbamylase	miR-133b-3p	97	Fullston et al. 2016
Simc1	Sumo-Interacting Motifs Containing 1	miR-133b-3p	97	Fullston et al. 2016
Dnajc16	Dnaj Heat Shock Protein Family (Hsp40) Member C16	miR-1291	97	Tomar et al. 2024
Arhgef7	Rho Guanine Nucleotide Exchange Factor (Gef7)	let-7g-3p	97	Tomar et al. 2024
Cdk17	Cyclin-Dependent Kinase 17	let-7g-3p	97	Tomar et al. 2024
Cdyl	Chromodomain Protein, Y Chromosome-Like	let-7g-3p	97	Tomar et al. 2024
Dcx	Doublecortin	let-7g-3p	97	Tomar et al. 2024
Elfn1	Leucine Rich Repeat And Fibronectin Type Iii, Extracellular 1	let-7g-3p	97	Tomar et al. 2024
Epb41l3	Erythrocyte Membrane Protein Band 4.1 Like 3	let-7g-3p	97	Tomar et al. 2024
Fermt2	Fermitin Family Member 2	let-7g-3p	97	Tomar et al. 2024
Fnip1	Folliculin Interacting Protein 1	let-7g-3p	97	Tomar et al. 2024
Igip	Iga Inducing Protein	let-7g-3p	97	Tomar et al. 2024
Prrc2c	Proline-Rich Coiled-Coil 2C	let-7g-3p	97	Tomar et al. 2024
Ptprc	Protein Tyrosine Phosphatase, Receptor Type, C	let-7g-3p	97	Tomar et al. 2024
Rora	Rar-Related Orphan Receptor Alpha	let-7g-3p	97	Tomar et al. 2024
Sdc3	Syndecan 3	let-7g-3p	97	Tomar et al. 2024
Skil	Ski-Like	let-7g-3p	97	Tomar et al. 2024
Sox8	Sry (Sex Determining Region Y)-Box 8	let-7g-3p	97	Tomar et al. 2024
Tanc2	Tetratricopeptide Repeat, Ankyrin Repeat And Coiled-Coil Containing 2	let-7g-3p	97	Tomar et al. 2024
Trim2	Tripartite Motif-Containing 2	let-7g-3p	97	Tomar et al. 2024
Tubb4b	Tubulin, Beta 4B Class Ivb	let-7g-3p	97	Tomar et al. 2024
Ubqln2	Ubiquilin 2	let-7g-3p	97	Tomar et al. 2024
1600012H06Rik	Riken Cdna 1600012H06 Gene	let-7f-2-3p	97	Tomar et al. 2024
Akap6	A Kinase (Prka) Anchor Protein 6	let-7f-2-3p	97	Tomar et al. 2024
Fbxo45	F-Box Protein 45	let-7f-2-3p	97	Tomar et al. 2024
Ick	Intestinal Cell Kinase	let-7f-2-3p	97	Tomar et al. 2024
Irf2bp2	Interferon Regulatory Factor 2 Binding Protein 2	let-7f-2-3p	97	Tomar et al. 2024
Irx5	Iroquois Homeobox 5	let-7f-2-3p	97	Tomar et al. 2024
Mbnl2	Muscleblind Like Splicing Factor 2	let-7f-2-3p	97	Tomar et al. 2024
Robo2	Roundabout Guidance Receptor 2	let-7f-2-3p	97	Tomar et al. 2024
Spag9	Sperm Associated Antigen 9	let-7f-2-3p	97	Tomar et al. 2024
Tenm3	Teneurin Transmembrane Protein 3	let-7f-2-3p	97	Tomar et al. 2024
Trp53inp1	Transformation Related Protein 53 Inducible Nuclear Protein 1	let-7f-2-3p	97	Tomar et al. 2024
Aak1	Ap2 Associated Kinase 1	let-7c-2-3p	97	Tomar et al. 2024
Adcyap1	Adenylate Cyclase Activating Polypeptide 1	let-7c-2-3p	97	Tomar et al. 2024
Bhlhe40	Basic Helix-Loop-Helix Family, Member E40	let-7c-2-3p	97	Tomar et al. 2024
Camta1	Calmodulin Binding Transcription Activator 1	let-7c-2-3p	97	Tomar et al. 2024
Chd1	Chromodomain Helicase Dna Binding Protein 1	let-7c-2-3p	97	Tomar et al. 2024
Col11a1	Collagen, Type Xi, Alpha 1	let-7c-2-3p	97	Tomar et al. 2024
Emp2	Epithelial Membrane Protein 2	let-7c-2-3p	97	Tomar et al. 2024
Etl4	Enhancer Trap Locus 4	let-7c-2-3p	97	Tomar et al. 2024
Gdap2	Ganglioside-Induced Differentiation-Associated-Protein 2	let-7c-2-3p	97	Tomar et al. 2024
Gls	Glutaminase	let-7c-2-3p	97	Tomar et al. 2024
Ice1	Interactor Of Little Elongation Complex Ell Subunit 1	let-7c-2-3p	97	Tomar et al. 2024
Kdm6a	Lysine (K)-Specific Demethylase 6A	let-7c-2-3p	97	Tomar et al. 2024
Lemd3	Lem Domain Containing 3	let-7c-2-3p	97	Tomar et al. 2024
Mdm1	Transformed Mouse 3T3 Cell Double Minute 1	let-7c-2-3p	97	Tomar et al. 2024
Myt1l	Myelin Transcription Factor 1-Like	let-7c-2-3p	97	Tomar et al. 2024
Nbea	Neurobeachin	let-7c-2-3p	97	Tomar et al. 2024
Nr3c1	Nuclear Receptor Subfamily 3, Group C, Member 1	let-7c-2-3p	97	Tomar et al. 2024
Pias1	Protein Inhibitor Of Activated Stat 1	let-7c-2-3p	97	Tomar et al. 2024
Psd3	Pleckstrin And Sec7 Domain Containing 3	let-7c-2-3p	97	Tomar et al. 2024
Rev3l	Rev3 Like, Dna Directed Polymerase Zeta Catalytic Subunit	let-7c-2-3p	97	Tomar et al. 2024
Rnf144a	Ring Finger Protein 144A	let-7c-2-3p	97	Tomar et al. 2024
Sgtb	Small Glutamine-Rich Tetratricopeptide Repeat (Tpr)-Containing, Beta	let-7c-2-3p	97	Tomar et al. 2024
Slc8a1	Solute Carrier Family 8 (Sodium/Calcium Exchanger), Member 1	let-7c-2-3p	97	Tomar et al. 2024
Sp9	Trans-Acting Transcription Factor 9	let-7c-2-3p	97	Tomar et al. 2024
Tcerg1l	Transcription Elongation Regulator 1-Like	let-7c-2-3p	97	Tomar et al. 2024
Usp25	Ubiquitin Specific Peptidase 25	let-7c-2-3p	97	Tomar et al. 2024
Vezf1	Vascular Endothelial Zinc Finger 1	let-7c-2-3p	97	Tomar et al. 2024
Zfp280d	Zinc Finger Protein 280D	let-7c-2-3p	97	Tomar et al. 2024
Zmym6	Zinc Finger, Mym-Type 6	let-7c-2-3p	97	Tomar et al. 2024
Aak1	Ap2 Associated Kinase 1	let-7b-3p	97	Tomar et al. 2024
Adcyap1	Adenylate Cyclase Activating Polypeptide 1	let-7b-3p	97	Tomar et al. 2024
Bhlhe40	Basic Helix-Loop-Helix Family, Member E40	let-7b-3p	97	Tomar et al. 2024
Camta1	Calmodulin Binding Transcription Activator 1	let-7b-3p	97	Tomar et al. 2024
Chd1	Chromodomain Helicase Dna Binding Protein 1	let-7b-3p	97	Tomar et al. 2024
Col11a1	Collagen, Type Xi, Alpha 1	let-7b-3p	97	Tomar et al. 2024
Emp2	Epithelial Membrane Protein 2	let-7b-3p	97	Tomar et al. 2024
Etl4	Enhancer Trap Locus 4	let-7b-3p	97	Tomar et al. 2024
Gdap2	Ganglioside-Induced Differentiation-Associated-Protein 2	let-7b-3p	97	Tomar et al. 2024
Gls	Glutaminase	let-7b-3p	97	Tomar et al. 2024
Ice1	Interactor Of Little Elongation Complex Ell Subunit 1	let-7b-3p	97	Tomar et al. 2024
Kdm6a	Lysine (K)-Specific Demethylase 6A	let-7b-3p	97	Tomar et al. 2024
Lemd3	Lem Domain Containing 3	let-7b-3p	97	Tomar et al. 2024
Mdm1	Transformed Mouse 3T3 Cell Double Minute 1	let-7b-3p	97	Tomar et al. 2024
Myt1l	Myelin Transcription Factor 1-Like	let-7b-3p	97	Tomar et al. 2024
Nbea	Neurobeachin	let-7b-3p	97	Tomar et al. 2024
Nr3c1	Nuclear Receptor Subfamily 3, Group C, Member 1	let-7b-3p	97	Tomar et al. 2024
Pias1	Protein Inhibitor Of Activated Stat 1	let-7b-3p	97	Tomar et al. 2024
Psd3	Pleckstrin And Sec7 Domain Containing 3	let-7b-3p	97	Tomar et al. 2024
Rev3l	Rev3 Like, Dna Directed Polymerase Zeta Catalytic Subunit	let-7b-3p	97	Tomar et al. 2024
Rnf144a	Ring Finger Protein 144A	let-7b-3p	97	Tomar et al. 2024
Sgtb	Small Glutamine-Rich Tetratricopeptide Repeat (Tpr)-Containing, Beta	let-7b-3p	97	Tomar et al. 2024
Slc8a1	Solute Carrier Family 8 (Sodium/Calcium Exchanger), Member 1	let-7b-3p	97	Tomar et al. 2024
Sp9	Trans-Acting Transcription Factor 9	let-7b-3p	97	Tomar et al. 2024
Tcerg1l	Transcription Elongation Regulator 1-Like	let-7b-3p	97	Tomar et al. 2024
Usp25	Ubiquitin Specific Peptidase 25	let-7b-3p	97	Tomar et al. 2024
Vezf1	Vascular Endothelial Zinc Finger 1	let-7b-3p	97	Tomar et al. 2024
Zfp280d	Zinc Finger Protein 280D	let-7b-3p	97	Tomar et al. 2024
Zmym6	Zinc Finger, Mym-Type 6	let-7b-3p	97	Tomar et al. 2024
Aak1	Ap2 Associated Kinase 1	let-7a-1-3p	97	Tomar et al. 2024
Adcyap1	Adenylate Cyclase Activating Polypeptide 1	let-7a-1-3p	97	Tomar et al. 2024
Bhlhe40	Basic Helix-Loop-Helix Family, Member E40	let-7a-1-3p	97	Tomar et al. 2024
Camta1	Calmodulin Binding Transcription Activator 1	let-7a-1-3p	97	Tomar et al. 2024
Chd1	Chromodomain Helicase Dna Binding Protein 1	let-7a-1-3p	97	Tomar et al. 2024
Col11a1	Collagen, Type Xi, Alpha 1	let-7a-1-3p	97	Tomar et al. 2024
Emp2	Epithelial Membrane Protein 2	let-7a-1-3p	97	Tomar et al. 2024
Etl4	Enhancer Trap Locus 4	let-7a-1-3p	97	Tomar et al. 2024
Gdap2	Ganglioside-Induced Differentiation-Associated-Protein 2	let-7a-1-3p	97	Tomar et al. 2024
Gls	Glutaminase	let-7a-1-3p	97	Tomar et al. 2024
Ice1	Interactor Of Little Elongation Complex Ell Subunit 1	let-7a-1-3p	97	Tomar et al. 2024
Kdm6a	Lysine (K)-Specific Demethylase 6A	let-7a-1-3p	97	Tomar et al. 2024
Lemd3	Lem Domain Containing 3	let-7a-1-3p	97	Tomar et al. 2024
Mdm1	Transformed Mouse 3T3 Cell Double Minute 1	let-7a-1-3p	97	Tomar et al. 2024
Myt1l	Myelin Transcription Factor 1-Like	let-7a-1-3p	97	Tomar et al. 2024
Nbea	Neurobeachin	let-7a-1-3p	97	Tomar et al. 2024
Nr3c1	Nuclear Receptor Subfamily 3, Group C, Member 1	let-7a-1-3p	97	Tomar et al. 2024
Pias1	Protein Inhibitor Of Activated Stat 1	let-7a-1-3p	97	Tomar et al. 2024
Psd3	Pleckstrin And Sec7 Domain Containing 3	let-7a-1-3p	97	Tomar et al. 2024
Rev3l	Rev3 Like, Dna Directed Polymerase Zeta Catalytic Subunit	let-7a-1-3p	97	Tomar et al. 2024
Rnf144a	Ring Finger Protein 144A	let-7a-1-3p	97	Tomar et al. 2024
Sgtb	Small Glutamine-Rich Tetratricopeptide Repeat (Tpr)-Containing, Beta	let-7a-1-3p	97	Tomar et al. 2024
Slc8a1	Solute Carrier Family 8 (Sodium/Calcium Exchanger), Member 1	let-7a-1-3p	97	Tomar et al. 2024
Sp9	Trans-Acting Transcription Factor 9	let-7a-1-3p	97	Tomar et al. 2024
Tcerg1l	Transcription Elongation Regulator 1-Like	let-7a-1-3p	97	Tomar et al. 2024
Usp25	Ubiquitin Specific Peptidase 25	let-7a-1-3p	97	Tomar et al. 2024
Vezf1	Vascular Endothelial Zinc Finger 1	let-7a-1-3p	97	Tomar et al. 2024
Zfp280d	Zinc Finger Protein 280D	let-7a-1-3p	97	Tomar et al. 2024
Zmym6	Zinc Finger, Mym-Type 6	let-7a-1-3p	97	Tomar et al. 2024
Alg5	Asparagine-Linked Glycosylation 5 (Dolichyl-Phosphate Beta-Glucosyltransferase)	miR-96-3p	96	Tomar et al. 2024
Nox4	Nadph Oxidase 4	miR-96-3p	96	Tomar et al. 2024
Agpat3	1-Acylglycerol-3-Phosphate O-Acyltransferase 3	miR-935	96	Tomar et al. 2024
Cbln4	Cerebellin 4 Precursor Protein	miR-935	96	Tomar et al. 2024
Clcn5	Chloride Channel, Voltage-Sensitive 5	miR-935	96	Tomar et al. 2024
Gabarapl2	Gamma-Aminobutyric Acid (Gaba) A Receptor-Associated Protein-Like 2	miR-935	96	Tomar et al. 2024
Mrtfb	Myocardin Related Transcription Factor B	miR-935	96	Tomar et al. 2024
Spats2	Spermatogenesis Associated, Serine-Rich 2	miR-935	96	Tomar et al. 2024
Synj1	Synaptojanin 1	miR-935	96	Tomar et al. 2024
Uba6	Ubiquitin-Like Modifier Activating Enzyme 6	miR-935	96	Tomar et al. 2024
Adam23	A Disintegrin And Metallopeptidase Domain 23	miR-92b-3p	96	Tomar et al. 2024
Atxn3	Ataxin 3	miR-92b-3p	96	Tomar et al. 2024
Ddc	Dopa Decarboxylase	miR-92b-3p	96	Tomar et al. 2024
Gnpda2	Glucosamine-6-Phosphate Deaminase 2	miR-92b-3p	96	Tomar et al. 2024
Gramd3	Gram Domain Containing 3	miR-92b-3p	96	Tomar et al. 2024
Hand2	Heart And Neural Crest Derivatives Expressed 2	miR-92b-3p	96	Tomar et al. 2024
Nefm	Neurofilament, Medium Polypeptide	miR-92b-3p	96	Tomar et al. 2024
Ppcs	Phosphopantothenoylcysteine Synthetase	miR-92b-3p	96	Tomar et al. 2024
Ptar1	Protein Prenyltransferase Alpha Subunit Repeat Containing 1	miR-92b-3p	96	Tomar et al. 2024
Slx4	Slx4 Structure-Specific Endonuclease Subunit Homolog (S. Cerevisiae)	miR-92b-3p	96	Tomar et al. 2024
Tob1	Transducer Of Erbb-2.1	miR-92b-3p	96	Tomar et al. 2024
Ttc9	Tetratricopeptide Repeat Domain 9	miR-92b-3p	96	Tomar et al. 2024
Ugp2	Udp-Glucose Pyrophosphorylase 2	miR-92b-3p	96	Tomar et al. 2024
Zfyve21	Zinc Finger, Fyve Domain Containing 21	miR-92b-3p	96	Tomar et al. 2024
Crkl	V-Crk Avian Sarcoma Virus Ct10 Oncogene Homolog-Like	miR-881-3p	96	Tomar et al. 2024
Pcdh15	Protocadherin 15	miR-881-3p	96	Tomar et al. 2024
Snap25	Synaptosomal-Associated Protein 25	miR-881-3p	96	Tomar et al. 2024
Taf4b	Tata-Box Binding Protein Associated Factor 4B	miR-881-3p	96	Tomar et al. 2024
Cacna2d3	Calcium Channel, Voltage-Dependent, Alpha2/Delta Subunit 3	miR-871-3p	96	Tomar et al. 2024
1190002N15Rik	Riken Cdna 1190002N15 Gene	miR-743b-3p	96	Tomar et al. 2024
B4galt6	Udp-Gal:Betaglcnac Beta 1,4-Galactosyltransferase, Polypeptide 6	miR-743b-3p	96	Tomar et al. 2024
Celf2	Cugbp, Elav-Like Family Member 2	miR-743b-3p	96	Tomar et al. 2024
Clta	Clathrin, Light Polypeptide (Lca)	miR-743b-3p	96	Tomar et al. 2024
Fut9	Fucosyltransferase 9	miR-743b-3p	96	Tomar et al. 2024
Ick	Intestinal Cell Kinase	miR-743b-3p	96	Tomar et al. 2024
Mosmo	Modulator Of Smoothened	miR-743b-3p	96	Tomar et al. 2024
Mpp7	Membrane Protein, Palmitoylated 7 (Maguk P55 Subfamily Member 7)	miR-743b-3p	96	Tomar et al. 2024
Mxi1	Max Interactor 1, Dimerization Protein	miR-743b-3p	96	Tomar et al. 2024
Npas3	Neuronal Pas Domain Protein 3	miR-743b-3p	96	Tomar et al. 2024
Npr3	Natriuretic Peptide Receptor 3	miR-743b-3p	96	Tomar et al. 2024
Prrg3	Proline Rich Gla (G-Carboxyglutamic Acid) 3 (Transmembrane)	miR-743b-3p	96	Tomar et al. 2024
Tfap2a	Transcription Factor Ap-2, Alpha	miR-743b-3p	96	Tomar et al. 2024
Tnfaip3	Tumor Necrosis Factor, Alpha-Induced Protein 3	miR-743b-3p	96	Tomar et al. 2024
Trp53bp2	Transformation Related Protein 53 Binding Protein 2	miR-743b-3p	96	Tomar et al. 2024
Znfx1	Zinc Finger, Nfx1-Type Containing 1	miR-743b-3p	96	Tomar et al. 2024
Atp11c	Atpase, Class Vi, Type 11C	miR-7241-3p	96	Tomar et al. 2024
Zfyve27	Zinc Finger, Fyve Domain Containing 27	miR-7222-3p	96	Tomar et al. 2024
1700028K03Rik	Riken Cdna 1700028K03 Gene	miR-672-3p	96	Tomar et al. 2024
B230219D22Rik	Riken Cdna B230219D22 Gene	miR-672-3p	96	Tomar et al. 2024
Baz2a	Bromodomain Adjacent To Zinc Finger Domain, 2A	miR-672-3p	96	Tomar et al. 2024
Efr3a	Efr3 Homolog A	miR-672-3p	96	Tomar et al. 2024
Kif3c	Kinesin Family Member 3C	miR-672-3p	96	Tomar et al. 2024
Klhl2	Kelch-Like 2, Mayven	miR-672-3p	96	Tomar et al. 2024
Lck	Lymphocyte Protein Tyrosine Kinase	miR-672-3p	96	Tomar et al. 2024
Mrfap1	Morf4 Family Associated Protein 1	miR-672-3p	96	Tomar et al. 2024
Ndrg3	N-Myc Downstream Regulated Gene 3	miR-672-3p	96	Tomar et al. 2024
Oas3	2'-5' Oligoadenylate Synthetase 3	miR-672-3p	96	Tomar et al. 2024
Phf21a	Phd Finger Protein 21A	miR-672-3p	96	Tomar et al. 2024
Sv2a	Synaptic Vesicle Glycoprotein 2 A	miR-672-3p	96	Tomar et al. 2024
Thsd7a	Thrombospondin, Type I, Domain Containing 7A	miR-672-3p	96	Tomar et al. 2024
Ubl3	Ubiquitin-Like 3	miR-672-3p	96	Tomar et al. 2024
Umad1	Umap1-Mvp12 Associated (Uma) Domain Containing 1	miR-672-3p	96	Tomar et al. 2024
Ptpn13	Protein Tyrosine Phosphatase, Non-Receptor Type 13	miR-547-3p	96	Tomar et al. 2024
Zmym2	Zinc Finger, Mym-Type 2	miR-547-3p	96	Tomar et al. 2024
Cyb561d1	Cytochrome B-561 Domain Containing 1	miR-532-3p	96	Tomar et al. 2024
Asap1	Arfgap With Sh3 Domain, Ankyrin Repeat And Ph Domain1	miR-429-3p	96	Tomar et al. 2024
Bag5	Bcl2-Associated Athanogene 5	miR-429-3p	96	Tomar et al. 2024
Cfl2	Cofilin 2, Muscle	miR-429-3p	96	Tomar et al. 2024
Clasp1	Clip Associating Protein 1	miR-429-3p	96	Tomar et al. 2024
Crtap	Cartilage Associated Protein	miR-429-3p	96	Tomar et al. 2024
Dek	Dek Oncogene (Dna Binding)	miR-429-3p	96	Tomar et al. 2024
Fbxw7	F-Box And Wd-40 Domain Protein 7	miR-429-3p	96	Tomar et al. 2024
Nr5a2	Nuclear Receptor Subfamily 5, Group A, Member 2	miR-429-3p	96	Tomar et al. 2024
Osbpl11	Oxysterol Binding Protein-Like 11	miR-429-3p	96	Tomar et al. 2024
Pfpl	Pore Forming Protein-Like	miR-429-3p	96	Tomar et al. 2024
Pi4kb	Phosphatidylinositol 4-Kinase Beta	miR-429-3p	96	Tomar et al. 2024
Plcl1	Phospholipase C-Like 1	miR-429-3p	96	Tomar et al. 2024
Rab11fip2	Rab11 Family Interacting Protein 2 (Class I)	miR-429-3p	96	Tomar et al. 2024
Rap1b	Ras Related Protein 1B	miR-429-3p	96	Tomar et al. 2024
Rap2c	Rap2C, Member Of Ras Oncogene Family	miR-429-3p	96	Tomar et al. 2024
Rbfox2	Rna Binding Protein, Fox-1 Homolog (C. Elegans) 2	miR-429-3p	96	Tomar et al. 2024
Rnd3	Rho Family Gtpase 3	miR-429-3p	96	Tomar et al. 2024
Slc35a2	Solute Carrier Family 35 (Udp-Galactose Transporter), Member A2	miR-429-3p	96	Tomar et al. 2024
Sox5	Sry (Sex Determining Region Y)-Box 5	miR-429-3p	96	Tomar et al. 2024
St6galnac5	St6 (Alpha-N-Acetyl-Neuraminyl-2,3-Beta-Galactosyl-1,3)-N-Acetylgalactosaminide Alpha-2,6-Sialyltransferase 5	miR-429-3p	96	Tomar et al. 2024
Ywhag	Tyrosine 3-Monooxygenase/Tryptophan 5-Monooxygenase Activation Protein, Gamma Polypeptide	miR-429-3p	96	Tomar et al. 2024
8030462N17Rik	Riken Cdna 8030462N17 Gene	miR-3969	96	Tomar et al. 2024
Tdrd3	Tudor Domain Containing 3	miR-3969	96	Tomar et al. 2024
Rc3h1	Ring Ccch (C3H) Domains 1	miR-3968	96	Tomar et al. 2024
Arrdc3	Arrestin Domain Containing 3	miR-382-3p	96	Tomar et al. 2024
Snap25	Synaptosomal-Associated Protein 25	miR-382-3p	96	Tomar et al. 2024
Tmem196	Transmembrane Protein 196	miR-382-3p	96	Tomar et al. 2024
Trib1	Tribbles Pseudokinase 1	miR-382-3p	96	Tomar et al. 2024
Zfp345	Zinc Finger Protein 345	miR-3535	96	Tomar et al. 2024
Gpr155	G Protein-Coupled Receptor 155	miR-3473f	96	Tomar et al. 2024
Gpr158	G Protein-Coupled Receptor 158	miR-3473f	96	Tomar et al. 2024
Midn	Midnolin	miR-3473f	96	Tomar et al. 2024
Pdzrn4	Pdz Domain Containing Ring Finger 4	miR-3473f	96	Tomar et al. 2024
Slc23a2	Solute Carrier Family 23 (Nucleobase Transporters), Member 2	miR-3473f	96	Tomar et al. 2024
Sox6	Sry (Sex Determining Region Y)-Box 6	miR-3473f	96	Tomar et al. 2024
Zc4h2	Zinc Finger, C4H2 Domain Containing	miR-3473f	96	Tomar et al. 2024
Zfp280b	Zinc Finger Protein 280B	miR-3473f	96	Tomar et al. 2024
Adcy1	Adenylate Cyclase 1	miR-3473e	96	Tomar et al. 2024
Ptprf	Protein Tyrosine Phosphatase, Receptor Type, F	miR-3473e	96	Tomar et al. 2024
Ap3s1	Adaptor-Related Protein Complex 3, Sigma 1 Subunit	miR-3473d	96	Tomar et al. 2024
Arhgap19	Rho Gtpase Activating Protein 19	miR-3473d	96	Tomar et al. 2024
Tspoap1	Tspo Associated Protein 1	miR-3473d	96	Tomar et al. 2024
Adcy1	Adenylate Cyclase 1	miR-3473b	96	Tomar et al. 2024
Ptprf	Protein Tyrosine Phosphatase, Receptor Type, F	miR-3473b	96	Tomar et al. 2024
Stum	Mechanosensory Transduction Mediator	miR-3470b	96	Tomar et al. 2024
Hsbp1	Heat Shock Factor Binding Protein 1	miR-3470a	96	Tomar et al. 2024
Brd1	Bromodomain Containing 1	miR-340-5p	96	Fullston et al. 2013, Grandjean et al. 2015
Ccng2	Cyclin G2	miR-340-5p	96	Fullston et al. 2013, Grandjean et al. 2015
Elavl2	Elav Like Rna Binding Protein 1	miR-340-5p	96	Fullston et al. 2013, Grandjean et al. 2015
Elavl4	Elav Like Rna Binding Protein 4	miR-340-5p	96	Fullston et al. 2013, Grandjean et al. 2015
Fam76b	Family With Sequence Similarity 76, Member B	miR-340-5p	96	Fullston et al. 2013, Grandjean et al. 2015
Hook3	Hook Microtubule Tethering Protein 3	miR-340-5p	96	Fullston et al. 2013, Grandjean et al. 2015
Ice1	Interactor Of Little Elongation Complex Ell Subunit 1	miR-340-5p	96	Fullston et al. 2013, Grandjean et al. 2015
Jam3	Junction Adhesion Molecule 3	miR-340-5p	96	Fullston et al. 2013, Grandjean et al. 2015
Kat6b	K(Lysine) Acetyltransferase 6B	miR-340-5p	96	Fullston et al. 2013, Grandjean et al. 2015
Kcna4	Potassium Voltage-Gated Channel, Shaker-Related Subfamily, Member 4	miR-340-5p	96	Fullston et al. 2013, Grandjean et al. 2015
Med12l	Mediator Complex Subunit 12-Like	miR-340-5p	96	Fullston et al. 2013, Grandjean et al. 2015
Nfat5	Nuclear Factor Of Activated T Cells 5	miR-340-5p	96	Fullston et al. 2013, Grandjean et al. 2015
Nxt2	Nuclear Transport Factor 2-Like Export Factor 2	miR-340-5p	96	Fullston et al. 2013, Grandjean et al. 2015
Pum1	Pumilio Rna-Binding Family Member 1	miR-340-5p	96	Fullston et al. 2013, Grandjean et al. 2015
Tapt1	Transmembrane Anterior Posterior Transformation 1	miR-340-5p	96	Fullston et al. 2013, Grandjean et al. 2015
Tbl1xr1	Transducin (Beta)-Like 1X-Linked Receptor 1	miR-340-5p	96	Fullston et al. 2013, Grandjean et al. 2015
Tmem245	Transmembrane Protein 245	miR-340-5p	96	Fullston et al. 2013, Grandjean et al. 2015
Tmem33	Transmembrane Protein 33	miR-340-5p	96	Fullston et al. 2013, Grandjean et al. 2015
Tshz3	Teashirt Zinc Finger Family Member 3	miR-340-5p	96	Fullston et al. 2013, Grandjean et al. 2015
Ranbp9	Ran Binding Protein 9	miR-337-3p	96	Fullston et al. 2016
Egr1	Early Growth Response 1	miR-30d-3p	96	Tomar et al. 2024
Emc4	Er Membrane Protein Complex Subunit 4	miR-30d-3p	96	Tomar et al. 2024
Hace1	Hect Domain And Ankyrin Repeat Containing, E3 Ubiquitin Protein Ligase 1	miR-30d-3p	96	Tomar et al. 2024
Npy2r	Neuropeptide Y Receptor Y2	miR-30d-3p	96	Tomar et al. 2024
Rarb	Retinoic Acid Receptor, Beta	miR-30d-3p	96	Tomar et al. 2024
Usp1	Ubiquitin Specific Peptidase 1	miR-30d-3p	96	Tomar et al. 2024
Wrn	Werner Syndrome Recq Like Helicase	miR-30d-3p	96	Tomar et al. 2024
Afap1l2	Actin Filament Associated Protein 1-Like 2	miR-30a-5p	96	Fullston et al. 2016
Ankhd1	Ankyrin Repeat And Kh Domain Containing 1	miR-30a-5p	96	Fullston et al. 2016
Ccne2	Cyclin E2	miR-30a-5p	96	Fullston et al. 2016
Desi2	Desumoylating Isopeptidase 2	miR-30a-5p	96	Fullston et al. 2016
Elavl2	Elav Like Rna Binding Protein 1	miR-30a-5p	96	Fullston et al. 2016
Galnt7	Polypeptide N-Acetylgalactosaminyltransferase 7	miR-30a-5p	96	Fullston et al. 2016
Lpgat1	Lysophosphatidylglycerol Acyltransferase 1	miR-30a-5p	96	Fullston et al. 2016
Mier3	Mier Family Member 3	miR-30a-5p	96	Fullston et al. 2016
Ncam1	Neural Cell Adhesion Molecule 1	miR-30a-5p	96	Fullston et al. 2016
Pcdh17	Protocadherin 17	miR-30a-5p	96	Fullston et al. 2016
Plagl2	Pleiomorphic Adenoma Gene-Like 2	miR-30a-5p	96	Fullston et al. 2016
Scara5	Scavenger Receptor Class A, Member 5	miR-30a-5p	96	Fullston et al. 2016
Six1	Sine Oculis-Related Homeobox 1	miR-30a-5p	96	Fullston et al. 2016
Six4	Sine Oculis-Related Homeobox 4	miR-30a-5p	96	Fullston et al. 2016
Tmod2	Tropomodulin 2	miR-30a-5p	96	Fullston et al. 2016
Ythdf3	Yth N6-Methyladenosine Rna Binding Protein 3	miR-30a-5p	96	Fullston et al. 2016
Zbtb41	Zinc Finger And Btb Domain Containing 41	miR-30a-5p	96	Fullston et al. 2016
Acvr1	Activin A Receptor, Type 1	miR-301a-3p	96	Tomar et al. 2024
Brwd1	Bromodomain And Wd Repeat Domain Containing 1	miR-301a-3p	96	Tomar et al. 2024
Cep170	Centrosomal Protein 170	miR-301a-3p	96	Tomar et al. 2024
Clip1	Cap-Gly Domain Containing Linker Protein 1	miR-301a-3p	96	Tomar et al. 2024
Csmd1	Cub And Sushi Multiple Domains 1	miR-301a-3p	96	Tomar et al. 2024
D230025D16Rik	Riken Cdna D230025D16 Gene	miR-301a-3p	96	Tomar et al. 2024
Eda	Ectodysplasin-A	miR-301a-3p	96	Tomar et al. 2024
Fastk	Fas-Activated Serine/Threonine Kinase	miR-301a-3p	96	Tomar et al. 2024
Gpr137c	G Protein-Coupled Receptor 137C	miR-301a-3p	96	Tomar et al. 2024
Pou4f1	Pou Domain, Class 4, Transcription Factor 1	miR-301a-3p	96	Tomar et al. 2024
Sowahb	Sosondowah Ankyrin Repeat Domain Family Member B	miR-301a-3p	96	Tomar et al. 2024
Tsc1	Tuberous Sclerosis 1	miR-301a-3p	96	Tomar et al. 2024
Ubl3	Ubiquitin-Like 3	miR-301a-3p	96	Tomar et al. 2024
Ulk2	Unc-51 Like Kinase 2	miR-301a-3p	96	Tomar et al. 2024
Adamts9	A Disintegrin-Like And Metallopeptidase (Reprolysin Type) With Thrombospondin Type 1 Motif, 9	miR-29a-3p	96	Tomar et al. 2024, Grandjean et al. 2015
Adamts9	A Disintegrin-Like And Metallopeptidase (Reprolysin Type) With Thrombospondin Type 1 Motif, 9	miR-29a-3p	96	Grandjean et al. 2015
Atp1b4	Atpase, (Na+)/K+ Transporting, Beta 4 Polypeptide	miR-29a-3p	96	Tomar et al. 2024, Grandjean et al. 2015
Atp1b4	Atpase, (Na+)/K+ Transporting, Beta 4 Polypeptide	miR-29a-3p	96	Grandjean et al. 2015
Bach2	Btb And Cnc Homology, Basic Leucine Zipper Transcription Factor 2	miR-29a-3p	96	Tomar et al. 2024, Grandjean et al. 2015
Bach2	Btb And Cnc Homology, Basic Leucine Zipper Transcription Factor 2	miR-29a-3p	96	Grandjean et al. 2015
Cdk6	Cyclin-Dependent Kinase 6	miR-29a-3p	96	Tomar et al. 2024, Grandjean et al. 2015
Cdk6	Cyclin-Dependent Kinase 6	miR-29a-3p	96	Grandjean et al. 2015
Chsy1	Chondroitin Sulfate Synthase 1	miR-29a-3p	96	Tomar et al. 2024, Grandjean et al. 2015
Chsy1	Chondroitin Sulfate Synthase 1	miR-29a-3p	96	Grandjean et al. 2015
Clock	Circadian Locomotor Output Cycles Kaput	miR-29a-3p	96	Tomar et al. 2024, Grandjean et al. 2015
Clock	Circadian Locomotor Output Cycles Kaput	miR-29a-3p	96	Grandjean et al. 2015
Dgkd	Diacylglycerol Kinase, Delta	miR-29a-3p	96	Tomar et al. 2024, Grandjean et al. 2015
Dgkd	Diacylglycerol Kinase, Delta	miR-29a-3p	96	Grandjean et al. 2015
Dio2	Deiodinase, Iodothyronine, Type Ii	miR-29a-3p	96	Tomar et al. 2024, Grandjean et al. 2015
Dio2	Deiodinase, Iodothyronine, Type Ii	miR-29a-3p	96	Grandjean et al. 2015
Dusp2	Dual Specificity Phosphatase 2	miR-29a-3p	96	Tomar et al. 2024, Grandjean et al. 2015
Dusp2	Dual Specificity Phosphatase 2	miR-29a-3p	96	Grandjean et al. 2015
Hbp1	High Mobility Group Box Transcription Factor 1	miR-29a-3p	96	Tomar et al. 2024, Grandjean et al. 2015
Hbp1	High Mobility Group Box Transcription Factor 1	miR-29a-3p	96	Grandjean et al. 2015
Igsf9b	Immunoglobulin Superfamily, Member 9B	miR-29a-3p	96	Tomar et al. 2024, Grandjean et al. 2015
Igsf9b	Immunoglobulin Superfamily, Member 9B	miR-29a-3p	96	Grandjean et al. 2015
Kdm5b	Lysine (K)-Specific Demethylase 5B	miR-29a-3p	96	Tomar et al. 2024, Grandjean et al. 2015
Kdm5b	Lysine (K)-Specific Demethylase 5B	miR-29a-3p	96	Grandjean et al. 2015
Kmt5c	Lysine Methyltransferase 5C	miR-29a-3p	96	Tomar et al. 2024, Grandjean et al. 2015
Kmt5c	Lysine Methyltransferase 5C	miR-29a-3p	96	Grandjean et al. 2015
Lif	Leukemia Inhibitory Factor	miR-29a-3p	96	Tomar et al. 2024, Grandjean et al. 2015
Lif	Leukemia Inhibitory Factor	miR-29a-3p	96	Grandjean et al. 2015
Nsd1	Nuclear Receptor-Binding Set-Domain Protein 1	miR-29a-3p	96	Tomar et al. 2024, Grandjean et al. 2015
Nsd1	Nuclear Receptor-Binding Set-Domain Protein 1	miR-29a-3p	96	Grandjean et al. 2015
Ppic	Peptidylprolyl Isomerase C	miR-29a-3p	96	Tomar et al. 2024, Grandjean et al. 2015
Ppic	Peptidylprolyl Isomerase C	miR-29a-3p	96	Grandjean et al. 2015
Rnd3	Rho Family Gtpase 3	miR-29a-3p	96	Tomar et al. 2024, Grandjean et al. 2015
Rnd3	Rho Family Gtpase 3	miR-29a-3p	96	Grandjean et al. 2015
Robo1	Roundabout Guidance Receptor 1	miR-29a-3p	96	Tomar et al. 2024, Grandjean et al. 2015
Robo1	Roundabout Guidance Receptor 1	miR-29a-3p	96	Grandjean et al. 2015
Slc25a3	Solute Carrier Family 25 (Mitochondrial Carrier, Phosphate Carrier), Member 3	miR-29a-3p	96	Tomar et al. 2024, Grandjean et al. 2015
Slc25a3	Solute Carrier Family 25 (Mitochondrial Carrier, Phosphate Carrier), Member 3	miR-29a-3p	96	Grandjean et al. 2015
Stard8	Start Domain Containing 8	miR-29a-3p	96	Tomar et al. 2024, Grandjean et al. 2015
Stard8	Start Domain Containing 8	miR-29a-3p	96	Grandjean et al. 2015
Taf5	Tata-Box Binding Protein Associated Factor 5	miR-29a-3p	96	Tomar et al. 2024, Grandjean et al. 2015
Taf5	Tata-Box Binding Protein Associated Factor 5	miR-29a-3p	96	Grandjean et al. 2015
Tll1	Tolloid-Like	miR-29a-3p	96	Tomar et al. 2024, Grandjean et al. 2015
Tll1	Tolloid-Like	miR-29a-3p	96	Grandjean et al. 2015
Traf4	Tnf Receptor Associated Factor 4	miR-29a-3p	96	Tomar et al. 2024, Grandjean et al. 2015
Traf4	Tnf Receptor Associated Factor 4	miR-29a-3p	96	Grandjean et al. 2015
Zfp282	Zinc Finger Protein 282	miR-29a-3p	96	Tomar et al. 2024, Grandjean et al. 2015
Zfp282	Zinc Finger Protein 282	miR-29a-3p	96	Grandjean et al. 2015
Dyrk1b	Dual-Specificity Tyrosine-(Y)-Phosphorylation Regulated Kinase 1B	miR-296-5p	96	Fontelles et al 2016
Cdca7l	Cell Division Cycle Associated 7 Like	miR-25-3p	96	Tomar et al. 2024
Ddc	Dopa Decarboxylase	miR-25-3p	96	Tomar et al. 2024
Hand2	Heart And Neural Crest Derivatives Expressed 2	miR-25-3p	96	Tomar et al. 2024
Slc17a6	Solute Carrier Family 17 (Sodium-Dependent Inorganic Phosphate Cotransporter), Member 6	miR-25-3p	96	Tomar et al. 2024
Slx4	Slx4 Structure-Specific Endonuclease Subunit Homolog (S. Cerevisiae)	miR-25-3p	96	Tomar et al. 2024
Syn2	Synapsin Ii	miR-25-3p	96	Tomar et al. 2024
6720489N17Rik	Riken Cdna 6720489N17 Gene	miR-23b-3p	96	Tomar et al. 2024
Asxl3	Additional Sex Combs Like 3, Transcriptional Regulator	miR-23b-3p	96	Tomar et al. 2024
Atxn7	Ataxin 7	miR-23b-3p	96	Tomar et al. 2024
Celf2	Cugbp, Elav-Like Family Member 2	miR-23b-3p	96	Tomar et al. 2024
Crlf3	Cytokine Receptor-Like Factor 3	miR-23b-3p	96	Tomar et al. 2024
Egr3	Early Growth Response 3	miR-23b-3p	96	Tomar et al. 2024
Has2	Hyaluronan Synthase 2	miR-23b-3p	96	Tomar et al. 2024
Igsf8	Immunoglobulin Superfamily, Member 8	miR-23b-3p	96	Tomar et al. 2024
Kdm7a	Lysine (K)-Specific Demethylase 7A	miR-23b-3p	96	Tomar et al. 2024
Lpar1	Lysophosphatidic Acid Receptor 1	miR-23b-3p	96	Tomar et al. 2024
Nek7	Nima (Never In Mitosis Gene A)-Related Expressed Kinase 7	miR-23b-3p	96	Tomar et al. 2024
Nrxn1	Neurexin I	miR-23b-3p	96	Tomar et al. 2024
Nuak2	Nuak Family, Snf1-Like Kinase, 2	miR-23b-3p	96	Tomar et al. 2024
Pkp4	Plakophilin 4	miR-23b-3p	96	Tomar et al. 2024
Satb2	Special At-Rich Sequence Binding Protein 2	miR-23b-3p	96	Tomar et al. 2024
Spsb4	Spla/Ryanodine Receptor Domain And Socs Box Containing 4	miR-23b-3p	96	Tomar et al. 2024
Tmpo	Thymopoietin	miR-23b-3p	96	Tomar et al. 2024
Tnrc6c	Trinucleotide Repeat Containing 6C	miR-23b-3p	96	Tomar et al. 2024
Ttc7b	Tetratricopeptide Repeat Domain 7B	miR-23b-3p	96	Tomar et al. 2024
Wbp4	Ww Domain Binding Protein 4	miR-23b-3p	96	Tomar et al. 2024
6720489N17Rik	Riken Cdna 6720489N17 Gene	miR-23a-3p	96	Tomar et al. 2024
Asxl3	Additional Sex Combs Like 3, Transcriptional Regulator	miR-23a-3p	96	Tomar et al. 2024
Atxn7	Ataxin 7	miR-23a-3p	96	Tomar et al. 2024
Celf2	Cugbp, Elav-Like Family Member 2	miR-23a-3p	96	Tomar et al. 2024
Crlf3	Cytokine Receptor-Like Factor 3	miR-23a-3p	96	Tomar et al. 2024
Egr3	Early Growth Response 3	miR-23a-3p	96	Tomar et al. 2024
Has2	Hyaluronan Synthase 2	miR-23a-3p	96	Tomar et al. 2024
Igsf8	Immunoglobulin Superfamily, Member 8	miR-23a-3p	96	Tomar et al. 2024
Kdm7a	Lysine (K)-Specific Demethylase 7A	miR-23a-3p	96	Tomar et al. 2024
Lpar1	Lysophosphatidic Acid Receptor 1	miR-23a-3p	96	Tomar et al. 2024
Nek7	Nima (Never In Mitosis Gene A)-Related Expressed Kinase 7	miR-23a-3p	96	Tomar et al. 2024
Nrxn1	Neurexin I	miR-23a-3p	96	Tomar et al. 2024
Nuak2	Nuak Family, Snf1-Like Kinase, 2	miR-23a-3p	96	Tomar et al. 2024
Pkp4	Plakophilin 4	miR-23a-3p	96	Tomar et al. 2024
Satb2	Special At-Rich Sequence Binding Protein 2	miR-23a-3p	96	Tomar et al. 2024
Spsb4	Spla/Ryanodine Receptor Domain And Socs Box Containing 4	miR-23a-3p	96	Tomar et al. 2024
Tmpo	Thymopoietin	miR-23a-3p	96	Tomar et al. 2024
Tnrc6c	Trinucleotide Repeat Containing 6C	miR-23a-3p	96	Tomar et al. 2024
Ttc7b	Tetratricopeptide Repeat Domain 7B	miR-23a-3p	96	Tomar et al. 2024
Wbp4	Ww Domain Binding Protein 4	miR-23a-3p	96	Tomar et al. 2024
Gucy1a2	Guanylate Cyclase 1, Soluble, Alpha 2	miR-222-3p	96	Tomar et al. 2024
Gucy1a2	Guanylate Cyclase 1, Soluble, Alpha 2	miR-221-3p	96	Tomar et al. 2024
Cebpb	Ccaat/Enhancer Binding Protein (C/Ebp), Beta	miR-21b	96	Tomar et al. 2024
Fbn1	Fibrillin 1	miR-21b	96	Tomar et al. 2024
Zfhx4	Zinc Finger Homeodomain 4	miR-21b	96	Tomar et al. 2024
Dact1	Dishevelled-Binding Antagonist Of Beta-Catenin 1	miR-21a-3p	96	Tomar et al. 2024
Hlf	Hepatic Leukemia Factor	miR-21a-3p	96	Tomar et al. 2024
Hmg20a	High Mobility Group 20A	miR-21a-3p	96	Tomar et al. 2024
Nck1	Non-Catalytic Region Of Tyrosine Kinase Adaptor Protein 1	miR-21a-3p	96	Tomar et al. 2024
Sema3e	Sema Domain, Immunoglobulin Domain (Ig), Short Basic Domain, Secreted, (Semaphorin) 3E	miR-21a-3p	96	Tomar et al. 2024
Traf5	Tnf Receptor-Associated Factor 5	miR-21a-3p	96	Tomar et al. 2024
Bdnf	Brain Derived Neurotrophic Factor	miR-206-3p	96	Tomar et al. 2024
Caap1	Caspase Activity And Apoptosis Inhibitor 1	miR-206-3p	96	Tomar et al. 2024
Cdk14	Cyclin-Dependent Kinase 14	miR-206-3p	96	Tomar et al. 2024
Frs2	Fibroblast Growth Factor Receptor Substrate 2	miR-206-3p	96	Tomar et al. 2024
G6pdx	Glucose-6-Phosphate Dehydrogenase X-Linked	miR-206-3p	96	Tomar et al. 2024
Hinfp	Histone H4 Transcription Factor	miR-206-3p	96	Tomar et al. 2024
Hmcn1	Hemicentin 1	miR-206-3p	96	Tomar et al. 2024
Ktn1	Kinectin 1	miR-206-3p	96	Tomar et al. 2024
Sec61a1	Sec61 Alpha 1 Subunit (S. Cerevisiae)	miR-206-3p	96	Tomar et al. 2024
Slc39a10	Solute Carrier Family 39 (Zinc Transporter), Member 10	miR-206-3p	96	Tomar et al. 2024
Aak1	Ap2 Associated Kinase 1	miR-205-5p	96	Fullston et al. 2013
Cldn11	Claudin 11	miR-205-5p	96	Fullston et al. 2013
Rbm47	Rna Binding Motif Protein 47	miR-205-5p	96	Fullston et al. 2013
Carnmt1	Carnosine N-Methyltransferase 1	miR-205-3p	96	Tomar et al. 2024
Crym	Crystallin, Mu	miR-205-3p	96	Tomar et al. 2024
Hnrnpa3	Heterogeneous Nuclear Ribonucleoprotein A3	miR-205-3p	96	Tomar et al. 2024
Mnt	Max Binding Protein	miR-205-3p	96	Tomar et al. 2024
Sorbs2	Sorbin And Sh3 Domain Containing 2	miR-205-3p	96	Tomar et al. 2024
Aff4	Af4/Fmr2 Family, Member 4	miR-204-3p	96	Tomar et al. 2024
Ccdc71l	Coiled-Coil Domain Containing 71 Like	miR-204-3p	96	Tomar et al. 2024
Gdap1l1	Ganglioside-Induced Differentiation-Associated Protein 1-Like 1	miR-204-3p	96	Tomar et al. 2024
Homer1	Homer Scaffolding Protein 1	miR-204-3p	96	Tomar et al. 2024
Vps26c	Vps26 Endosomal Protein Sorting Factor C	miR-204-3p	96	Tomar et al. 2024
Aak1	Ap2 Associated Kinase 1	miR-203-3p	96	Tomar et al. 2024
Grhl3	Grainyhead Like Transcription Factor 3	miR-203-3p	96	Tomar et al. 2024
Lyn	Lyn Proto-Oncogene, Src Family Tyrosine Kinase	miR-203-3p	96	Tomar et al. 2024
Plpp3	Phospholipid Phosphatase 3	miR-203-3p	96	Tomar et al. 2024
Rab10	Rab10, Member Ras Oncogene Family	miR-203-3p	96	Tomar et al. 2024
Ric8b	Ric8 Guanine Nucleotide Exchange Factor B	miR-203-3p	96	Tomar et al. 2024
Trps1	Transcriptional Repressor Gata Binding 1	miR-203-3p	96	Tomar et al. 2024
Vsnl1	Visinin-Like 1	miR-203-3p	96	Tomar et al. 2024
Asap1	Arfgap With Sh3 Domain, Ankyrin Repeat And Ph Domain1	miR-200c-3p	96	Tomar et al. 2024
Bag5	Bcl2-Associated Athanogene 5	miR-200c-3p	96	Tomar et al. 2024
Cfl2	Cofilin 2, Muscle	miR-200c-3p	96	Tomar et al. 2024
Clasp1	Clip Associating Protein 1	miR-200c-3p	96	Tomar et al. 2024
Crtap	Cartilage Associated Protein	miR-200c-3p	96	Tomar et al. 2024
Dek	Dek Oncogene (Dna Binding)	miR-200c-3p	96	Tomar et al. 2024
Fbxw7	F-Box And Wd-40 Domain Protein 7	miR-200c-3p	96	Tomar et al. 2024
Nr5a2	Nuclear Receptor Subfamily 5, Group A, Member 2	miR-200c-3p	96	Tomar et al. 2024
Osbpl11	Oxysterol Binding Protein-Like 11	miR-200c-3p	96	Tomar et al. 2024
Pfpl	Pore Forming Protein-Like	miR-200c-3p	96	Tomar et al. 2024
Pi4kb	Phosphatidylinositol 4-Kinase Beta	miR-200c-3p	96	Tomar et al. 2024
Plcl1	Phospholipase C-Like 1	miR-200c-3p	96	Tomar et al. 2024
Rab11fip2	Rab11 Family Interacting Protein 2 (Class I)	miR-200c-3p	96	Tomar et al. 2024
Rap1b	Ras Related Protein 1B	miR-200c-3p	96	Tomar et al. 2024
Rap2c	Rap2C, Member Of Ras Oncogene Family	miR-200c-3p	96	Tomar et al. 2024
Rbfox2	Rna Binding Protein, Fox-1 Homolog (C. Elegans) 2	miR-200c-3p	96	Tomar et al. 2024
Rnd3	Rho Family Gtpase 3	miR-200c-3p	96	Tomar et al. 2024
Slc35a2	Solute Carrier Family 35 (Udp-Galactose Transporter), Member A2	miR-200c-3p	96	Tomar et al. 2024
Sox5	Sry (Sex Determining Region Y)-Box 5	miR-200c-3p	96	Tomar et al. 2024
St6galnac5	St6 (Alpha-N-Acetyl-Neuraminyl-2,3-Beta-Galactosyl-1,3)-N-Acetylgalactosaminide Alpha-2,6-Sialyltransferase 5	miR-200c-3p	96	Tomar et al. 2024
Ywhag	Tyrosine 3-Monooxygenase/Tryptophan 5-Monooxygenase Activation Protein, Gamma Polypeptide	miR-200c-3p	96	Tomar et al. 2024
Asap1	Arfgap With Sh3 Domain, Ankyrin Repeat And Ph Domain1	miR-200b-3p	96	Tomar et al. 2024
Bag5	Bcl2-Associated Athanogene 5	miR-200b-3p	96	Tomar et al. 2024
Cfl2	Cofilin 2, Muscle	miR-200b-3p	96	Tomar et al. 2024
Clasp1	Clip Associating Protein 1	miR-200b-3p	96	Tomar et al. 2024
Crtap	Cartilage Associated Protein	miR-200b-3p	96	Tomar et al. 2024
Dek	Dek Oncogene (Dna Binding)	miR-200b-3p	96	Tomar et al. 2024
Fbxw7	F-Box And Wd-40 Domain Protein 7	miR-200b-3p	96	Tomar et al. 2024
Nr5a2	Nuclear Receptor Subfamily 5, Group A, Member 2	miR-200b-3p	96	Tomar et al. 2024
Osbpl11	Oxysterol Binding Protein-Like 11	miR-200b-3p	96	Tomar et al. 2024
Pfpl	Pore Forming Protein-Like	miR-200b-3p	96	Tomar et al. 2024
Pi4kb	Phosphatidylinositol 4-Kinase Beta	miR-200b-3p	96	Tomar et al. 2024
Plcl1	Phospholipase C-Like 1	miR-200b-3p	96	Tomar et al. 2024
Rab11fip2	Rab11 Family Interacting Protein 2 (Class I)	miR-200b-3p	96	Tomar et al. 2024
Rap1b	Ras Related Protein 1B	miR-200b-3p	96	Tomar et al. 2024
Rap2c	Rap2C, Member Of Ras Oncogene Family	miR-200b-3p	96	Tomar et al. 2024
Rbfox2	Rna Binding Protein, Fox-1 Homolog (C. Elegans) 2	miR-200b-3p	96	Tomar et al. 2024
Rnd3	Rho Family Gtpase 3	miR-200b-3p	96	Tomar et al. 2024
Slc35a2	Solute Carrier Family 35 (Udp-Galactose Transporter), Member A2	miR-200b-3p	96	Tomar et al. 2024
Sox5	Sry (Sex Determining Region Y)-Box 5	miR-200b-3p	96	Tomar et al. 2024
St6galnac5	St6 (Alpha-N-Acetyl-Neuraminyl-2,3-Beta-Galactosyl-1,3)-N-Acetylgalactosaminide Alpha-2,6-Sialyltransferase 5	miR-200b-3p	96	Tomar et al. 2024
Ywhag	Tyrosine 3-Monooxygenase/Tryptophan 5-Monooxygenase Activation Protein, Gamma Polypeptide	miR-200b-3p	96	Tomar et al. 2024
Arhgef18	Rho/Rac Guanine Nucleotide Exchange Factor (Gef) 18	miR-200a-3p	96	Tomar et al. 2024
Cpeb3	Cytoplasmic Polyadenylation Element Binding Protein 3	miR-200a-3p	96	Tomar et al. 2024
Cyth3	Cytohesin 3	miR-200a-3p	96	Tomar et al. 2024
Dr1	Down-Regulator Of Transcription 1	miR-200a-3p	96	Tomar et al. 2024
Gpc2	Glypican 2 (Cerebroglycan)	miR-200a-3p	96	Tomar et al. 2024
Lysmd3	Lysm, Putative Peptidoglycan-Binding, Domain Containing 3	miR-200a-3p	96	Tomar et al. 2024
Map2k4	Mitogen-Activated Protein Kinase Kinase 4	miR-200a-3p	96	Tomar et al. 2024
Mindy3	Mindy Lysine 48 Deubiquitinase 3	miR-200a-3p	96	Tomar et al. 2024
Myadm	Myeloid-Associated Differentiation Marker	miR-200a-3p	96	Tomar et al. 2024
Osbpl6	Oxysterol Binding Protein-Like 6	miR-200a-3p	96	Tomar et al. 2024
Ppm1e	Protein Phosphatase 1E (Pp2C Domain Containing)	miR-200a-3p	96	Tomar et al. 2024
St3gal3	St3 Beta-Galactoside Alpha-2,3-Sialyltransferase 3	miR-200a-3p	96	Tomar et al. 2024
Ttbk2	Tau Tubulin Kinase 2	miR-200a-3p	96	Tomar et al. 2024
Yaf2	Yy1 Associated Factor 2	miR-200a-3p	96	Tomar et al. 2024
Zfr	Zinc Finger Rna Binding Protein	miR-200a-3p	96	Tomar et al. 2024
Cnot6	Ccr4-Not Transcription Complex, Subunit 6	miR-19b-3p	96	Grandjean et al. 2015
Ddx3y	Dead (Asp-Glu-Ala-Asp) Box Polypeptide 3, Y-Linked	miR-19b-3p	96	Grandjean et al. 2015
E2f8	E2F Transcription Factor 8	miR-19b-3p	96	Grandjean et al. 2015
Hbp1	High Mobility Group Box Transcription Factor 1	miR-19b-3p	96	Grandjean et al. 2015
Kcnj2	Potassium Inwardly-Rectifying Channel, Subfamily J, Member 2	miR-19b-3p	96	Grandjean et al. 2015
Kpna3	Karyopherin (Importin) Alpha 3	miR-19b-3p	96	Grandjean et al. 2015
Mastl	Microtubule Associated Serine/Threonine Kinase-Like	miR-19b-3p	96	Grandjean et al. 2015
Mb21d2	Mab-21 Domain Containing 2	miR-19b-3p	96	Grandjean et al. 2015
Pde5a	Phosphodiesterase 5A, Cgmp-Specific	miR-19b-3p	96	Grandjean et al. 2015
Phtf2	Putative Homeodomain Transcription Factor 2	miR-19b-3p	96	Grandjean et al. 2015
Prickle2	Prickle Planar Cell Polarity Protein 2	miR-19b-3p	96	Grandjean et al. 2015
Rab18	Rab18, Member Ras Oncogene Family	miR-19b-3p	96	Grandjean et al. 2015
Sox6	Sry (Sex Determining Region Y)-Box 6	miR-19b-3p	96	Grandjean et al. 2015
Sulf1	Sulfatase 1	miR-19b-3p	96	Grandjean et al. 2015
Tub	Tubby Bipartite Transcription Factor	miR-19b-3p	96	Grandjean et al. 2015
Wdr44	Wd Repeat Domain 44	miR-19b-3p	96	Grandjean et al. 2015
Zfp654	Zinc Finger Protein 654	miR-19b-3p	96	Grandjean et al. 2015
Cnot6	Ccr4-Not Transcription Complex, Subunit 6	miR-19a-3p	96	Grandjean et al. 2015
Ddx3y	Dead (Asp-Glu-Ala-Asp) Box Polypeptide 3, Y-Linked	miR-19a-3p	96	Grandjean et al. 2015
E2f8	E2F Transcription Factor 8	miR-19a-3p	96	Grandjean et al. 2015
Hbp1	High Mobility Group Box Transcription Factor 1	miR-19a-3p	96	Grandjean et al. 2015
Kcnj2	Potassium Inwardly-Rectifying Channel, Subfamily J, Member 2	miR-19a-3p	96	Grandjean et al. 2015
Kpna3	Karyopherin (Importin) Alpha 3	miR-19a-3p	96	Grandjean et al. 2015
Mastl	Microtubule Associated Serine/Threonine Kinase-Like	miR-19a-3p	96	Grandjean et al. 2015
Mb21d2	Mab-21 Domain Containing 2	miR-19a-3p	96	Grandjean et al. 2015
Pde5a	Phosphodiesterase 5A, Cgmp-Specific	miR-19a-3p	96	Grandjean et al. 2015
Phtf2	Putative Homeodomain Transcription Factor 2	miR-19a-3p	96	Grandjean et al. 2015
Prickle2	Prickle Planar Cell Polarity Protein 2	miR-19a-3p	96	Grandjean et al. 2015
Rab18	Rab18, Member Ras Oncogene Family	miR-19a-3p	96	Grandjean et al. 2015
Sox6	Sry (Sex Determining Region Y)-Box 6	miR-19a-3p	96	Grandjean et al. 2015
Sulf1	Sulfatase 1	miR-19a-3p	96	Grandjean et al. 2015
Tub	Tubby Bipartite Transcription Factor	miR-19a-3p	96	Grandjean et al. 2015
Wdr44	Wd Repeat Domain 44	miR-19a-3p	96	Grandjean et al. 2015
Zfp654	Zinc Finger Protein 654	miR-19a-3p	96	Grandjean et al. 2015
Gata6	Gata Binding Protein 6	miR-196a-5p	96	Fullston et al. 2013
Pacrgl	Park2 Co-Regulated-Like	miR-196a-5p	96	Fullston et al. 2013
Zmynd11	Zinc Finger, Mynd Domain Containing 11	miR-196a-5p	96	Fullston et al. 2013
Bzw1	Basic Leucine Zipper And W2 Domains 1	miR-1961	96	Fullston et al. 2016
Dtx4	Deltex 4, E3 Ubiquitin Ligase	miR-1961	96	Fullston et al. 2016
Slc10a7	Solute Carrier Family 10 (Sodium/Bile Acid Cotransporter Family), Member 7	miR-1961	96	Fullston et al. 2016
Tgfbr3	Transforming Growth Factor, Beta Receptor Iii	miR-1961	96	Fullston et al. 2016
Kpnb1	Karyopherin (Importin) Beta 1	miR-192-3p	96	Tomar et al. 2024
Ctnnb1	Catenin (Cadherin Associated Protein), Beta 1	miR-183-3p	96	Tomar et al. 2024
Gtf2a1	General Transcription Factor Ii A, 1	miR-183-3p	96	Tomar et al. 2024
Sult1d1	Sulfotransferase Family 1D, Member 1	miR-183-3p	96	Tomar et al. 2024
Mum1l1	Melanoma Associated Antigen (Mutated) 1-Like 1	miR-182-3p	96	Tomar et al. 2024, Grandjean et al. 2015
Mum1l1	Melanoma Associated Antigen (Mutated) 1-Like 1	miR-182-3p	96	Grandjean et al. 2015
Nap1l1	Nucleosome Assembly Protein 1-Like 1	miR-182-3p	96	Tomar et al. 2024, Grandjean et al. 2015
Nap1l1	Nucleosome Assembly Protein 1-Like 1	miR-182-3p	96	Grandjean et al. 2015
Scml2	Scm Polycomb Group Protein Like 2	miR-182-3p	96	Tomar et al. 2024, Grandjean et al. 2015
Scml2	Scm Polycomb Group Protein Like 2	miR-182-3p	96	Grandjean et al. 2015
Arl6ip1	Adp-Ribosylation Factor-Like 6 Interacting Protein 1	miR-152-3p	96	Tomar et al. 2024
Btbd3	Btb (Poz) Domain Containing 3	miR-152-3p	96	Tomar et al. 2024
Gpatch8	G Patch Domain Containing 8	miR-152-3p	96	Tomar et al. 2024
Rmnd5a	Required For Meiotic Nuclear Division 5 Homolog A	miR-152-3p	96	Tomar et al. 2024
Robo1	Roundabout Guidance Receptor 1	miR-152-3p	96	Tomar et al. 2024
Slco4a1	Solute Carrier Organic Anion Transporter Family, Member 4A1	miR-152-3p	96	Tomar et al. 2024
Dyrk1b	Dual-Specificity Tyrosine-(Y)-Phosphorylation Regulated Kinase 1B	miR-150-3p	96	Tomar et al. 2024
Tmem179b	Transmembrane Protein 179B	miR-150-3p	96	Tomar et al. 2024
Xrn1	5'-3' Exoribonuclease 1	miR-150-3p	96	Tomar et al. 2024
Arl6ip1	Adp-Ribosylation Factor-Like 6 Interacting Protein 1	miR-148a-3p	96	Tomar et al. 2024
Btbd3	Btb (Poz) Domain Containing 3	miR-148a-3p	96	Tomar et al. 2024
Gpatch8	G Patch Domain Containing 8	miR-148a-3p	96	Tomar et al. 2024
Rmnd5a	Required For Meiotic Nuclear Division 5 Homolog A	miR-148a-3p	96	Tomar et al. 2024
Robo1	Roundabout Guidance Receptor 1	miR-148a-3p	96	Tomar et al. 2024
Slco4a1	Solute Carrier Organic Anion Transporter Family, Member 4A1	miR-148a-3p	96	Tomar et al. 2024
Casz1	Castor Zinc Finger 1	miR-145a-5p	96	Fullston et al. 2016
Rc3h1	Ring Ccch (C3H) Domains 1	miR-145a-5p	96	Fullston et al. 2016
Usp31	Ubiquitin Specific Peptidase 31	miR-145a-5p	96	Fullston et al. 2016
Yes1	Yes Proto-Oncogene 1, Src Family Tyrosine Kinase	miR-145a-5p	96	Fullston et al. 2016
Abraxas2	Brisc Complex Subunit	miR-145a-3p	96	Tomar et al. 2024
Zfp704	Zinc Finger Protein 704	miR-145a-3p	96	Tomar et al. 2024
Ahcyl1	S-Adenosylhomocysteine Hydrolase-Like 1	miR-143-3p	96	Tomar et al. 2024, Fullston et al. 2016
Ahcyl1	S-Adenosylhomocysteine Hydrolase-Like 1	miR-143-3p	96	Fullston et al. 2016
Bmp5	Bone Morphogenetic Protein 5	miR-143-3p	96	Tomar et al. 2024, Fullston et al. 2016
Bmp5	Bone Morphogenetic Protein 5	miR-143-3p	96	Fullston et al. 2016
Creld1	Cysteine-Rich With Egf-Like Domains 1	miR-143-3p	96	Tomar et al. 2024, Fullston et al. 2016
Creld1	Cysteine-Rich With Egf-Like Domains 1	miR-143-3p	96	Fullston et al. 2016
Erbb4	Erb-B2 Receptor Tyrosine Kinase 4	miR-143-3p	96	Tomar et al. 2024, Fullston et al. 2016
Erbb4	Erb-B2 Receptor Tyrosine Kinase 4	miR-143-3p	96	Fullston et al. 2016
Psme4	Proteasome (Prosome, Macropain) Activator Subunit 4	miR-143-3p	96	Tomar et al. 2024, Fullston et al. 2016
Psme4	Proteasome (Prosome, Macropain) Activator Subunit 4	miR-143-3p	96	Fullston et al. 2016
Snx12	Sorting Nexin 12	miR-143-3p	96	Tomar et al. 2024, Fullston et al. 2016
Snx12	Sorting Nexin 12	miR-143-3p	96	Fullston et al. 2016
Tmem41b	Transmembrane Protein 41B	miR-143-3p	96	Tomar et al. 2024, Fullston et al. 2016
Tmem41b	Transmembrane Protein 41B	miR-143-3p	96	Fullston et al. 2016
Kif5b	Kinesin Family Member 5B	miR-142a-3p	96	Tomar et al. 2024
Osbp	Oxysterol Binding Protein	miR-142a-3p	96	Tomar et al. 2024
Rab12	Rab12, Member Ras Oncogene Family	miR-142a-3p	96	Tomar et al. 2024
Utrn	Utrophin	miR-142a-3p	96	Tomar et al. 2024
Wasl	Wiskott-Aldrich Syndrome-Like (Human)	miR-142a-3p	96	Tomar et al. 2024
Cdyl2	Chromodomain Protein, Y Chromosome-Like 2	miR-133b-3p	96	Fullston et al. 2016
Lasp1	Lim And Sh3 Protein 1	miR-133b-3p	96	Fullston et al. 2016
Sh3gl2	Sh3-Domain Grb2-Like 2	miR-133b-3p	96	Fullston et al. 2016
Itpr1	Inositol 1,4,5-Trisphosphate Receptor 1	miR-1291	96	Tomar et al. 2024
Ube2q2	Ubiquitin-Conjugating Enzyme E2Q Family Member 2	miR-1291	96	Tomar et al. 2024
Wsb1	Wd Repeat And Socs Box-Containing 1	miR-1291	96	Tomar et al. 2024
Brix1	Brx1, Biogenesis Of Ribosomes	let-7g-3p	96	Tomar et al. 2024
Cadm1	Cell Adhesion Molecule 1	let-7g-3p	96	Tomar et al. 2024
Cxxc4	Cxxc Finger 4	let-7g-3p	96	Tomar et al. 2024
Fbxw11	F-Box And Wd-40 Domain Protein 11	let-7g-3p	96	Tomar et al. 2024
Gtpbp2	Gtp Binding Protein 2	let-7g-3p	96	Tomar et al. 2024
Il1r1	Interleukin 1 Receptor, Type I	let-7g-3p	96	Tomar et al. 2024
Lrp6	Low Density Lipoprotein Receptor-Related Protein 6	let-7g-3p	96	Tomar et al. 2024
Nampt	Nicotinamide Phosphoribosyltransferase	let-7g-3p	96	Tomar et al. 2024
Neo1	Neogenin	let-7g-3p	96	Tomar et al. 2024
Nr1h5	Nuclear Receptor Subfamily 1, Group H, Member 5	let-7g-3p	96	Tomar et al. 2024
Rab40c	Rab40C, Member Ras Oncogene Family	let-7g-3p	96	Tomar et al. 2024
Rbbp6	Retinoblastoma Binding Protein 6, Ubiquitin Ligase	let-7g-3p	96	Tomar et al. 2024
Rfx7	Regulatory Factor X, 7	let-7g-3p	96	Tomar et al. 2024
Tpm1	Tropomyosin 1, Alpha	let-7g-3p	96	Tomar et al. 2024
Trrap	Transformation/Transcription Domain-Associated Protein	let-7g-3p	96	Tomar et al. 2024
Ccdc126	Coiled-Coil Domain Containing 126	let-7f-2-3p	96	Tomar et al. 2024
Golph3l	Golgi Phosphoprotein 3-Like	let-7f-2-3p	96	Tomar et al. 2024
Iqgap2	Iq Motif Containing Gtpase Activating Protein 2	let-7f-2-3p	96	Tomar et al. 2024
Mosmo	Modulator Of Smoothened	let-7f-2-3p	96	Tomar et al. 2024
Ppp2cb	Protein Phosphatase 2 (Formerly 2A), Catalytic Subunit, Beta Isoform	let-7f-2-3p	96	Tomar et al. 2024
Prrg3	Proline Rich Gla (G-Carboxyglutamic Acid) 3 (Transmembrane)	let-7f-2-3p	96	Tomar et al. 2024
Rev3l	Rev3 Like, Dna Directed Polymerase Zeta Catalytic Subunit	let-7f-2-3p	96	Tomar et al. 2024
Snx3	Sorting Nexin 3	let-7f-2-3p	96	Tomar et al. 2024
Ssb	Sjogren Syndrome Antigen B	let-7f-2-3p	96	Tomar et al. 2024
Strn4	Striatin, Calmodulin Binding Protein 4	let-7f-2-3p	96	Tomar et al. 2024
Tcf7l2	Transcription Factor 7 Like 2, T Cell Specific, Hmg Box	let-7f-2-3p	96	Tomar et al. 2024
Zfx	Zinc Finger Protein X-Linked	let-7f-2-3p	96	Tomar et al. 2024
Adss	Adenylosuccinate Synthetase, Non Muscle	let-7c-2-3p	96	Tomar et al. 2024
Col13a1	Collagen, Type Xiii, Alpha 1	let-7c-2-3p	96	Tomar et al. 2024
Ctla4	Cytotoxic T-Lymphocyte-Associated Protein 4	let-7c-2-3p	96	Tomar et al. 2024
Dll4	Delta Like Canonical Notch Ligand 4	let-7c-2-3p	96	Tomar et al. 2024
Dock1	Dedicator Of Cytokinesis 1	let-7c-2-3p	96	Tomar et al. 2024
Fam126b	Family With Sequence Similarity 126, Member B	let-7c-2-3p	96	Tomar et al. 2024
Hhip	Hedgehog-Interacting Protein	let-7c-2-3p	96	Tomar et al. 2024
Itga6	Integrin Alpha 6	let-7c-2-3p	96	Tomar et al. 2024
Jag1	Jagged 1	let-7c-2-3p	96	Tomar et al. 2024
Mllt10	Myeloid/Lymphoid Or Mixed-Lineage Leukemia; Translocated To, 10	let-7c-2-3p	96	Tomar et al. 2024
Npy1r	Neuropeptide Y Receptor Y1	let-7c-2-3p	96	Tomar et al. 2024
Plppr5	Phospholipid Phosphatase Related 5	let-7c-2-3p	96	Tomar et al. 2024
Ppp1r15b	Protein Phosphatase 1, Regulatory Subunit 15B	let-7c-2-3p	96	Tomar et al. 2024
Ppp3ca	Protein Phosphatase 3, Catalytic Subunit, Alpha Isoform	let-7c-2-3p	96	Tomar et al. 2024
Rabggtb	Rab Geranylgeranyl Transferase, B Subunit	let-7c-2-3p	96	Tomar et al. 2024
Ripply2	Ripply Transcriptional Repressor 2	let-7c-2-3p	96	Tomar et al. 2024
Scai	Suppressor Of Cancer Cell Invasion	let-7c-2-3p	96	Tomar et al. 2024
Slain2	Slain Motif Family, Member 2	let-7c-2-3p	96	Tomar et al. 2024
Smo	Smoothened, Frizzled Class Receptor	let-7c-2-3p	96	Tomar et al. 2024
Tle4	Transducin-Like Enhancer Of Split 4	let-7c-2-3p	96	Tomar et al. 2024
Tob1	Transducer Of Erbb-2.1	let-7c-2-3p	96	Tomar et al. 2024
Wnt5a	Wingless-Type Mmtv Integration Site Family, Member 5A	let-7c-2-3p	96	Tomar et al. 2024
Zfp800	Zinc Finger Protein 800	let-7c-2-3p	96	Tomar et al. 2024
Adss	Adenylosuccinate Synthetase, Non Muscle	let-7b-3p	96	Tomar et al. 2024
Col13a1	Collagen, Type Xiii, Alpha 1	let-7b-3p	96	Tomar et al. 2024
Ctla4	Cytotoxic T-Lymphocyte-Associated Protein 4	let-7b-3p	96	Tomar et al. 2024
Dll4	Delta Like Canonical Notch Ligand 4	let-7b-3p	96	Tomar et al. 2024
Dock1	Dedicator Of Cytokinesis 1	let-7b-3p	96	Tomar et al. 2024
Fam126b	Family With Sequence Similarity 126, Member B	let-7b-3p	96	Tomar et al. 2024
Hhip	Hedgehog-Interacting Protein	let-7b-3p	96	Tomar et al. 2024
Itga6	Integrin Alpha 6	let-7b-3p	96	Tomar et al. 2024
Jag1	Jagged 1	let-7b-3p	96	Tomar et al. 2024
Mllt10	Myeloid/Lymphoid Or Mixed-Lineage Leukemia; Translocated To, 10	let-7b-3p	96	Tomar et al. 2024
Npy1r	Neuropeptide Y Receptor Y1	let-7b-3p	96	Tomar et al. 2024
Plppr5	Phospholipid Phosphatase Related 5	let-7b-3p	96	Tomar et al. 2024
Ppp1r15b	Protein Phosphatase 1, Regulatory Subunit 15B	let-7b-3p	96	Tomar et al. 2024
Ppp3ca	Protein Phosphatase 3, Catalytic Subunit, Alpha Isoform	let-7b-3p	96	Tomar et al. 2024
Rabggtb	Rab Geranylgeranyl Transferase, B Subunit	let-7b-3p	96	Tomar et al. 2024
Ripply2	Ripply Transcriptional Repressor 2	let-7b-3p	96	Tomar et al. 2024
Scai	Suppressor Of Cancer Cell Invasion	let-7b-3p	96	Tomar et al. 2024
Slain2	Slain Motif Family, Member 2	let-7b-3p	96	Tomar et al. 2024
Smo	Smoothened, Frizzled Class Receptor	let-7b-3p	96	Tomar et al. 2024
Tle4	Transducin-Like Enhancer Of Split 4	let-7b-3p	96	Tomar et al. 2024
Tob1	Transducer Of Erbb-2.1	let-7b-3p	96	Tomar et al. 2024
Wnt5a	Wingless-Type Mmtv Integration Site Family, Member 5A	let-7b-3p	96	Tomar et al. 2024
Zfp800	Zinc Finger Protein 800	let-7b-3p	96	Tomar et al. 2024
Adss	Adenylosuccinate Synthetase, Non Muscle	let-7a-1-3p	96	Tomar et al. 2024
Col13a1	Collagen, Type Xiii, Alpha 1	let-7a-1-3p	96	Tomar et al. 2024
Ctla4	Cytotoxic T-Lymphocyte-Associated Protein 4	let-7a-1-3p	96	Tomar et al. 2024
Dll4	Delta Like Canonical Notch Ligand 4	let-7a-1-3p	96	Tomar et al. 2024
Dock1	Dedicator Of Cytokinesis 1	let-7a-1-3p	96	Tomar et al. 2024
Fam126b	Family With Sequence Similarity 126, Member B	let-7a-1-3p	96	Tomar et al. 2024
Hhip	Hedgehog-Interacting Protein	let-7a-1-3p	96	Tomar et al. 2024
Itga6	Integrin Alpha 6	let-7a-1-3p	96	Tomar et al. 2024
Jag1	Jagged 1	let-7a-1-3p	96	Tomar et al. 2024
Mllt10	Myeloid/Lymphoid Or Mixed-Lineage Leukemia; Translocated To, 10	let-7a-1-3p	96	Tomar et al. 2024
Npy1r	Neuropeptide Y Receptor Y1	let-7a-1-3p	96	Tomar et al. 2024
Plppr5	Phospholipid Phosphatase Related 5	let-7a-1-3p	96	Tomar et al. 2024
Ppp1r15b	Protein Phosphatase 1, Regulatory Subunit 15B	let-7a-1-3p	96	Tomar et al. 2024
Ppp3ca	Protein Phosphatase 3, Catalytic Subunit, Alpha Isoform	let-7a-1-3p	96	Tomar et al. 2024
Rabggtb	Rab Geranylgeranyl Transferase, B Subunit	let-7a-1-3p	96	Tomar et al. 2024
Ripply2	Ripply Transcriptional Repressor 2	let-7a-1-3p	96	Tomar et al. 2024
Scai	Suppressor Of Cancer Cell Invasion	let-7a-1-3p	96	Tomar et al. 2024
Slain2	Slain Motif Family, Member 2	let-7a-1-3p	96	Tomar et al. 2024
Smo	Smoothened, Frizzled Class Receptor	let-7a-1-3p	96	Tomar et al. 2024
Tle4	Transducin-Like Enhancer Of Split 4	let-7a-1-3p	96	Tomar et al. 2024
Tob1	Transducer Of Erbb-2.1	let-7a-1-3p	96	Tomar et al. 2024
Wnt5a	Wingless-Type Mmtv Integration Site Family, Member 5A	let-7a-1-3p	96	Tomar et al. 2024
Zfp800	Zinc Finger Protein 800	let-7a-1-3p	96	Tomar et al. 2024
Brwd1	Bromodomain And Wd Repeat Domain Containing 1	miR-96-3p	95	Tomar et al. 2024
Ebf3	Early B Cell Factor 3	miR-935	95	Tomar et al. 2024
Pcdhb18	Protocadherin Beta 18	miR-935	95	Tomar et al. 2024
Phactr2	Phosphatase And Actin Regulator 2	miR-935	95	Tomar et al. 2024
Plce1	Phospholipase C, Epsilon 1	miR-935	95	Tomar et al. 2024
Arf4	Adp-Ribosylation Factor 4	miR-93-3p	95	Tomar et al. 2024
Steap2	Six Transmembrane Epithelial Antigen Of Prostate 2	miR-93-3p	95	Tomar et al. 2024
Adam10	A Disintegrin And Metallopeptidase Domain 10	miR-92b-3p	95	Tomar et al. 2024
Adam19	A Disintegrin And Metallopeptidase Domain 19 (Meltrin Beta)	miR-92b-3p	95	Tomar et al. 2024
Atxn1	Ataxin 1	miR-92b-3p	95	Tomar et al. 2024
Ccnc	Cyclin C	miR-92b-3p	95	Tomar et al. 2024
Cdk16	Cyclin-Dependent Kinase 16	miR-92b-3p	95	Tomar et al. 2024
Col27a1	Collagen, Type Xxvii, Alpha 1	miR-92b-3p	95	Tomar et al. 2024
Dpp10	Dipeptidylpeptidase 10	miR-92b-3p	95	Tomar et al. 2024
Fmn2	Formin 2	miR-92b-3p	95	Tomar et al. 2024
Glra1	Glycine Receptor, Alpha 1 Subunit	miR-92b-3p	95	Tomar et al. 2024
Gpr180	G Protein-Coupled Receptor 180	miR-92b-3p	95	Tomar et al. 2024
Grhl1	Grainyhead Like Transcription Factor 1	miR-92b-3p	95	Tomar et al. 2024
Hivep1	Human Immunodeficiency Virus Type I Enhancer Binding Protein 1	miR-92b-3p	95	Tomar et al. 2024
Mia3	Melanoma Inhibitory Activity 3	miR-92b-3p	95	Tomar et al. 2024
Nlgn1	Neuroligin 1	miR-92b-3p	95	Tomar et al. 2024
Pcolce2	Procollagen C-Endopeptidase Enhancer 2	miR-92b-3p	95	Tomar et al. 2024
Pip5k1c	Phosphatidylinositol-4-Phosphate 5-Kinase, Type 1 Gamma	miR-92b-3p	95	Tomar et al. 2024
Rhpn2	Rhophilin, Rho Gtpase Binding Protein 2	miR-92b-3p	95	Tomar et al. 2024
Tob2	Transducer Of Erbb2, 2	miR-92b-3p	95	Tomar et al. 2024
Usp36	Ubiquitin Specific Peptidase 36	miR-92b-3p	95	Tomar et al. 2024
Zfp521	Zinc Finger Protein 521	miR-92b-3p	95	Tomar et al. 2024
Relch	Rab11 Binding And Lish Domain, Coiled-Coil And Heat Repeat Containing	miR-881-3p	95	Tomar et al. 2024
Htr2c	5-Hydroxytryptamine (Serotonin) Receptor 2C	miR-874-3p	95	Fontelles et al 2016
Inava	Innate Immunity Activator	miR-874-3p	95	Fontelles et al 2016
Ppp1r1b	Protein Phosphatase 1, Regulatory Inhibitor Subunit 1B	miR-871-3p	95	Tomar et al. 2024
Aak1	Ap2 Associated Kinase 1	miR-743b-3p	95	Tomar et al. 2024
Adam22	A Disintegrin And Metallopeptidase Domain 22	miR-743b-3p	95	Tomar et al. 2024
Adra1a	Adrenergic Receptor, Alpha 1A	miR-743b-3p	95	Tomar et al. 2024
Akap11	A Kinase (Prka) Anchor Protein 11	miR-743b-3p	95	Tomar et al. 2024
Elavl2	Elav Like Rna Binding Protein 1	miR-743b-3p	95	Tomar et al. 2024
Exosc1	Exosome Component 1	miR-743b-3p	95	Tomar et al. 2024
Hlf	Hepatic Leukemia Factor	miR-743b-3p	95	Tomar et al. 2024
Pola1	Polymerase (Dna Directed), Alpha 1	miR-743b-3p	95	Tomar et al. 2024
Psd3	Pleckstrin And Sec7 Domain Containing 3	miR-743b-3p	95	Tomar et al. 2024
Snap25	Synaptosomal-Associated Protein 25	miR-743b-3p	95	Tomar et al. 2024
Tchh	Trichohyalin	miR-743b-3p	95	Tomar et al. 2024
Wdr36	Wd Repeat Domain 36	miR-743b-3p	95	Tomar et al. 2024
Max	Max Protein	miR-7222-3p	95	Tomar et al. 2024
Ube2q1	Ubiquitin-Conjugating Enzyme E2Q Family Member 1	miR-7222-3p	95	Tomar et al. 2024
Anxa10	Annexin A10	miR-672-3p	95	Tomar et al. 2024
D16Ertd472e	Dna Segment, Chr 16, Erato Doi 472, Expressed	miR-672-3p	95	Tomar et al. 2024
Dhcr24	24-Dehydrocholesterol Reductase	miR-672-3p	95	Tomar et al. 2024
Ets1	E26 Avian Leukemia Oncogene 1, 5' Domain	miR-672-3p	95	Tomar et al. 2024
Itgb3	Integrin Beta 3	miR-672-3p	95	Tomar et al. 2024
Kcnb1	Potassium Voltage Gated Channel, Shab-Related Subfamily, Member 1	miR-672-3p	95	Tomar et al. 2024
Ptprb	Protein Tyrosine Phosphatase, Receptor Type, B	miR-672-3p	95	Tomar et al. 2024
Qk	Quaking	miR-672-3p	95	Tomar et al. 2024
Shq1	Shq1 Homolog (S. Cerevisiae)	miR-672-3p	95	Tomar et al. 2024
Strn4	Striatin, Calmodulin Binding Protein 4	miR-672-3p	95	Tomar et al. 2024
Arhgap6	Rho Gtpase Activating Protein 6	miR-547-3p	95	Tomar et al. 2024
Ube2g1	Ubiquitin-Conjugating Enzyme E2G 1	miR-547-3p	95	Tomar et al. 2024
Wdr44	Wd Repeat Domain 44	miR-547-3p	95	Tomar et al. 2024
Clmp	Cxadr-Like Membrane Protein	miR-532-3p	95	Tomar et al. 2024
Lpgat1	Lysophosphatidylglycerol Acyltransferase 1	miR-532-3p	95	Tomar et al. 2024
1810013L24Rik	Riken Cdna 1810013L24 Gene	miR-429-3p	95	Tomar et al. 2024
Aff3	Af4/Fmr2 Family, Member 3	miR-429-3p	95	Tomar et al. 2024
Ankrd45	Ankyrin Repeat Domain 45	miR-429-3p	95	Tomar et al. 2024
[truncated: 13,709 more rows]
