# Supplementary material for: Dad's Diet Shapes the Future: How Paternal Nutrition Impacts Placental Development and Childhood Metabolic Health
Source: Mol Nutr Food Res. 2025 Sep 6;69(22):e70261. doi: 10.1002/mnfr.70261 (PMC12643195; doi:10.1002/mnfr.70261)
Supplement: Supplementary file 3 — Supporting File 3: mnfr70261‐sup‐0003‐Table S3.xlsx. [file MNFR-69-e70261-s002.xlsx]

## Sheet: Placenta phenotypes
Table S3 - IMPC placenta phenotype genes									Descriptor: Searching for placenta terms on the IMPC portal (https://www.mousephenotype.org/), we extracted all genes significantly associated with placental phenotypes, both homozygous and heterozygous pups, including abnormalities in size, morphology, vasculature, physiology, coloration (e.g., pale appearance), and chorioallantoic fusion.
Gene	Allele	Phenotype	Zygosity	Sex	Life stage	Parameter	Phenotyping center
Psph	tm1.1(KOMP)Vlcg	pale placenta	homozygote	no data	E15.5	Pale placenta	TCP
Lipt2	em1(IMPC)Bay	abnormal placenta physiology	homozygote	female	E9.5	Chorioallantoic fusion	BCM
Mtap	em1(IMPC)Mbp	abnormal placenta physiology	homozygote	male	E9.5	Chorioallantoic fusion	UC Davis
Ints10	tm1b(KOMP)Wtsi	abnormal placenta physiology	homozygote	female	E9.5	Chorioallantoic fusion	JAX
Rad9a	tm1.1(KOMP)Wtsi	abnormal placenta physiology	homozygote	male	E9.5	Chorioallantoic fusion	BCM
Ipo9	em1(IMPC)Bay	abnormal placenta physiology	homozygote	male	E9.5	Chorioallantoic fusion	BCM
Glmn	em1(IMPC)Bay	abnormal placenta physiology	homozygote	female	E9.5	Chorioallantoic fusion	BCM
Alg8	em1(IMPC)J	abnormal placenta physiology	homozygote	male	E9.5	Chorioallantoic fusion	JAX
Ankmy2	em1(IMPC)Bay	abnormal placenta physiology	heterozygote	male	E12.5	Placenta Development	BCM
Pigq	tm2b(EUCOMM)Wtsi	abnormal placenta physiology	homozygote	female	E9.5	Chorioallantoic fusion	BCM
Krit1	tm1.1(KOMP)Vlcg	abnormal placenta physiology	homozygote	female	E9.5	Chorioallantoic fusion	UC Davis
Nr6a1	tm1b(EUCOMM)Wtsi	abnormal placenta physiology	homozygote	male	E9.5	Chorioallantoic fusion	BCM
Cox7c	tm1b(KOMP)Mbp	abnormal placenta physiology	homozygote	no data	E12.5	Placenta Development	JAX
Slc30a9	em1(IMPC)Bay	abnormal placenta physiology	heterozygote	female	E12.5	Placenta Development	BCM
Dbn1	em2(IMPC)Mbp	abnormal placenta physiology	homozygote	female	E9.5	Chorioallantoic fusion	UC Davis
Itga3	em1(IMPC)Mbp	abnormal placenta size	homozygote	female	E15.5	Placenta Size	UC Davis
Cox7c	tm1b(KOMP)Mbp	abnormal placenta size	homozygote	female	E15.5	Placenta Size	JAX
Med1	tm3b(EUCOMM)Wtsi	abnormal placenta size	homozygote	male	E12.5	Placenta Size	TCP
Slc7a7	em1(IMPC)Bay	abnormal placenta size	homozygote	female	E18.5	Placenta Size	BCM
Med16	tm1b(KOMP)Wtsi	abnormal placenta size	homozygote	male	E12.5	Placenta Size	TCP
Fzr1	tm1.1(KOMP)Vlcg	abnormal placenta size	homozygote	female	E12.5	Placenta Size	TCP
Brat1	em1(IMPC)Bay	abnormal placenta size	homozygote	female	E18.5	Placenta Size	BCM
Sufu	tm1b(KOMP)Wtsi	abnormal placenta size	homozygote	male	E12.5	Placenta Size	TCP
Piezo1	tm1b(KOMP)Wtsi	abnormal placenta size	homozygote	female	E12.5	Placenta Size	TCP
Hmox1	em1(IMPC)Mbp	abnormal placenta size	homozygote	female	E18.5	Placenta Size	UC Davis
Hacd1	em1(IMPC)Mbp	abnormal placenta size	homozygote	male	E15.5	Placenta Size	UC Davis
Cxcr4	em1(IMPC)Mbp	abnormal placenta size	homozygote	female	E15.5	Placenta Size	UC Davis
Ssr1	em1(IMPC)Mbp	abnormal placenta size	homozygote	female	E15.5	Placenta Size	UC Davis
Cramp1	em1(IMPC)Bay	abnormal placenta size	homozygote	male	E12.5	Placenta Size	BCM
Anapc15	tm1.1(KOMP)Vlcg	abnormal placenta size	homozygote	female	E12.5	Placenta Size	JAX
Zwilch	tm1.1(KOMP)Vlcg	abnormal placenta size	homozygote	female	E12.5	Placenta Size	JAX
Focad	em1(IMPC)Bay	abnormal placenta size	homozygote	male	E18.5	Placenta Size	BCM
Mthfd2	tm1b(EUCOMM)Wtsi	abnormal placenta size	homozygote	female	E12.5	Placenta Size	BCM
Med16	tm1b(KOMP)Wtsi	abnormal placenta size	heterozygote	male	E12.5	Placenta Size	TCP
Ddx39a	tm1b(KOMP)Wtsi	abnormal placenta size	homozygote	female	E18.5	Placenta Size	BCM
Fgfr1op2	em1(IMPC)Mbp	abnormal placenta size	homozygote	male	E15.5	Placenta Size	UC Davis
Wdcp	em1(IMPC)Bay	abnormal placenta size	homozygote	male	E18.5	Placenta Size	BCM
Piezo1	tm1b(KOMP)Wtsi	abnormal placenta size	heterozygote	female	E12.5	Placenta Size	TCP
Shmt2	em1(IMPC)Bay	abnormal placenta size	homozygote	male	E12.5	Placenta Size	BCM
Ankmy2	em1(IMPC)Bay	abnormal placenta size	heterozygote	male	E12.5	Placenta Size	BCM
Ly6e	em1(IMPC)Bay	abnormal placenta size	homozygote	female	E12.5	Placenta Size	BCM
Bloc1s2	tm1.1(KOMP)Mbp	abnormal placenta size	homozygote	female	E15.5	Placenta Size	JAX
St14	tm1.1(KOMP)Vlcg	abnormal placenta size	homozygote	female	E12.5	Placenta Size	TCP
Klb	em1(IMPC)J	abnormal placenta size	homozygote	female	E18.5	Placenta Size	JAX
Hmox1	em1(IMPC)Mbp	abnormal placenta size	homozygote	female	E15.5	Placenta Size	UC Davis
Ranbp1	tm1b(KOMP)Wtsi	abnormal placenta size	homozygote	female	E12.5	Placenta Size	TCP
Cars2	em1(IMPC)Bay	abnormal placenta size	heterozygote	male	E12.5	Placenta Size	BCM
Myo18a	tm1b(KOMP)Wtsi	abnormal placenta size	homozygote	male	E12.5	Placenta Size	TCP
Sfmbt2	em1(IMPC)Mbp	abnormal placenta size	heterozygote	female	E15.5	Placenta Size	UC Davis
Grhl2	em1(IMPC)Mbp	abnormal placenta size	homozygote	female	E15.5	Placenta Size	UC Davis
Cxcr4	em1(IMPC)Mbp	abnormal placenta size	heterozygote	male	E15.5	Placenta Size	UC Davis
Fgf15	tm1.1(KOMP)Vlcg	abnormal placenta size	homozygote	male	E12.5	Placenta Size	TCP
Cox7c	tm1b(KOMP)Mbp	abnormal placenta size	homozygote	no data	E12.5	Placenta Size	JAX
Ola1	em1(IMPC)Bay	abnormal placenta size	homozygote	female	E18.5	Placenta Size	BCM
Arhgap28	em1(IMPC)Mbp	abnormal placenta size	homozygote	female	E18.5	Placenta Size	UC Davis
Scrib	tm1b(NCOM)Mfgc	abnormal placenta size	homozygote	female	E12.5	Placenta Size	TCP
Myh10	em1(IMPC)J	abnormal placenta size	homozygote	female	E15.5	Placenta Size	JAX
Adar	tm1b(EUCOMM)Wtsi	abnormal placenta size	homozygote	no data	E12.5	Placenta Size	JAX
Wdcp	em1(IMPC)Bay	abnormal placenta size	homozygote	female	E15.5	Placenta Size	BCM
Gnptab	em1(IMPC)Mbp	abnormal placenta size	homozygote	female	E18.5	Placenta Size	UC Davis
Slc30a9	em1(IMPC)Bay	abnormal placenta size	heterozygote	female	E12.5	Placenta Size	BCM
Pus7	em1(IMPC)J	abnormal placenta size	homozygote	female	E18.5	Placenta Size	JAX
Amt	em1(IMPC)Tcp	abnormal placenta size	homozygote	female	E15.5	Placenta Size	TCP
Ankmy2	em1(IMPC)Bay	abnormal placenta development	heterozygote	male	E12.5	Placenta Development	BCM
Cox7c	tm1b(KOMP)Mbp	abnormal placenta development	homozygote	no data	E12.5	Placenta Development	JAX
Slc30a9	em1(IMPC)Bay	abnormal placenta development	heterozygote	female	E12.5	Placenta Development	BCM
Lipt2	em1(IMPC)Bay	abnormal chorioallantoic fusion	homozygote	female	E9.5	Chorioallantoic fusion	BCM
Mtap	em1(IMPC)Mbp	abnormal chorioallantoic fusion	homozygote	male	E9.5	Chorioallantoic fusion	UC Davis
Ints10	tm1b(KOMP)Wtsi	abnormal chorioallantoic fusion	homozygote	female	E9.5	Chorioallantoic fusion	JAX
Rad9a	tm1.1(KOMP)Wtsi	abnormal chorioallantoic fusion	homozygote	male	E9.5	Chorioallantoic fusion	BCM
Ipo9	em1(IMPC)Bay	abnormal chorioallantoic fusion	homozygote	male	E9.5	Chorioallantoic fusion	BCM
Glmn	em1(IMPC)Bay	abnormal chorioallantoic fusion	homozygote	female	E9.5	Chorioallantoic fusion	BCM
Alg8	em1(IMPC)J	abnormal chorioallantoic fusion	homozygote	male	E9.5	Chorioallantoic fusion	JAX
Pigq	tm2b(EUCOMM)Wtsi	abnormal chorioallantoic fusion	homozygote	female	E9.5	Chorioallantoic fusion	BCM
Krit1	tm1.1(KOMP)Vlcg	abnormal chorioallantoic fusion	homozygote	female	E9.5	Chorioallantoic fusion	UC Davis
Nr6a1	tm1b(EUCOMM)Wtsi	abnormal chorioallantoic fusion	homozygote	male	E9.5	Chorioallantoic fusion	BCM
Dbn1	em2(IMPC)Mbp	abnormal chorioallantoic fusion	homozygote	female	E9.5	Chorioallantoic fusion	UC Davis
Cacna1s	tm1.1(KOMP)Vlcg	abnormal placenta vasculature	homozygote	male	E15.5	Placenta Vasculature	JAX
Esrp1	em1(IMPC)Mbp	abnormal placenta vasculature	heterozygote	female	E15.5	Placenta Vasculature	UC Davis
Arhgap28	em1(IMPC)Mbp	abnormal placenta vasculature	heterozygote	female	E18.5	Placenta Vasculature	UC Davis
Pax6	em1(IMPC)Mbp	abnormal placenta vasculature	homozygote	female	E15.5	Placenta Vasculature	UC Davis
Bbs1	em1(IMPC)Mbp	abnormal placenta vasculature	homozygote	male	E15.5	Placenta Vasculature	UC Davis
Zfp503	em1(IMPC)Mbp	abnormal placenta vasculature	homozygote	male	E15.5	Placenta Vasculature	UC Davis
Champ1	em1(IMPC)Mbp	abnormal placenta vasculature	heterozygote	male	E15.5	Placenta Vasculature	UC Davis
Col27a1	em1(IMPC)Mbp	abnormal placenta vasculature	heterozygote	male	E15.5	Placenta Vasculature	UC Davis
Rb1cc1	em1(IMPC)Mbp	abnormal placenta vasculature	heterozygote	male	E15.5	Placenta Vasculature	UC Davis
Dhcr7	em1(IMPC)Mbp	abnormal placenta vasculature	heterozygote	female	E15.5	Placenta Vasculature	UC Davis
Pkdcc	em1(IMPC)Mbp	abnormal placenta vasculature	heterozygote	male	E15.5	Placenta Vasculature	UC Davis
Nmnat2	em1(IMPC)Mbp	abnormal placenta vasculature	homozygote	female	E15.5	Placenta Vasculature	UC Davis
Mab21l2	em1(IMPC)Mbp	abnormal placenta vasculature	heterozygote	male	E15.5	Placenta Vasculature	UC Davis
Adamts1	em1(IMPC)Mbp	abnormal placenta vasculature	homozygote	female	E18.5	Placenta Vasculature	UC Davis
Tgfbr3	em1(IMPC)Mbp	abnormal placenta vasculature	homozygote	male	E15.5	Placenta Vasculature	UC Davis
Zwilch	tm1.1(KOMP)Vlcg	abnormal placenta vasculature	homozygote	male	E12.5	Placenta Vasculature	JAX
Faf2	em1(IMPC)Mbp	abnormal placenta vasculature	heterozygote	male	E15.5	Placenta Vasculature	UC Davis
Bicc1	em1(IMPC)Mbp	abnormal placenta vasculature	homozygote	female	E15.5	Placenta Vasculature	UC Davis
Drgx	em1(IMPC)Mbp	abnormal placenta vasculature	heterozygote	male	E15.5	Placenta Vasculature	UC Davis
Fah	em1(IMPC)Mbp	abnormal placenta vasculature	homozygote	female	E15.5	Placenta Vasculature	UC Davis
Slit2	em1(IMPC)Mbp	abnormal placenta vasculature	heterozygote	female	E15.5	Placenta Vasculature	UC Davis
Stag1	em1(IMPC)Mbp	abnormal placenta vasculature	heterozygote	female	E15.5	Placenta Vasculature	UC Davis
Fgfr1op2	em1(IMPC)Mbp	abnormal placenta vasculature	homozygote	male	E15.5	Placenta Vasculature	UC Davis
Kirrel1	em1(IMPC)Mbp	abnormal placenta vasculature	heterozygote	male	E15.5	Placenta Vasculature	UC Davis
Dnmt3b	em1(IMPC)Mbp	abnormal placenta vasculature	homozygote	male	E15.5	Placenta Vasculature	UC Davis
Ssr1	em1(IMPC)Mbp	abnormal placenta vasculature	homozygote	male	E15.5	Placenta Vasculature	UC Davis
Eef1d	em1(IMPC)Mbp	abnormal placenta vasculature	heterozygote	female	E15.5	Placenta Vasculature	UC Davis
Ncoa2	em1(IMPC)Mbp	abnormal placenta vasculature	heterozygote	male	E18.5	Placenta Vasculature	UC Davis
Champ1	em1(IMPC)Mbp	abnormal placenta vasculature	homozygote	male	E15.5	Placenta Vasculature	UC Davis
Ror2	em1(IMPC)Mbp	abnormal placenta vasculature	homozygote	male	E15.5	Placenta Vasculature	UC Davis
Tcf21	em1(IMPC)Mbp	abnormal placenta vasculature	homozygote	female	E15.5	Placenta Vasculature	UC Davis
Gnptab	em1(IMPC)Mbp	abnormal placenta vasculature	homozygote	female	E18.5	Placenta Vasculature	UC Davis
Drgx	em1(IMPC)Mbp	abnormal placenta vasculature	homozygote	male	E15.5	Placenta Vasculature	UC Davis
Pkdcc	em1(IMPC)Mbp	abnormal placenta vasculature	homozygote	male	E15.5	Placenta Vasculature	UC Davis
Klb	em1(IMPC)J	abnormal placenta vasculature	homozygote	male	E18.5	Placenta Vasculature	JAX
Fhod3	em1(IMPC)Mbp	abnormal placenta vasculature	heterozygote	male	E15.5	Placenta Vasculature	UC Davis
Hacd1	em1(IMPC)Mbp	abnormal placenta vasculature	homozygote	male	E15.5	Placenta Vasculature	UC Davis
Tgfbr3	em1(IMPC)Mbp	abnormal placenta vasculature	heterozygote	female	E15.5	Placenta Vasculature	UC Davis
Tmcc2	em1(IMPC)Mbp	abnormal placenta vasculature	homozygote	male	E18.5	Placenta Vasculature	UC Davis
Arhgap28	em1(IMPC)Mbp	abnormal placenta vasculature	homozygote	female	E18.5	Placenta Vasculature	UC Davis
Ddx39a	tm1b(KOMP)Wtsi	abnormal placenta vasculature	homozygote	male	E12.5	Placenta Vasculature	BCM
Stim1	em1(IMPC)Mbp	abnormal placenta vasculature	homozygote	male	E15.5	Placenta Vasculature	UC Davis
Stag1	em1(IMPC)Mbp	abnormal placenta vasculature	homozygote	male	E15.5	Placenta Vasculature	UC Davis
Ccdc186	em1(IMPC)Mbp	abnormal placenta vasculature	homozygote	female	E15.5	Placenta Vasculature	UC Davis
Mllt10	em1(IMPC)Mbp	abnormal placenta vasculature	homozygote	male	E15.5	Placenta Vasculature	UC Davis
Hacd1	em1(IMPC)Mbp	abnormal placenta vasculature	heterozygote	male	E15.5	Placenta Vasculature	UC Davis
Col27a1	em1(IMPC)Mbp	abnormal placenta vasculature	homozygote	female	E15.5	Placenta Vasculature	UC Davis
Tph2	em1(IMPC)Mbp	abnormal placenta vasculature	heterozygote	male	E18.5	Placenta Vasculature	UC Davis
Tmem38b	em1(IMPC)Mbp	abnormal placenta vasculature	homozygote	male	E15.5	Placenta Vasculature	UC Davis
Rgl1	em1(IMPC)Mbp	abnormal placenta vasculature	homozygote	male	E15.5	Placenta Vasculature	UC Davis
Ncor2	em1(IMPC)Mbp	abnormal placenta vasculature	homozygote	female	E15.5	Placenta Vasculature	UC Davis
Ebf2	em1(IMPC)Mbp	abnormal placenta vasculature	homozygote	male	E18.5	Placenta Vasculature	UC Davis
Six1	em1(IMPC)Mbp	abnormal placenta vasculature	heterozygote	male	E15.5	Placenta Vasculature	UC Davis
Fuz	em1(IMPC)Mbp	abnormal placenta vasculature	heterozygote	female	E15.5	Placenta Vasculature	UC Davis
Aff4	em1(IMPC)Mbp	abnormal placenta vasculature	homozygote	female	E15.5	Placenta Vasculature	UC Davis
Fgd5	em1(IMPC)Mbp	abnormal placenta vasculature	heterozygote	female	E15.5	Placenta Vasculature	UC Davis
Mycbp2	em1(IMPC)Mbp	abnormal placenta vasculature	homozygote	male	E15.5	Placenta Vasculature	UC Davis
Slc12a5	em1(IMPC)Mbp	abnormal placenta vasculature	homozygote	male	E15.5	Placenta Vasculature	UC Davis
Tph2	em1(IMPC)Mbp	abnormal placenta vasculature	homozygote	male	E18.5	Placenta Vasculature	UC Davis
Hmox1	em1(IMPC)Mbp	abnormal placenta vasculature	heterozygote	male	E15.5	Placenta Vasculature	UC Davis
Fah	em1(IMPC)Mbp	abnormal placenta vasculature	heterozygote	female	E15.5	Placenta Vasculature	UC Davis
Znhit6	em1(IMPC)Mbp	abnormal placenta vasculature	heterozygote	female	E15.5	Placenta Vasculature	UC Davis
Stim1	em1(IMPC)Mbp	abnormal placenta vasculature	heterozygote	male	E15.5	Placenta Vasculature	UC Davis
Ccbe1	em1(IMPC)Mbp	abnormal placenta vasculature	homozygote	male	E15.5	Placenta Vasculature	UC Davis
Ccdc25	em1(IMPC)Mbp	abnormal placenta vasculature	homozygote	male	E18.5	Placenta Vasculature	UC Davis
Adamts6	em1(IMPC)Mbp	abnormal placenta vasculature	homozygote	male	E15.5	Placenta Vasculature	UC Davis
Maf	em1(IMPC)Mbp	abnormal placenta vasculature	homozygote	female	E15.5	Placenta Vasculature	UC Davis
Fuz	em1(IMPC)Mbp	abnormal placenta vasculature	homozygote	male	E15.5	Placenta Vasculature	UC Davis
Ryk	em1(IMPC)Mbp	abnormal placenta vasculature	homozygote	female	E15.5	Placenta Vasculature	UC Davis
Six1	em1(IMPC)Mbp	abnormal placenta morphology	heterozygote	female	E15.5	Placenta Morphology	UC Davis
Ebf2	em1(IMPC)Mbp	abnormal placenta morphology	homozygote	female	E18.5	Placenta Morphology	UC Davis
Champ1	em1(IMPC)Mbp	abnormal placenta morphology	homozygote	male	E15.5	Placenta Morphology	UC Davis
Drgx	em1(IMPC)Mbp	abnormal placenta morphology	heterozygote	male	E15.5	Placenta Morphology	UC Davis
Vangl2	em1(IMPC)Mbp	abnormal placenta morphology	homozygote	female	E15.5	Placenta Morphology	UC Davis
Cxcr4	em1(IMPC)Mbp	abnormal placenta morphology	homozygote	female	E15.5	Placenta Morphology	UC Davis
Ccdc186	em1(IMPC)Mbp	abnormal placenta morphology	homozygote	female	E15.5	Placenta Morphology	UC Davis
Ryk	em1(IMPC)Mbp	abnormal placenta morphology	heterozygote	female	E15.5	Placenta Morphology	UC Davis
Dhcr7	em1(IMPC)Mbp	abnormal placenta morphology	heterozygote	male	E15.5	Placenta Morphology	UC Davis
Mycbp2	em1(IMPC)Mbp	abnormal placenta morphology	heterozygote	female	E15.5	Placenta Morphology	UC Davis
Stim1	em1(IMPC)Mbp	abnormal placenta morphology	homozygote	male	E15.5	Placenta Morphology	UC Davis
Ttc1	em1(IMPC)Mbp	abnormal placenta morphology	heterozygote	female	E15.5	Placenta Morphology	UC Davis
Chrnd	em1(IMPC)Mbp	abnormal placenta morphology	heterozygote	male	E15.5	Placenta Morphology	UC Davis
Ryk	em1(IMPC)Mbp	abnormal placenta morphology	homozygote	female	E15.5	Placenta Morphology	UC Davis
Vcan	em2(IMPC)Mbp	abnormal placenta morphology	heterozygote	male	E15.5	Placenta Morphology	UC Davis
Ccdc25	em1(IMPC)Mbp	abnormal placenta morphology	homozygote	male	E18.5	Placenta Morphology	UC Davis
Lox	em1(IMPC)Mbp	abnormal placenta morphology	heterozygote	female	E15.5	Placenta Morphology	UC Davis
Pkdcc	em1(IMPC)Mbp	abnormal placenta morphology	homozygote	female	E15.5	Placenta Morphology	UC Davis
Nmnat2	em1(IMPC)Mbp	abnormal placenta morphology	heterozygote	female	E15.5	Placenta Morphology	UC Davis
Dhcr7	em1(IMPC)Mbp	abnormal placenta morphology	homozygote	male	E15.5	Placenta Morphology	UC Davis
Tmem38b	em1(IMPC)Mbp	abnormal placenta morphology	homozygote	male	E15.5	Placenta Morphology	UC Davis
Eng	em1(IMPC)Mbp	abnormal placenta morphology	heterozygote	male	E15.5	Placenta Morphology	UC Davis
Col27a1	em1(IMPC)Mbp	abnormal placenta morphology	homozygote	female	E15.5	Placenta Morphology	UC Davis
Ddx39a	tm1b(KOMP)Wtsi	abnormal placenta morphology	homozygote	male	E12.5	Placenta color	BCM
Cacna1c	em1(IMPC)Mbp	abnormal placenta morphology	heterozygote	female	E15.5	Placenta Morphology	UC Davis
Tph2	em1(IMPC)Mbp	abnormal placenta morphology	heterozygote	male	E18.5	Placenta Morphology	UC Davis
Pdcd7	em1(IMPC)Mbp	abnormal placenta morphology	heterozygote	male	E15.5	Placenta Morphology	UC Davis
Esrp1	em1(IMPC)Mbp	abnormal placenta morphology	heterozygote	female	E15.5	Placenta Morphology	UC Davis
Cacna2d2	em1(IMPC)Mbp	abnormal placenta morphology	homozygote	male	E18.5	Placenta Morphology	UC Davis
Tgfbr3	em1(IMPC)Mbp	abnormal placenta morphology	homozygote	male	E15.5	Placenta Morphology	UC Davis
Cxcr4	em1(IMPC)Mbp	abnormal placenta morphology	heterozygote	female	E15.5	Placenta Morphology	UC Davis
Hacd1	em1(IMPC)Mbp	abnormal placenta morphology	heterozygote	female	E15.5	Placenta Morphology	UC Davis
Nmnat2	em1(IMPC)Mbp	abnormal placenta morphology	homozygote	male	E15.5	Placenta Morphology	UC Davis
Mapk6	em1(IMPC)Mbp	abnormal placenta morphology	heterozygote	male	E18.5	Placenta Morphology	UC Davis
Slc12a5	em1(IMPC)Mbp	abnormal placenta morphology	homozygote	female	E15.5	Placenta Morphology	UC Davis
Bbs1	em1(IMPC)Mbp	abnormal placenta morphology	homozygote	female	E15.5	Placenta Morphology	UC Davis
Stag1	em1(IMPC)Mbp	abnormal placenta morphology	homozygote	female	E15.5	Placenta Morphology	UC Davis
Bbs1	em1(IMPC)Mbp	abnormal placenta morphology	heterozygote	male	E15.5	Placenta Morphology	UC Davis
Stag1	em1(IMPC)Mbp	abnormal placenta morphology	heterozygote	male	E15.5	Placenta Morphology	UC Davis
Champ1	em1(IMPC)Mbp	abnormal placenta morphology	heterozygote	male	E15.5	Placenta Morphology	UC Davis
Uggt1	em1(IMPC)Mbp	abnormal placenta morphology	homozygote	female	E15.5	Placenta Morphology	UC Davis
Sptan1	em1(IMPC)Mbp	abnormal placenta morphology	homozygote	female	E15.5	Placenta Morphology	UC Davis
Celsr1	em1(IMPC)Mbp	abnormal placenta morphology	heterozygote	male	E18.5	Placenta Morphology	UC Davis
Stim1	em1(IMPC)Mbp	abnormal placenta morphology	heterozygote	male	E15.5	Placenta Morphology	UC Davis
Tgfbr3	em1(IMPC)Mbp	abnormal placenta morphology	heterozygote	female	E15.5	Placenta Morphology	UC Davis
Pkdcc	em1(IMPC)Mbp	abnormal placenta morphology	heterozygote	female	E15.5	Placenta Morphology	UC Davis
Hmox1	em1(IMPC)Mbp	abnormal placenta morphology	homozygote	female	E18.5	Placenta Morphology	UC Davis
Kirrel1	em1(IMPC)Mbp	abnormal placenta morphology	homozygote	female	E15.5	Placenta Morphology	UC Davis
Slit2	em1(IMPC)Mbp	abnormal placenta morphology	heterozygote	male	E15.5	Placenta Morphology	UC Davis
Drgx	em1(IMPC)Mbp	abnormal placenta morphology	homozygote	male	E15.5	Placenta Morphology	UC Davis
Cand1	em1(IMPC)Mbp	abnormal placenta morphology	heterozygote	female	E15.5	Placenta Morphology	UC Davis
Ncoa2	em1(IMPC)Mbp	abnormal placenta morphology	heterozygote	male	E18.5	Placenta Morphology	UC Davis
Dnmt3b	em1(IMPC)Mbp	abnormal placenta morphology	homozygote	male	E15.5	Placenta Morphology	UC Davis
Col27a1	em1(IMPC)Mbp	abnormal placenta morphology	heterozygote	female	E15.5	Placenta Morphology	UC Davis
Rb1cc1	em1(IMPC)Mbp	abnormal placenta morphology	heterozygote	female	E15.5	Placenta Morphology	UC Davis
Fgfr1op2	em1(IMPC)Mbp	abnormal placenta morphology	heterozygote	female	E15.5	Placenta Morphology	UC Davis
Jak3	em1(IMPC)Mbp	abnormal placenta morphology	heterozygote	female	E18.5	Placenta Morphology	UC Davis
Vangl2	em1(IMPC)Mbp	abnormal placenta morphology	heterozygote	male	E15.5	Placenta Morphology	UC Davis
Sptan1	em1(IMPC)Mbp	abnormal placenta morphology	heterozygote	female	E15.5	Placenta Morphology	UC Davis
Mab21l2	em1(IMPC)Mbp	abnormal placenta morphology	heterozygote	female	E15.5	Placenta Morphology	UC Davis
S100a16	em1(IMPC)J	abnormal placenta morphology	homozygote	female	E18.5	Placenta Morphology	JAX
Wdfy3	em1(IMPC)Mbp	abnormal placenta morphology	homozygote	male	E15.5	Placenta Morphology	UC Davis
Tgds	em1(IMPC)Mbp	abnormal placenta morphology	heterozygote	female	E15.5	Placenta Morphology	UC Davis
Fah	em1(IMPC)Mbp	abnormal placenta morphology	heterozygote	female	E15.5	Placenta Morphology	UC Davis
Tcf21	em1(IMPC)Mbp	abnormal placenta morphology	heterozygote	male	E15.5	Placenta Morphology	UC Davis
Kif2a	em1(IMPC)Mbp	abnormal placenta morphology	homozygote	male	E15.5	Placenta Morphology	UC Davis
Ccdc186	em1(IMPC)Mbp	abnormal placenta morphology	heterozygote	male	E15.5	Placenta Morphology	UC Davis
Gne	em1(IMPC)Mbp	abnormal placenta morphology	heterozygote	female	E15.5	Placenta Morphology	UC Davis
Ccbe1	em1(IMPC)Mbp	abnormal placenta morphology	homozygote	male	E15.5	Placenta Morphology	UC Davis
Mllt10	em1(IMPC)Mbp	abnormal placenta morphology	heterozygote	male	E15.5	Placenta Morphology	UC Davis
Grhl2	em1(IMPC)Mbp	abnormal placenta morphology	heterozygote	female	E15.5	Placenta Morphology	UC Davis
Tbx20	em1(IMPC)Mbp	abnormal placenta morphology	heterozygote	female	E15.5	Placenta Morphology	UC Davis
Rgl1	em1(IMPC)Mbp	abnormal placenta morphology	homozygote	male	E15.5	Placenta Morphology	UC Davis
Fkbp4	em1(IMPC)Mbp	abnormal placenta morphology	heterozygote	male	E18.5	Placenta Morphology	UC Davis
Cand1	em1(IMPC)Mbp	abnormal placenta morphology	homozygote	male	E15.5	Placenta Morphology	UC Davis
Arhgap28	em1(IMPC)Mbp	abnormal placenta morphology	homozygote	male	E18.5	Placenta Morphology	UC Davis
Ncor2	em1(IMPC)Mbp	abnormal placenta morphology	heterozygote	male	E15.5	Placenta Morphology	UC Davis
Ncoa2	em1(IMPC)Mbp	abnormal placenta morphology	homozygote	female	E18.5	Placenta Morphology	UC Davis
Aff4	em1(IMPC)Mbp	abnormal placenta morphology	homozygote	male	E15.5	Placenta Morphology	UC Davis
Tph2	em1(IMPC)Mbp	abnormal placenta morphology	homozygote	male	E18.5	Placenta Morphology	UC Davis
Mllt10	em1(IMPC)Mbp	abnormal placenta morphology	homozygote	female	E15.5	Placenta Morphology	UC Davis
Robo1	em1(IMPC)Mbp	abnormal placenta morphology	homozygote	female	E18.5	Placenta Morphology	UC Davis
Zfp503	em1(IMPC)Mbp	abnormal placenta morphology	homozygote	male	E15.5	Placenta Morphology	UC Davis
Znhit6	em1(IMPC)Mbp	abnormal placenta morphology	heterozygote	male	E15.5	Placenta Morphology	UC Davis
Zwilch	tm1.1(KOMP)Vlcg	abnormal placenta morphology	homozygote	male	E12.5	Placenta Morphology	JAX
Fgd5	em1(IMPC)Mbp	abnormal placenta morphology	heterozygote	female	E15.5	Placenta Morphology	UC Davis
Ncor2	em1(IMPC)Mbp	abnormal placenta morphology	homozygote	male	E15.5	Placenta Morphology	UC Davis
Aloxe3	em1(IMPC)Mbp	abnormal placenta morphology	heterozygote	female	E15.5	Placenta Morphology	UC Davis
Maf	em1(IMPC)Mbp	abnormal placenta morphology	heterozygote	female	E15.5	Placenta Morphology	UC Davis
Faf2	em1(IMPC)Mbp	abnormal placenta morphology	heterozygote	male	E15.5	Placenta Morphology	UC Davis
Tmem38b	em1(IMPC)Mbp	abnormal placenta morphology	heterozygote	female	E15.5	Placenta Morphology	UC Davis
Eef1d	em1(IMPC)Mbp	abnormal placenta morphology	heterozygote	male	E15.5	Placenta Morphology	UC Davis
Tcf21	em1(IMPC)Mbp	abnormal placenta morphology	homozygote	male	E15.5	Placenta Morphology	UC Davis
Anapc15	tm1.1(KOMP)Vlcg	abnormal placenta morphology	homozygote	male	E12.5	Placenta Morphology	JAX
Adamts1	em1(IMPC)Mbp	abnormal placenta morphology	homozygote	female	E18.5	Placenta Morphology	UC Davis
Hacd1	em1(IMPC)Mbp	abnormal placenta morphology	homozygote	male	E15.5	Placenta Morphology	UC Davis
Dsp	em1(IMPC)Mbp	abnormal placenta morphology	heterozygote	male	E15.5	Placenta Morphology	UC Davis
Sfmbt2	em1(IMPC)Mbp	abnormal placenta morphology	heterozygote	male	E15.5	Placenta Morphology	UC Davis
Tmcc2	em1(IMPC)Mbp	abnormal placenta morphology	homozygote	male	E18.5	Placenta Morphology	UC Davis
Jun	em1(IMPC)Mbp	abnormal placenta morphology	homozygote	male	E15.5	Placenta Morphology	UC Davis
Maf	em1(IMPC)Mbp	abnormal placenta morphology	homozygote	female	E15.5	Placenta Morphology	UC Davis
Gnptab	em1(IMPC)Mbp	abnormal placenta morphology	homozygote	female	E18.5	Placenta Morphology	UC Davis
Dennd1a	em1(IMPC)Mbp	abnormal placenta morphology	heterozygote	female	E15.5	Placenta Morphology	UC Davis
Bicc1	em1(IMPC)Mbp	abnormal placenta morphology	homozygote	female	E15.5	Placenta Morphology	UC Davis
Fuz	em1(IMPC)Mbp	abnormal placenta morphology	heterozygote	male	E15.5	Placenta Morphology	UC Davis
Eef1d	em1(IMPC)Mbp	abnormal placenta morphology	homozygote	male	E15.5	Placenta Morphology	UC Davis
Adamts6	em1(IMPC)Mbp	abnormal placenta morphology	heterozygote	female	E15.5	Placenta Morphology	UC Davis
Cxadr	em1(IMPC)Mbp	abnormal placenta morphology	heterozygote	female	E15.5	Placenta Morphology	UC Davis
Hmox1	em1(IMPC)Mbp	abnormal placenta morphology	heterozygote	female	E15.5	Placenta Morphology	UC Davis
Ror2	em1(IMPC)Mbp	abnormal placenta morphology	homozygote	female	E15.5	Placenta Morphology	UC Davis
Kirrel1	em1(IMPC)Mbp	abnormal placenta morphology	heterozygote	female	E15.5	Placenta Morphology	UC Davis
Fah	em1(IMPC)Mbp	abnormal placenta morphology	homozygote	male	E15.5	Placenta Morphology	UC Davis
Fuz	em1(IMPC)Mbp	abnormal placenta morphology	homozygote	female	E15.5	Placenta Morphology	UC Davis
Ssr1	em1(IMPC)Mbp	abnormal placenta morphology	heterozygote	male	E15.5	Placenta Morphology	UC Davis
Uggt1	em1(IMPC)Mbp	abnormal placenta morphology	heterozygote	female	E15.5	Placenta Morphology	UC Davis
Adamts6	em1(IMPC)Mbp	abnormal placenta morphology	homozygote	female	E15.5	Placenta Morphology	UC Davis
Tbx1	em1(IMPC)Mbp	abnormal placenta morphology	homozygote	female	E15.5	Placenta Morphology	UC Davis
Hmox1	em1(IMPC)Mbp	abnormal placenta morphology	homozygote	female	E15.5	Placenta Morphology	UC Davis
Rgl1	em1(IMPC)Mbp	abnormal placenta morphology	heterozygote	female	E15.5	Placenta Morphology	UC Davis
Grhl2	em1(IMPC)Mbp	abnormal placenta morphology	homozygote	female	E15.5	Placenta Morphology	UC Davis
Hpdl	em1(IMPC)Mbp	abnormal placenta morphology	heterozygote	male	E18.5	Placenta Morphology	UC Davis
Arid3a	tm1b(KOMP)Wtsi	abnormal placenta morphology	homozygote	no data	E15.5	Placenta Morphology	JAX
Itga3	em1(IMPC)Mbp	abnormal placenta morphology	homozygote	female	E15.5	Placenta Morphology	UC Davis
Pax6	em1(IMPC)Mbp	abnormal placenta morphology	homozygote	male	E15.5	Placenta Morphology	UC Davis
Ssr1	em1(IMPC)Mbp	abnormal placenta morphology	homozygote	male	E15.5	Placenta Morphology	UC Davis
Cep290	em1(IMPC)Mbp	abnormal placenta morphology	homozygote	male	E18.5	Placenta Morphology	UC Davis
Six1	em1(IMPC)Mbp	abnormal placenta morphology	homozygote	male	E15.5	Placenta Morphology	UC Davis
Fgfr1op2	em1(IMPC)Mbp	abnormal placenta morphology	homozygote	male	E15.5	Placenta Morphology	UC Davis
Top2b	em1(IMPC)Mbp	abnormal placenta morphology	homozygote	female	E15.5	Placenta Morphology	UC Davis
Jun	em1(IMPC)Mbp	abnormal placenta morphology	heterozygote	male	E15.5	Placenta Morphology	UC Davis
Arhgap28	em1(IMPC)Mbp	abnormal placenta morphology	heterozygote	male	E18.5	Placenta Morphology	UC Davis
Mycbp2	em1(IMPC)Mbp	abnormal placenta morphology	homozygote	male	E15.5	Placenta Morphology	UC Davis
Tmem209	em1(IMPC)Tcp	abnormal placenta morphology	homozygote	female	E18.5	Placenta color	TCP
Tbx1	em1(IMPC)Mbp	abnormal placenta morphology	heterozygote	female	E15.5	Placenta Morphology	UC Davis
Pax6	em1(IMPC)Mbp	abnormal placenta morphology	heterozygote	female	E15.5	Placenta Morphology	UC Davis
Nog	em1(IMPC)Mbp	abnormal placenta morphology	heterozygote	male	E15.5	Placenta Morphology	UC Davis
Slit2	em1(IMPC)Mbp	abnormal placenta morphology	homozygote	male	E15.5	Placenta Morphology	UC Davis
Ebf1	em1(IMPC)Mbp	abnormal placenta morphology	homozygote	male	E18.5	Placenta Morphology	UC Davis
Slc12a5	em1(IMPC)Mbp	abnormal placenta morphology	heterozygote	female	E15.5	Placenta Morphology	UC Davis
Fhod3	em1(IMPC)Mbp	abnormal placenta morphology	heterozygote	female	E15.5	Placenta Morphology	UC Davis
Cox7c	tm1b(KOMP)Mbp	abnormal placenta morphology	homozygote	no data	E12.5	Placenta Morphology	JAX
Hpdl	em1(IMPC)Mbp	abnormal placenta morphology	homozygote	male	E18.5	Placenta Morphology	UC Davis
Itga3	em1(IMPC)Mbp	abnormal placenta size	homozygote	female	E15.5	Placenta Size	UC Davis
Cacna1s	tm1.1(KOMP)Vlcg	abnormal placenta vasculature	homozygote	male	E15.5	Placenta Vasculature	JAX
Esrp1	em1(IMPC)Mbp	abnormal placenta vasculature	heterozygote	female	E15.5	Placenta Vasculature	UC Davis
Arhgap28	em1(IMPC)Mbp	abnormal placenta vasculature	heterozygote	female	E18.5	Placenta Vasculature	UC Davis
Cox7c	tm1b(KOMP)Mbp	abnormal placenta size	homozygote	female	E15.5	Placenta Size	JAX
Pax6	em1(IMPC)Mbp	abnormal placenta vasculature	homozygote	female	E15.5	Placenta Vasculature	UC Davis
Bbs1	em1(IMPC)Mbp	abnormal placenta vasculature	homozygote	male	E15.5	Placenta Vasculature	UC Davis
Zfp503	em1(IMPC)Mbp	abnormal placenta vasculature	homozygote	male	E15.5	Placenta Vasculature	UC Davis
Champ1	em1(IMPC)Mbp	abnormal placenta vasculature	heterozygote	male	E15.5	Placenta Vasculature	UC Davis
Col27a1	em1(IMPC)Mbp	abnormal placenta vasculature	heterozygote	male	E15.5	Placenta Vasculature	UC Davis
Med1	tm3b(EUCOMM)Wtsi	abnormal placenta size	homozygote	male	E12.5	Placenta Size	TCP
Slc7a7	em1(IMPC)Bay	abnormal placenta size	homozygote	female	E18.5	Placenta Size	BCM
Med16	tm1b(KOMP)Wtsi	abnormal placenta size	homozygote	male	E12.5	Placenta Size	TCP
Rb1cc1	em1(IMPC)Mbp	abnormal placenta vasculature	heterozygote	male	E15.5	Placenta Vasculature	UC Davis
Dhcr7	em1(IMPC)Mbp	abnormal placenta vasculature	heterozygote	female	E15.5	Placenta Vasculature	UC Davis
Pkdcc	em1(IMPC)Mbp	abnormal placenta vasculature	heterozygote	male	E15.5	Placenta Vasculature	UC Davis
Fzr1	tm1.1(KOMP)Vlcg	abnormal placenta size	homozygote	female	E12.5	Placenta Size	TCP
Nmnat2	em1(IMPC)Mbp	abnormal placenta vasculature	homozygote	female	E15.5	Placenta Vasculature	UC Davis
Mab21l2	em1(IMPC)Mbp	abnormal placenta vasculature	heterozygote	male	E15.5	Placenta Vasculature	UC Davis
Adamts1	em1(IMPC)Mbp	abnormal placenta vasculature	homozygote	female	E18.5	Placenta Vasculature	UC Davis
Brat1	em1(IMPC)Bay	abnormal placenta size	homozygote	female	E18.5	Placenta Size	BCM
Tgfbr3	em1(IMPC)Mbp	abnormal placenta vasculature	homozygote	male	E15.5	Placenta Vasculature	UC Davis
Sufu	tm1b(KOMP)Wtsi	abnormal placenta size	homozygote	male	E12.5	Placenta Size	TCP
Zwilch	tm1.1(KOMP)Vlcg	abnormal placenta vasculature	homozygote	male	E12.5	Placenta Vasculature	JAX
Faf2	em1(IMPC)Mbp	abnormal placenta vasculature	heterozygote	male	E15.5	Placenta Vasculature	UC Davis
Bicc1	em1(IMPC)Mbp	abnormal placenta vasculature	homozygote	female	E15.5	Placenta Vasculature	UC Davis
Drgx	em1(IMPC)Mbp	abnormal placenta vasculature	heterozygote	male	E15.5	Placenta Vasculature	UC Davis
Fah	em1(IMPC)Mbp	abnormal placenta vasculature	homozygote	female	E15.5	Placenta Vasculature	UC Davis
Slit2	em1(IMPC)Mbp	abnormal placenta vasculature	heterozygote	female	E15.5	Placenta Vasculature	UC Davis
Stag1	em1(IMPC)Mbp	abnormal placenta vasculature	heterozygote	female	E15.5	Placenta Vasculature	UC Davis
Fgfr1op2	em1(IMPC)Mbp	abnormal placenta vasculature	homozygote	male	E15.5	Placenta Vasculature	UC Davis
Piezo1	tm1b(KOMP)Wtsi	abnormal placenta size	homozygote	female	E12.5	Placenta Size	TCP
Kirrel1	em1(IMPC)Mbp	abnormal placenta vasculature	heterozygote	male	E15.5	Placenta Vasculature	UC Davis
Hmox1	em1(IMPC)Mbp	abnormal placenta size	homozygote	female	E18.5	Placenta Size	UC Davis
Dnmt3b	em1(IMPC)Mbp	abnormal placenta vasculature	homozygote	male	E15.5	Placenta Vasculature	UC Davis
Hacd1	em1(IMPC)Mbp	abnormal placenta size	homozygote	male	E15.5	Placenta Size	UC Davis
Psph	tm1.1(KOMP)Vlcg	pale placenta	homozygote	no data	E15.5	Pale placenta	TCP
Cxcr4	em1(IMPC)Mbp	abnormal placenta size	homozygote	female	E15.5	Placenta Size	UC Davis
Ssr1	em1(IMPC)Mbp	abnormal placenta vasculature	homozygote	male	E15.5	Placenta Vasculature	UC Davis
Ssr1	em1(IMPC)Mbp	abnormal placenta size	homozygote	female	E15.5	Placenta Size	UC Davis
Eef1d	em1(IMPC)Mbp	abnormal placenta vasculature	heterozygote	female	E15.5	Placenta Vasculature	UC Davis
Ncoa2	em1(IMPC)Mbp	abnormal placenta vasculature	heterozygote	male	E18.5	Placenta Vasculature	UC Davis
Champ1	em1(IMPC)Mbp	abnormal placenta vasculature	homozygote	male	E15.5	Placenta Vasculature	UC Davis
Cramp1	em1(IMPC)Bay	abnormal placenta size	homozygote	male	E12.5	Placenta Size	BCM
Ror2	em1(IMPC)Mbp	abnormal placenta vasculature	homozygote	male	E15.5	Placenta Vasculature	UC Davis
Anapc15	tm1.1(KOMP)Vlcg	abnormal placenta size	homozygote	female	E12.5	Placenta Size	JAX
Tcf21	em1(IMPC)Mbp	abnormal placenta vasculature	homozygote	female	E15.5	Placenta Vasculature	UC Davis
Zwilch	tm1.1(KOMP)Vlcg	abnormal placenta size	homozygote	female	E12.5	Placenta Size	JAX
Focad	em1(IMPC)Bay	abnormal placenta size	homozygote	male	E18.5	Placenta Size	BCM
Gnptab	em1(IMPC)Mbp	abnormal placenta vasculature	homozygote	female	E18.5	Placenta Vasculature	UC Davis
Drgx	em1(IMPC)Mbp	abnormal placenta vasculature	homozygote	male	E15.5	Placenta Vasculature	UC Davis
Pkdcc	em1(IMPC)Mbp	abnormal placenta vasculature	homozygote	male	E15.5	Placenta Vasculature	UC Davis
Mthfd2	tm1b(EUCOMM)Wtsi	abnormal placenta size	homozygote	female	E12.5	Placenta Size	BCM
Klb	em1(IMPC)J	abnormal placenta vasculature	homozygote	male	E18.5	Placenta Vasculature	JAX
Fhod3	em1(IMPC)Mbp	abnormal placenta vasculature	heterozygote	male	E15.5	Placenta Vasculature	UC Davis
Hacd1	em1(IMPC)Mbp	abnormal placenta vasculature	homozygote	male	E15.5	Placenta Vasculature	UC Davis
Med16	tm1b(KOMP)Wtsi	abnormal placenta size	heterozygote	male	E12.5	Placenta Size	TCP
Ddx39a	tm1b(KOMP)Wtsi	abnormal placenta size	homozygote	female	E18.5	Placenta Size	BCM
Fgfr1op2	em1(IMPC)Mbp	abnormal placenta size	homozygote	male	E15.5	Placenta Size	UC Davis
Tgfbr3	em1(IMPC)Mbp	abnormal placenta vasculature	heterozygote	female	E15.5	Placenta Vasculature	UC Davis
Tmcc2	em1(IMPC)Mbp	abnormal placenta vasculature	homozygote	male	E18.5	Placenta Vasculature	UC Davis
Wdcp	em1(IMPC)Bay	abnormal placenta size	homozygote	male	E18.5	Placenta Size	BCM
Arhgap28	em1(IMPC)Mbp	abnormal placenta vasculature	homozygote	female	E18.5	Placenta Vasculature	UC Davis
Piezo1	tm1b(KOMP)Wtsi	abnormal placenta size	heterozygote	female	E12.5	Placenta Size	TCP
Ddx39a	tm1b(KOMP)Wtsi	abnormal placenta vasculature	homozygote	male	E12.5	Placenta Vasculature	BCM
Stim1	em1(IMPC)Mbp	abnormal placenta vasculature	homozygote	male	E15.5	Placenta Vasculature	UC Davis
Stag1	em1(IMPC)Mbp	abnormal placenta vasculature	homozygote	male	E15.5	Placenta Vasculature	UC Davis
Ccdc186	em1(IMPC)Mbp	abnormal placenta vasculature	homozygote	female	E15.5	Placenta Vasculature	UC Davis
Shmt2	em1(IMPC)Bay	abnormal placenta size	homozygote	male	E12.5	Placenta Size	BCM
Ankmy2	em1(IMPC)Bay	abnormal placenta size	heterozygote	male	E12.5	Placenta Size	BCM
Ly6e	em1(IMPC)Bay	abnormal placenta size	homozygote	female	E12.5	Placenta Size	BCM
Mllt10	em1(IMPC)Mbp	abnormal placenta vasculature	homozygote	male	E15.5	Placenta Vasculature	UC Davis
Hacd1	em1(IMPC)Mbp	abnormal placenta vasculature	heterozygote	male	E15.5	Placenta Vasculature	UC Davis
Bloc1s2	tm1.1(KOMP)Mbp	abnormal placenta size	homozygote	female	E15.5	Placenta Size	JAX
Col27a1	em1(IMPC)Mbp	abnormal placenta vasculature	homozygote	female	E15.5	Placenta Vasculature	UC Davis
St14	tm1.1(KOMP)Vlcg	abnormal placenta size	homozygote	female	E12.5	Placenta Size	TCP
Tph2	em1(IMPC)Mbp	abnormal placenta vasculature	heterozygote	male	E18.5	Placenta Vasculature	UC Davis
Tmem38b	em1(IMPC)Mbp	abnormal placenta vasculature	homozygote	male	E15.5	Placenta Vasculature	UC Davis
Klb	em1(IMPC)J	abnormal placenta size	homozygote	female	E18.5	Placenta Size	JAX
Rgl1	em1(IMPC)Mbp	abnormal placenta vasculature	homozygote	male	E15.5	Placenta Vasculature	UC Davis
Hmox1	em1(IMPC)Mbp	abnormal placenta size	homozygote	female	E15.5	Placenta Size	UC Davis
Ncor2	em1(IMPC)Mbp	abnormal placenta vasculature	homozygote	female	E15.5	Placenta Vasculature	UC Davis
Ebf2	em1(IMPC)Mbp	abnormal placenta vasculature	homozygote	male	E18.5	Placenta Vasculature	UC Davis
Six1	em1(IMPC)Mbp	abnormal placenta vasculature	heterozygote	male	E15.5	Placenta Vasculature	UC Davis
Ranbp1	tm1b(KOMP)Wtsi	abnormal placenta size	homozygote	female	E12.5	Placenta Size	TCP
Cars2	em1(IMPC)Bay	abnormal placenta size	heterozygote	male	E12.5	Placenta Size	BCM
Fuz	em1(IMPC)Mbp	abnormal placenta vasculature	heterozygote	female	E15.5	Placenta Vasculature	UC Davis
Aff4	em1(IMPC)Mbp	abnormal placenta vasculature	homozygote	female	E15.5	Placenta Vasculature	UC Davis
Fgd5	em1(IMPC)Mbp	abnormal placenta vasculature	heterozygote	female	E15.5	Placenta Vasculature	UC Davis
Myo18a	tm1b(KOMP)Wtsi	abnormal placenta size	homozygote	male	E12.5	Placenta Size	TCP
Sfmbt2	em1(IMPC)Mbp	abnormal placenta size	heterozygote	female	E15.5	Placenta Size	UC Davis
Mycbp2	em1(IMPC)Mbp	abnormal placenta vasculature	homozygote	male	E15.5	Placenta Vasculature	UC Davis
Slc12a5	em1(IMPC)Mbp	abnormal placenta vasculature	homozygote	male	E15.5	Placenta Vasculature	UC Davis
Grhl2	em1(IMPC)Mbp	abnormal placenta size	homozygote	female	E15.5	Placenta Size	UC Davis
Tph2	em1(IMPC)Mbp	abnormal placenta vasculature	homozygote	male	E18.5	Placenta Vasculature	UC Davis
Hmox1	em1(IMPC)Mbp	abnormal placenta vasculature	heterozygote	male	E15.5	Placenta Vasculature	UC Davis
Cxcr4	em1(IMPC)Mbp	abnormal placenta size	heterozygote	male	E15.5	Placenta Size	UC Davis
Fgf15	tm1.1(KOMP)Vlcg	abnormal placenta size	homozygote	male	E12.5	Placenta Size	TCP
Fah	em1(IMPC)Mbp	abnormal placenta vasculature	heterozygote	female	E15.5	Placenta Vasculature	UC Davis
Znhit6	em1(IMPC)Mbp	abnormal placenta vasculature	heterozygote	female	E15.5	Placenta Vasculature	UC Davis
Cox7c	tm1b(KOMP)Mbp	abnormal placenta size	homozygote	no data	E12.5	Placenta Size	JAX
Ola1	em1(IMPC)Bay	abnormal placenta size	homozygote	female	E18.5	Placenta Size	BCM
Stim1	em1(IMPC)Mbp	abnormal placenta vasculature	heterozygote	male	E15.5	Placenta Vasculature	UC Davis
Arhgap28	em1(IMPC)Mbp	abnormal placenta size	homozygote	female	E18.5	Placenta Size	UC Davis
Ccbe1	em1(IMPC)Mbp	abnormal placenta vasculature	homozygote	male	E15.5	Placenta Vasculature	UC Davis
Ccdc25	em1(IMPC)Mbp	abnormal placenta vasculature	homozygote	male	E18.5	Placenta Vasculature	UC Davis
Scrib	tm1b(NCOM)Mfgc	abnormal placenta size	homozygote	female	E12.5	Placenta Size	TCP
Myh10	em1(IMPC)J	abnormal placenta size	homozygote	female	E15.5	Placenta Size	JAX
Adamts6	em1(IMPC)Mbp	abnormal placenta vasculature	homozygote	male	E15.5	Placenta Vasculature	UC Davis
Maf	em1(IMPC)Mbp	abnormal placenta vasculature	homozygote	female	E15.5	Placenta Vasculature	UC Davis
Adar	tm1b(EUCOMM)Wtsi	abnormal placenta size	homozygote	no data	E12.5	Placenta Size	JAX
Wdcp	em1(IMPC)Bay	abnormal placenta size	homozygote	female	E15.5	Placenta Size	BCM
Fuz	em1(IMPC)Mbp	abnormal placenta vasculature	homozygote	male	E15.5	Placenta Vasculature	UC Davis
Gnptab	em1(IMPC)Mbp	abnormal placenta size	homozygote	female	E18.5	Placenta Size	UC Davis
Ryk	em1(IMPC)Mbp	abnormal placenta vasculature	homozygote	female	E15.5	Placenta Vasculature	UC Davis
Slc30a9	em1(IMPC)Bay	abnormal placenta size	heterozygote	female	E12.5	Placenta Size	BCM
Pus7	em1(IMPC)J	abnormal placenta size	homozygote	female	E18.5	Placenta Size	JAX
Amt	em1(IMPC)Tcp	abnormal placenta size	homozygote	female	E15.5	Placenta Size	TCP
