# Supplementary material for: Dad's Diet Shapes the Future: How Paternal Nutrition Impacts Placental Development and Childhood Metabolic Health
Source: Mol Nutr Food Res. 2025 Sep 6;69(22):e70261. doi: 10.1002/mnfr.70261 (PMC12643195; doi:10.1002/mnfr.70261)
Supplement: Supplementary file 4 — Supporting File 4: mnfr70261‐sup‐0004‐Table S4.xlsx. [file MNFR-69-e70261-s004.xlsx]

## Sheet: Overlap update
Table S4 - Venn diagram overlaps of placental, testis, and epididymal genes							Descriptor: From Tables S1-3, a Venn Diagram was utlilise to overlap the respective gene populations.
Inputs			Overlaps
Testis	Epididymal	Placenta	Shared in all	Testis + Placenta	Epididymis + Placenta
H2al1m	Fzd7	Psph	Grhl2	Tgds	Pkdcc
1700072I22Rik	Lrrc19	Lipt2	Gne	Slc7a7	Slc12a5
Xntrpc	Srprb	Mtap	Wdcp	Med16	Col27a1
Agap3	Arntl	Ints10	Tmem38b	Cars2	Mapk6
Gm13286	Cln5	Rad9a	Slit2	Pax6	Cand1
Lrmda	E2f4	Ipo9	Hmox1	Ccbe1	Tcf21
Foxk2	Bfar	Glmn		Rad9a	Robo1
Syne1	Galnt2	Alg8		Bloc1s2	Mycbp2
2610035D17Rik	Pde5a	Ankmy2		Ccdc186	Wdfy3
Jmjd4	Serp1	Pigq		Klb	Ebf1
Olfr1428	Sos2	Krit1		Fuz	Itga3
Rtl4	Dnajc16	Nr6a1		Alg8	Aff4
Trpc5	Zfp345	Cox7c		Jak3	Cep290
Ppp1r26	Stum	Slc30a9			Nog
Rsl24d1	Hsbp1	Dbn1			Myh10
Stag2	Ube2q2	Itga3			Myo18a
Iglon5	Itpr1	Med1			Ints10
Prpf4b	Wsb1	Slc7a7			Mab21l2
Spef1	Pira1	Med16			Maf
Snx16	Pira2	Fzr1			Six1
Ldoc1	Olfm3	Brat1			Kif2a
Ugt1a1	Eif3j2	Sufu			Dennd1a
Tmem29	Krcc1	Piezo1			Fgfr1op2
Arhgef28	St3gal1	Hmox1			Tbx20
Lman1	Emx2	Hacd1			Lox
Map3k9	Pms1	Cxcr4			Jun
Thumpd2	Scpep1	Ssr1			Dnmt3b
Gm382	Zfp120	Cramp1			Adamts6
Rgs2	Glyctk	Anapc15			Ssr1
Fhl1	Rnf111	Zwilch			Stim1
Fut1	Lrfn5	Focad			Nr6a1
H2al1n	Prdm8	Mthfd2			Mllt10
Bcdin3d	Ctps2	Ddx39a			Ncor2
Speer4d	Igsf6	Fgfr1op2			Sfmbt2
Rbpms2	Psmd14	Wdcp			Rgl1
Mir7676-1	Ulk2	Shmt2			Ccdc25
Gpr83	R3hdm1	Ly6e			Vcan
Stc2	Zfp292	Bloc1s2			Top2b
Tnfsf11	Retreg1	St14			Ncoa2
Dynlrb2	Yme1l1	Klb			Krit1
Evc2	Ano5	Ranbp1			Cxcr4
Gm5089	Ctsc	Cars2			Tgfbr3
Rhbdd2	Phf20	Myo18a			Rb1cc1
Gm906	Mmachc	Sfmbt2			Esrp1
Rasal1	Serpinb3c	Grhl2			Cacna2d2
Ilvbl	Dph2	Fgf15			Stag1
Pik3cb	Zbed6	Ola1			Adar
Usp33	Cdh2	Arhgap28			Ebf2
1500011B03Rik	Zfp281	Scrib			Ror2
Tdrd7	Ripor2	Myh10			Cox7c
Zfp992	Ribc2	Adar
Speer3	Asxl2	Gnptab
Tmc3	Sgsm2	Pus7
Grk6	Lrrtm2	Amt
Aatk	Birc6	Cacna1s
Hivep2	Sycp1	Esrp1
Slc44a5	Phip	Pax6
Eps8	Serpinb3b	Bbs1
Tcf4	Faah	Zfp503
Calcr	Mb21d2	Champ1
Kcnn3	Esco2	Col27a1
LOC100861615	Serpinb3a	Rb1cc1
1700084M14Rik	Polr1e	Dhcr7
Olfr215	Tab3	Pkdcc
Ncoa1	Tlnrd1	Nmnat2
Dynlt3	Ncoa4	Mab21l2
Thsd1	Snap91	Adamts1
Ext1	Dek	Tgfbr3
Pam	Zfp423	Faf2
Trappc9	Nr2e1	Bicc1
BC061195	P2ry10b	Drgx
Cypt3	Ppp6r3	Fah
Tgds	Adam12	Slit2
Snord37	Tsc22d2	Stag1
Tmem170b	Ccdc50	Kirrel1
Pid1	Cnot4	Dnmt3b
Myh14	Rab7	Eef1d
Med19	Bivm	Ncoa2
Tmx2	Acat1	Ror2
Nrn1	Slitrk1	Tcf21
E130112N10Rik	Egfl6	Fhod3
Ptprz1	Slfn5	Tmcc2
Pcnx4	Inip	Stim1
Cap1	Gsc	Ccdc186
Arpin	Uri1	Mllt10
Scin	Mga	Tph2
Sirt4	Gdi1	Tmem38b
4930568D16Rik	Onecut2	Rgl1
Ranbp9	Slc12a2	Ncor2
Slc7a7	Insig1	Ebf2
Odf3l1	0610040J01Rik	Six1
Tgfbrap1	Nr5a2	Fuz
Ier3	Slc25a15	Aff4
Flot1	Slc5a12	Fgd5
Btg1-ps2	Ppp1r16b	Mycbp2
Rnf130	Serpine1	Slc12a5
Gm4984	Ell2	Znhit6
Slc22a4	Mex3a	Ccbe1
Ankrd24	Xpo1	Ccdc25
Wfdc15a	Erich5	Adamts6
Slc35a2	Socs2	Maf
Gm38426	Tead1	Ryk
Fnip2	Nfatc2	Vangl2
Coq2	Dido1	Ttc1
Dynll2	Slc39a10	Chrnd
Elac1	Pds5b	Vcan
Susd5	Optc	Lox
Tmem267	Rnf14	Eng
Arsi	Phb	Cacna1c
Adamts2	Retreg3	Pdcd7
9130024F11Rik	Mta3	Cacna2d2
Satb2	Mbnl2	Mapk6
Otop2	Pcdh9	Uggt1
Ush1g	Adamts9	Sptan1
Ssbp4	Eif3j1	Celsr1
Rab40c	Nkain2	Cand1
Gca	Wdr43	Jak3
Usp29	Arrdc3	S100a16
Peg3	Spock3	Wdfy3
Phax	Pdik1l	Tgds
Aldh7a1	Jam2	Kif2a
Ddr1	Maged1	Gne
Neil2	Edem3	Tbx20
P4htm	Pdxk	Fkbp4
Ptprd	Anp32b	Robo1
Aldh1l2	Eif2d	Aloxe3
Igf2os	Nras	Dsp
Igf2	Max	Jun
Gipc2	Zfp35	Dennd1a
Actn3	Llcfc1	Cxadr
Pacsin3	Abca8a	Tbx1
Slc35c1	Srsf10	Hpdl
Mir5100	Wnt2b	Arid3a
Nosip	Armcx2	Cep290
Prrg2	Lysmd3	Top2b
1700007F19Rik	Taf1	Tmem209
Ctbs	Cd59b	Nog
Trim14	Sdccag8	Ebf1
Frmd4a	Mstn
Myo16	Zgpat
Ccdc155	Tmem127
Gria2	Tusc3
Med30	Dtd2
Rpl12	Cpne3
Lrsam1	Mfap3
G530011O06Rik	Flrt3
Fam13c	Fktn
Acat3	S1pr1
Zhx2	Zc3h6
Pdk4	Hoxa4
Ncoa4	Gabrg2
Cidea	Aadacl3
Slc35d2	Adpgk
Churc1	Adcy1
Adrb2	Gm17359
Ripor2	Ppp2r2a
Ust	Col4a5
Zfp174	Fndc4
Psmb8	Jag1
Bhlhe41	Cnnm1
Zfp82	Psmd9
Wdr17	Srpr
Bicd1	Heatr5a
Krtap17-1	Zfp260
Kcnh6	Scml2
Col16a1	Ankrd33
Arid3c	Zfp521
Zcchc4	Ppp1r14c
Mgat3	Ubtfl1
Snhg4	Etnppl
Mir1949	Rwdd3
Sirt7	Gramd1c
Mir6936	Ubxn7
Mmp16	Rictor
Plxna2	Selenoi
Kcnk12	Styk1
Plekha4	Bcl2l2
Ppp1r15a	Htt
2700062C07Rik	Gbf1
Erbb3	Slc41a1
Astn2	Brdt
Ptpre	C5ar1
Mon1a	Zyg11b
Bpnt1	Ccdc125
Snx22	Pnoc
Smtn	Dsc3
Sp9	Zmym6
1700013G24Rik	Lmtk2
Fbxo17	Rcc2
Ccdc114	Plcl1
C920021L13Rik	Fbxo33
Mrps21	Atg16l2
Cav1	Npr3
Nrcam	Tpgs2
Miga2	Neurl4
Mcidas	Emp1
Abat	H2bfm
Lrfn2	Agrn
Vipr1	Slc9a8
Lyzl4	Zhx3
Nelfcd	Zfp1
Gbp10	Gm6878
Gbp6	Rpl15
Aco1	Acer3
Adora1	Lce3e
1110034G24Rik	Tmem132c
Nmu	Fat3
Ifnlr1	Gtf2a1
Nans	Reep3
Palmd	Tceanc
Cbx2	Mcoln2
Ctsd	Cggbp1
1700012C14Rik	Bckdk
Hspa1b	Slc17a2
Rras2	Csf2rb
Sema4f	Tmcc1
Ccnd3	Ccdc90b
Fads1	Heg1
Olfm1	Nedd4l
Rpap1	Erlin1
Cast	Foxc1
Phactr3	Adipor2
Gramd3	Rnf152
Podxl2	Srp54b
Gemin7	Dach2
Mmp23	Ryr2
Got1	Gjb3
Slc6a2	Zfp609
Alcam	Stmn1
Gm20611	Usp37
Aebp1	Nemp1
Gramd1b	Ptdss1
Ogdhl	Ppp2r3a
Speg	Pwwp2a
1810014B01Rik	Gemin8
Capn1	Sytl5
Snx11	Racgap1
Lama1	Kcne4
Wipf2	40057
Meikin	Atf2
Ky	Zfp825
Mvk	Kremen2
Mmab	Trh
2610042L04Rik	Cdh10
A330074K22Rik	Rassf1
Atp2a2	Zbtb5
Lin54	Bdnf
Med16	Mamdc2
Pacs2	Bmt2
Sfrp2	Smg1
Sec11c	Rreb1
1700028B04Rik	Vps54
Zfp68	Gp1bb
Bcl6b	Bicd1
Erfe	Zfyve26
Plekha2	Ptprt
Sv2a	Snap25
Kcnh7	Zfp704
Ralgds	Edil3
Fkbp5	Fign
A230050P20Rik	Hnrnph2
Themis2	Reep5
Nfib	Atl3
Snx31	Lbr
Espl1	Anp32a
Rasl11a	Kmt5b
Dusp6	Kcnj16
Tmem109	Kcnab1
2210408F21Rik	Peli2
Prdm1	Epas1
Elovl6	Pira6
Tnfrsf12a	Tppp
Oaf	Mblac2
Ch25h	Gpr155
Insrr	Cdh3
Acaa2	Adrb3
Scarna17	Fhdc1
Ptgis	Itgb7
Ddx23	Mkx
Manba	Slitrk2
Nup210	Ppp2r5d
Tmc6	Kbtbd2
Sptbn4	Lin54
Batf	Chd7
4833420G17Rik	Tent5a
Spcs3	Ntrk2
Polr2h	Oaz1
Clcn2	Nceh1
Papss1	Smco4
Calb1	Myo1e
Tmem35b	Rfx7
Hyi	Pof1b
Gga3	Dyrk1a
Plcxd2	Pkdcc
Ocln	Cacna1d
Sdc4	Clock
Gm4349	Fnip1
Eif2d	Bcor
Atg10	Arhgap32
Ttll12	Sugt1
Nxnl2	Diras2
D17H6S53E	Zfp867
Shroom3	Cenpa
Nkx2-5	Pamr1
Gsx1	Homez
Gfod2	Arih1
Phlda3	Gpbp1l1
Esr2	Sar1a
Dach2	Slc12a6
Ass1	Sspn
Arhgef16	Dnajc18
Timm10	Ccn1
Nhsl1	Pdcd1lg2
Anks1b	Fam213a
Cox16	Adcy7
Stk32a	Zfp512b
Arhgdia	Prkar2a
Zfp809	Ccdc88a
Casp7	Ncapg2
Cacna1a	Clec1a
Rps6kc1	Adgrf1
Wdr81	Paics
Lepr	Pde4d
Atp7a	Mia3
Duoxa1	Elovl6
Inpp4b	Inpp4b
Nt5c3	Parp14
Bcorl1	H2-Q10
Snap25	Slco2a1
Haghl	Tspan5
Akap1	Ggh
Cars2	Aph1b
Psmd8	Lamc2
Mrps5	Capza1
Tanc2	Bbx
Shc1	Pcdhb10
Polr3gl	Trip12
Mrpl45	Sos1
Atp5e	Samd8
4930522H14Rik	Nub1
St8sia6	Pbld2
Gfra3	Slc4a7
Trim25	Cyp2j13
Naprt	Cyp24a1
Tlr5	Ikbip
Tom1l1	Rdx
Gpatch4	Sertad2
Srgap2	Mtmr2
Lima1	Map2k6
Ppl	Cyp4a12a
Tmem98	Gcsam
Zfp459	Atxn1l
Wdr83	Cyp4a12b
Asphd1	Plcxd1
Ngrn	Jarid2
Naaa	Cpeb3
Fgf22	Slc12a5
Trerf1	Hhip
Fbln7	Zdhhc21
Kitl	Itgav
Mast3	Dsc2
Hmgcll1	Map2k4
Car12	Morc3
Mapk15	Myo1b
Moxd1	Peak1
Bcat2	G3bp2
Gstt2	Nox4
Wnt10a	Cd69
Pllp	Snx13
2810410L24Rik	Fbxw7
Cltb	Man2a1
Actg2	Nek5
Sh3pxd2b	Rtf1
Atf6	Nptx1
Pvalb	Pcdh11x
Chkb	Lhfpl2
Zfp248	Ric1
Fam159b	Dennd1b
Angel2	Ergic2
Nle1	Hipk3
Slc27a4	Klhl14
Hook2	Dnajb9
Ss18l2	Ntng1
Sfi1	Lnx1
Dnah7c	Trio
Noc3l	Cep41
Ramp3	Isca1
Commd7	A830018L16Rik
Fat4	Usp28
Hmgcl	Klf4
Ergic1	Btg2
Sntb1	Rsbn1
Acp5	Dcaf6
Crnkl1	Scn8a
Fibcd1	4932438A13Rik
Polr2d	Rab8a
Eef1akmt2	Sgsm1
Atp23	Atp11c
Mir5625	Pcdh15
Slc35f6	Crkl
Irf3	Taf4b
Bcl2l12	Syn2
Ints5	Slx4
Fcgr2b	Hand2
1700049E22Rik	Slc17a6
Zfp472	Ddc
Cyp4f41-ps	Cdca7l
Gm10516	Cacna2d3
Car13	Zfyve27
Rps19bp1	Relch
Dmac1	Flt3
Rhebl1	Dpp10
Wrap53	Tob1
Palm	Col27a1
Hddc2	Gramd3
B3gntl1	Pcolce2
Nptn	Adam10
Uevld	Zfyve21
Pcdhb4	Cldn11
Timm10b	Atxn3
Arfip2	Ugp2
Pald1	Rhpn2
Tmem126b	Ttc9
Cfap100	Nlgn1
Syt1	Rnf38
Taldo1	Ptar1
Slc25a19	Nefm
Zfhx3	Gpr180
Dtwd1	Ppcs
Glp1r	Gnpda2
Itpr3	Hivep1
Snx10	Adam23
Zfp580	Ppp1r1b
Smg5	Ube2q1
Dusp23	Bclaf3
Plgrkt	1700019A02Rik
Pbx1	Pou5f2
Ap1m2	Pcdhb14
Tubb2b	Ube3a
Pfkp	Larp4
Tmem229b	Wdr48
Cavin1	Gbp8
Ralyl	Ccnc
Armc7	Trim65
6330415G19Rik	Usp36
Vwa5b2	Bcl11b
H2-Q1	Gata6
Tex9	Nckap5
Clstn1	Fancm
Gpd1l	Iqgap2
Dusp19	Myo5a
Adck2	Fmn2
Mylk	Ptpro
Ebf3	Grhl1
Epg5	Glra1
Fzd2	Evx2
Mlxipl	Cul5
Flywch2	Kcne1
Daam2	Pacs2
Tspan3	Ifi208
Hspbap1	Relt
Dirc2	Tmem186
C1ql3	Tmem117
Prr29	Tmc1
Mpv17l2	Acad11
Matn2	Rnf149
Pvt1	Trak2
Fam69c	Stxbp5l
Ttc39a	Rbm27
Ttc39aos1	Glra2
Cxxc4	Arid4b
Gm4981	Pacsin2
Nudt8	Nckap1
Slc25a36	Ppp1r37
Med11	Tob2
Runx1	Atp7a
Pcgf2	Atxn1
Uqcr11	Pip5k1c
Gnas	Pitpna
Aqr	Dennd4b
Cpne3	Eomes
Tet2	Foxn2
2010109I03Rik	Tef
Ndufs2	Kat2b
Mrps10	Tent4a
Scn3b	Ccnjl
Ap1s1	Itprid2
Ptpn5	Golga4
Fam124a	Pnisr
Stat1	Phlpp2
Map3k7cl	Slc6a1
Lsm5	Pcdhb16
Hexim1	Ifit1
Slc6a4	Gimap8
Mir1932	Nyx
Kank1	Lypla2
Atp6v1c1	Syk
Egfl7	Ssh2
Kif22	Ifih1
Vax2	Tcaim
Dnase2a	Fam120a
Ikbkg	Gfpt2
Grwd1	Adam19
Cox8c	Hecw1
Rab42	Pp2d1
Adra2a	Dmxl1
Ercc5	Pcgf3
Hsp90ab1	Gnaq
Rad54b	Xrn1
4930456L15Rik	Rgs17
4921539E11Rik	Itga6
Rab32	Adamtsl1
Nipal4	Cpeb4
Gm10354	Sox11
Mtg2	Greb1l
Gabra2	Rbpms2
Irf2	Ube2g1
Gm16675	Mllt3
A530072M11Rik	Pla2r1
Ripk2	Megf11
Slc7a8	Nhsl2
Dpcd	Mtmr4
Poll	Api5
Nfkbid	B020004C17Rik
Rcsd1	Rab6a
Gal3st1	Ahsa2
Rapgef3	Zfp97
Zfp282	Ctsl
Itih5	Ywhaz
Nfic	Zfp960
Ost4	Eif4e
Grhl2	Gm2042
Chst2	Abhd13
Setd4	Cd226
Dgkg	Tmem33
Zfp59	U2af1
Mettl27	Zfp2
Cdc42bpa	Tulp4
D830031N03Rik	Spryd4
Pigg	Edem1
Mettl21a	Fam160b1
Elk1	Gata2
Tinagl1	Zfc3h1
Piwil2	Fnip2
Parm1	Gid4
Mrpl58	Wwp2
Gas2l3	Grp
Slc25a43	Slc25a36
Has3	Ranbp9
Frzb	Dtx2
4930429H19Rik	Sh3pxd2a
Lgals3	Med19
Mgarp	Cdk16
Ube2cbp	Zfp354b
1700110I07Rik	Slc27a4
Brinp2	Ripk1
Ids	Zfp202
Alg1	Arhgap24
Prokr2	Eln
Gm11549	Paqr7
Eogt	Trim8
Tnfaip8	Snx33
Hexb	Pdia6
Zfp935	Rtraf
Usp13	Jpt1
Apba1	Agr2
2010320M18Rik	Abraxas2
Pik3r2	Me3
Fam98a	Dbt
Cyp1a1	Spg11
Hpn	Asxl1
Myl12b	Sarnp
Adgrl1	Fcho2
Dck	Ociad1
Pea15a	Dnase2b
Hpca	Paxbp1
Atp2a3	Evi5
Mettl24	Ssbp2
Metap1d	Nsmf
Mettl5	Bcl11a
Tbx3	Hnf1b
Zfp874b	Fnbp4
Pde4b	Slc24a3
Prr16	Cux1
Dhrs7	Adamtsl3
Map2	Wasl
Ppm1m	P3h3
Ago2	Lats2
Tes	Mboat2
Tmub1	Cic
Prr36	Zeb2
Scly	Stox2
6430571L13Rik	Kmt2a
E030030I06Rik	Sgo1
Fam120aos	Basp1
Stx4a	Gorasp1
Gse1	Slc2a4
Carmil1	Mapk6
Zfp287	Cuedc2
Lhx3	Ak2
Ints9	Celf1
Hmbox1	H2-T24
Hsf4	Cpd
Grcc10	Otc
Arhgap5	Rpgrip1l
Tmem45b	Pam
Bmyc	Ino80d
Pgm1	Ppp3r1
Nde1	Ube2b
Marf1	Otud6b
Nav2	Serpinf2
A230028O05Rik	Lpin1
Tsen2	Zfp287
Mbp	Ppp1r12c
Galnt14	Grip2
Snx7	Mast4
Trpm6	Bcat2
Mpi	Cnep1r1
Zfp606	Map1b
Gprin2	Sgk3
Rasgef1a	Strn3
Scpep1	Ube2w
H2-K2	Tmem44
Iffo1	Akap11
Ppargc1b	Slc35e2
Negr1	Klhl7
4930570G19Rik	1110032A03Rik
Mecom	9230104L09Rik
Tmem145	Bzw1
Abca3	Slc2a13
Spsb4	Kpna4
Exoc4	Sh3gl2
Kif1a	Tmem9b
Zfp354b	Cdyl2
Tsku	Crh
Papd7	Gm9
Tcof1	Tpp2
Mxra8	Trmt1l
Npas4	Cand1
Foxo3	Nsd3
Gm15663	Glce
Zfp30	D16Ertd472e
Celf4	Prkar2b
Gabrq	Flvcr2
Zfp46	Ptger4
Ptprs	Tbc1d12
Prss36	Lmbr1l
Mir7115	Bmpr2
Hsf2bp	Arid1b
Ptgfrn	Sertad3
Nat14	Sim2
Trim2	Fam20c
Btbd3	Ankrd44
Akr1a1	Mbd4
Cacnb3	Trp53inp2
Fam50a	Tbc1d32
Dlc1	Dapk1
Bdnf	Sulf1
Fezf1	Tenm3
Mtcl1	Syt7
Cacna1d	Cnot9
Abcg1	Pwwp2b
Rinl	Nrf1
Mfsd4b5	Pdcd1
Cgn	Cd300e
Slc27a2	Ldhd
Stbd1	Sgms1
Vcpkmt	Commd2
Inpp5f	Anxa3
Prdx2	Rgs7bp
Thyn1	Zfp935
Acad8	Clptm1
Zfp189	Siah1a
Mrpl50	Tom1l2
Trim7	Impad1
Hr	Ccr3
Tgfb1	Gm5148
Pdgfc	Exoc5
Timm44	Baz2b
Eno2	Plekhm1
Stum	Rev3l
Alkal1	Herc2
Psd4	Gsta2
Ndufb2	Armc1
Zfp101	Tgif1
Slc13a3	Itga8
Slc12a2	Pitpnm2
Myef2	Arf1
1810022K09Rik	Wrnip1
Ap4e1	Fbn1
Ttc29	Rnf4
Ppfia2	Snap29
Plppr5	Nufip2
Fam72a	Rfx1
Pgm2	Zdhhc5
Psmc4	Osbpl8
Mtag2	Herpud2
Ppfia3	Phtf2
Rpa2	Tpcn1
AI464131	Tmem229a
Zic4	Abce1
Stxbp5	Erc2
Igfbpl1	Thsd7a
Unc79	Slc6a17
Creb3	Itpr3
Tln1	Pan2
Btd	Snx21
Hacl1	Sgsh
Acvr1c	Brpf1
Mrps15	Rfx4
Aen	Ccr9
Epha2	Zglp1
Ormdl1	Fut10
Pms1	Sema3a
Coro1b	Gm4981
Pcdhgb6	Acvr1
Adam3	Cdr2
Cyhr1	Pramel7
Eci2	Rag1
Slc35a1	Gspt1
Asph	AI182371
Fam3c	Gpc6
Abcd4	Fzd2
Wt1os	Mob1b
Zbtb45	Itga5
Zwint	Mapk8
Qdpr	Fry
Lef1	Gm10639
Ccdc149	Fhl2
Dmxl2	Pik3r3
Casp3	Dkk3
Primpol	Cog3
Arhgef17	Hps6
Tctn1	Gla
Mllt3	Rad21
Apbb1	Adcy3
Ces5a	Tmem260
Ttc21b	Dll1
Rfx6	Cdsn
Nxph1	Fam214a
Mpzl3	Rgs14
Npas1	Srl
Zfp341	Cdk9
Gpr157	Angptl7
Fbxo10	Chd9
Helb	Kcnk13
Car10	Lingo3
Atp8b3	Erp44
Carhsp1	Smc1a
Trim26	Smtnl2
Noc2l	Aak1
Tk2	Aar2
Sf3b2	Gm15881
Dera	Ret
Gcsh	Zmym4
Rasl2-9	8030423J24Rik
Mrpl33	Senp8
1700051A21Rik	Lipf
Slc13a5	Dcp2
Faap20	Dus2
Lrp2	Ddx3x
Atp5d	Bcl2l11
Ptpru	Galnt14
Tacc2	Synj1
Dnajc28	Myt1l
Amn	Pten
Tbc1d24	Gpr158
Slc7a1	Rab3c
Sdk1	Golga1
Slc37a3	Cyp2d22
9230102O04Rik	Gdf11
Gdnf	Fzd10
Trim35	Ube2z
1700001G11Rik	Glyr1
Dhrs3	Zfp827
Jam2	Otud4
Pwp1	Arrdc4
Bicral	Braf
Gne	Robo2
Ptk2b	Kifap3
Fis1	Per2
4930581F22Rik	Chia1
St3gal4	Npc1
Emc3	Xylt2
Irs1	Mfsd13a
Rnf220	Slco3a1
Sox6	Btbd1
Lpar3	Psmf1
Isg20	Corin
Lrtm2	Paqr5
Cacng5	Pou2af1
Psmb9	Cstf2
Trim47	Zbtb9
Jmjd7	Ppm1b
Gm28042	Ufd1
Kctd17	Gm5134
Atp6v0a1	Zfp36l2
Prpf18	Pcdhac1
Gpr101	Pcdha7
Thsd7a	Pcdha10
Lsm4	Pcdha3
Trim67	Pcdha4
Dna2	Usp32
Foxn4	Pcdha1
Lman2	Gtf2a2
Mcf2l	Pcdha8
4921531C22Rik	Themis
Taf4	Pcdha11
Dst	Pcdha2
Vps28	Pcdha6
Edf1	Pcdha12
Ubxn2b	Pcdha9
Dnaaf3	Pcdha5
Sertm1	Pcdhac2
Baiap3	Ptbp3
Pde4dip	Med13
Plod3	Fam47c
Znhit1	Fam53c
Hmx2	Fignl2
Stx16	Pla2g2f
Akr7a5	Ctse
Pqlc2	Fut8
Slc35f1	Usp10
Mark4	Sft2d3
Mical3	Magi3
Cnpy1	Gpr82
D930032P07Rik	Golga7
Cep128	Fkbp1a
Slfn5	Rgs3
Rgs17	Ddx3y
Sct	Aggf1
Bambi-ps1	Pdzd2
Fabp5	Nsmaf
Lgi3	Tsc1
Bmp2	Appl1
Grhpr	Tcf21
Vstm2a	Slc25a32
Dhx35	Aida
Pmaip1	1810055G02Rik
Krtcap2	Asap2
Trim46	Tmem203
Cstf2t	Atp8b3
Serpina1f	Selenon
Napg	Tbl1xr1
Mbd6	Hook1
Clybl	Specc1
Vmn2r29	Pkp1
Mrpl54	Celf3
Kmt5a	Neurl1a
Zfp266	Ccna2
Maml3	Mrm1
Ube2d-ps	Ptgr2
Urgcp	Pgm3
Gm15545	Frrs1l
Prmt1	Mepe
Met	Gpr157
Nqo2	Vps26c
Zfp873	Zfp426
Plk1	Aacs
Elmsan1	Clec4a4
Mir7236	Cdh4
Tram2	Zfp937
Pigc	Il3
4930558K02Rik	Pter
Tmc8	Gm3636
Kcnc2	Foxp2
Mrps17	Apc
Fam149a	Cds2
Fam110b	Atp13a5
Dok5	Trpm1
Barhl2	Lias
Micu1	Ptprk
Tmem219	Klhl29
Cpox	Luzp1
Adora2a	Sfxn1
Mall	Robo1
Hoxd11	Slco6c1
Ppp1r13l	Rbpj
Cd3eap	Mycbp2
St6gal1	Rassf3
Adam33	Dynlt3
Zfp36	Bsdc1
Golim4	Zbtb44
Ttc34	Flt4
Letm1	Trpc1
Rasgrf1	Aldh4a1
Nell1	Galnt16
Aoc2	Prickle2
Fam171a1	Hmgb1
Mrnip	Tmem178
Tmem69	Eps15l1
Med23	Srgap1
Ispd	Nrros
Tnfrsf21	Gpr37
Faap100	Spata6
Zbtb17	Olfr44
Larp1	Akap6
Jag1	Lrrtm3
Gatd1	Ptchd3
Rimkla	Zfr
Dnph1	Dcstamp
Psmg1	Ubl4a
Hpcal4	Deptor
Ptpn21	Adcy9
Arrdc4	Tut4
Mthfsd	Clca4b
Fbxl7	Bahcc1
Prr14l	Trim36
Polr3h	Kcna1
Col23a1	Dock9
Rin3	Sgpp1
Mgmt	Cpeb2
Anapc5	4930402H24Rik
Ccdc178	Acrv1
Mzf1	Cadm2
Glb1l2	Ewsr1
Mtus2	Ankrd28
Specc1	Atrx
Limk2	Col1a2
Tmx3	Fosl2
2310009A05Rik	Zfp91
Pigb	Nrg3
Rilpl2	Etv5
Phyh	Trub2
Arap3	Abcb9
Slc25a4	Ptgdr2
Ptrhd1	Gmeb1
Cenpo	Bicd2
Gbe1	Arrb1
Tceanc	Twf1
Terc	Ptpn5
Pabpc1l	Ptpn14
Rspo4	Elavl2
Abcb4	Mrpl57
Smpdl3a	Arl4c
Gna12	Eri1
Mir7671	P2ry12
Sertad3	Zrsr1
Ccdc22	Map2
Pik3r5	AW549877
Etfb	Coa5
Pax6	Rab2a
Gpr146	Amot
Coq6	Exosc1
Gxylt2	Camk4
Epha1	Ifi209
Nemp2	Pycard
Atg101	Rlim
Tmem231	B230219D22Rik
Rgs20	Tmem87a
Rims1	Daam1
Mir375	Avl9
Rbm44	Pik3cb
Lgr6	Mpp1
Mir6546	Snapc1
Ppox	Elk4
Usf1	Nol4l
4930567K20Rik	Fli1
Zfr2	Ago3
Tle6	Ubash3b
4930525C09Rik	Rab8b
Olfr787	Nfyc
Sp6	Ldlrad4
4933428G20Rik	P2ry13
Pnmt	Pcdh7
Fscb	Prrc2b
Syt16	Tmem184b
Plekhd1	Klf2
D430019H16Rik	Ikzf2
Barx1	Prkar1a
Fgd3	Csn2
4921525O09Rik	Pfkp
1700024I08Rik	Dennd3
Irx4	Gabra3
Otp	Zfp174
Gm10406	Hsd3b1
R3hcc1	Slc5a3
Dok2	Asb1
Rbm26	Klhl8
Cbx7	Ppp2r5b
Prr5	Tmod2
Nfe2	Xylb
Abcf3	Gsdmc
4930548J01Rik	Tgfb3
Tbc1d22bos	Sprr2b
Wiz	Capn10
AY702103	Arl2bp
Btg3	Hbq1b
Loxl4	Nfasc
Sec61a2	Ifngr2
Mapk8ip1	Zcchc7
Gm14151	Med13l
Src	Top3a
Snai1	Hmgcl
Dclk1	Hapln1
Gm15417	Fam133b
Zbtb7b	Tmem144
Nup210l	Tcf12
Enho	Zmynd11
Foxd3	Tmem25
Zyg11a	Tmem237
Nkain1	Actr10
Smarca5-ps	Bag4
Spsb1	Slco1b2
Mterf1b	Sort1
Slc30a3	Wdfy3
Klf3	B3galt2
Ulk1	Glrb
Trip6	Slc38a2
Clec2l	Pcmtd1
Hoxa11os	Plekha1
Cpvl	Pla2g10
Chst13	Polk
Gm30498	Jmy
Chd4	Ddhd1
Cacng8	Dkk2
Nlrp4c	Lsm14b
Relb	Mief1
Pou2f2	Slc30a2
Gm5591	Strbp
Slc17a7	Copg1
Phox2a	Zc3h11a
Lmo1	Kcnj3
Cox6a2	Npas1
Hmx3	Lpar1
Trpm5	Rbm24
Dusp26	Taok1
4930470O06Rik	Enc1
Foxf1	Oprm1
Olfr972	Osbpl3
Arhgef12	Gria2
Fxyd2	Lrp2
1700041C23Rik	9330159F19Rik
Tmem89	Midn
Nudt10	Zc4h2
Rab33a	Slc23a2
Zfp275	Sox6
Gm6880	Pdzrn4
Gm14858	Zfp280b
Cited1	Rc3h1
Pcdh11x	Satb2
4932411N23Rik	Pomgnt1
4930558G05Rik	Rspo2
Taf7l	Runx2
Fgd1	Igf1
Cnksr2	Cpeb1
Rai2	Clec4d
Arhgap6	Nr4a2
Mrpl15	Ythdf3
Lactb2	Tex261
Ptpn18	Pdgfc
Mgat4a	Gucy1a2
Pantr1	Il2
Osgepl1	Ahdc1
Cyp20a1	Kif5b
Fastkd2	Sftpa1
Mdh1b	Sema4a
Rpe	Derl2
Ankar	Zfp804a
Rpl37a	Fgd4
Tmbim1	Dazl
Cnot9	Ift122
Usp37	Il1b
Ttll4	Dnajc6
Ankzf1	Lif
Atg9a	Nos1
Epha4	Ate1
Ap1s3	Cd40lg
Sp100	Bub1
Cops9	Srgap2
Steap3	Cemip
Ppp1r12b	Tbc1d15
Tsen15	Ankrd1
Klhl20	Zbtb10
Prdx6	Asah2
Slc19a2	Pknox1
Pex19	Stard13
Smyd3	Fdx1
Psen2	Slc9a6
Ephx1	Tcea1
37316	Scn3a
Batf3	Sele
Hhat	Ypel5
Utrn	Plxna1
B230208H11Rik	Atp2b4
Perp	Nav1
Il20ra	Fmnl2
Slc18b1	Kifc3
Trmt11	Zfp28
Hint3	Ccm2l
Ppil6	Abhd5
Smpd2	Dyrk3
Gja1	Ebf1
Pkib	Peli1
Ddit4	Gabrp
Psap	St3gal4
Egr2	Ankrd39
Zfp280b	St3gal5
Spatc1l	Wac
4930483K19Rik	Spns2
Slc19a1	Casr
Cstb	Jmjd6
Pdxk	Rab3a
Polrmt	Sorbs1
Ptbp1	Acvr2a
Abca7	Ppp1r15b
Rexo1	Cldn23
Lmnb2	Atad2
Aes	Adcyap1
Txnrd1	Itga3
Nup37	Zbtb7c
Parpbp	Lats1
Ccdc38	Akap10
Amdhd1	Map3k9
Cradd	Crlf3
Tmem19	Erich3
Lgr5	Il1rl1
Il22	Aldh1a2
Tmbim4	Cntn1
Mettl1	Ifng
Mettl21b	Sntg1
Lrp1	Elavl3
Pan2	Pmp22
Cnpy2	Pomgnt2
Bloc1s1	Stim2
Sec14l2	Wapl
Ascc2	Wfdc8
Thoc5	Abhd16b
Polm	Tjp1
Ppp3r1	Rasal2
Commd1	Gria4
Pnpt1	Heyl
Acyp2	Atf3
Mgat1	Nbr1
Hnrnph1	Grm1
Sar1b	2310002L09Rik
Sec24a	Cd274
Anxa6	Tmem120b
2810021J22Rik	Lrrk2
Olfr222	Dcaf15
Llgl1	Tgfa
Natd1	Ski
Aldh3a2	Hic2
Adora2b	Aff4
Trpv2	Kif26b
Stx8	Rnf122
Cfap52	Mapkap1
Ctc1	Stag2
Aurkb	Ahcyl1
Trp53	Rab31
Kctd11	Zfp583
Mir6924	Il17a
Slc2a4	Eogt
Slc16a13	Tpm4
Zmynd15	Taf4
Cxcl16	Slc39a8
Mybbp1a	Nap1l1
Ankfy1	Tma7
Shpk	Senp1
Ctns	Igf2r
Tlcd1	Trove2
Nek8	Cacnb4
Pigs	Sema6a
Slc46a1	Sik1
Slfn9	Zfp275
Mrm1	Akr1b3
Ints2	Adamts3
Cuedc1	Shisa3
Mrps23	Rcan2
Nme2	Timm17a
Nme1	Arhgap17
Fam117a	Nr1d1
Atp5g1	Ints2
Hoxb13	4921501E09Rik
Cbx1	Csrnp2
Copz2	Myrf
Mir152	Csgalnact2
Cdk5rap3	5430427O19Rik
Psmb3	Rab43
Krtap9-3	Hspa12a
Hap1	Foxg1
Acly	Dcbld1
Rdm1	Fam189a2
Arl4d	Tle1
Mpp2	Tmprss11a
Wnt3	Rcor3
Pitpnc1	Vapb
Prkca	Slamf8
Kcnj2	Plppr4
Gprc5c	Btbd6
Fdxr	Plxna3
Cant1	Mapre3
Cep131	P4ha1
Ccdc137	Cdca4
Oxld1	Pbsn
Gcgr	Cd55
Wdcp	Enah
Fam84a	Wls
Twistnb	Ric8b
Stxbp6	Tbc1d13
Scfd1	Plppr5
1110008L16Rik	Csnk1g3
Ppp2r3c	Oser1
Pnn	Qk
Fancm	Gfra2
Nemf	Cep290
Slc38a6	Nog
Trmt5	Pkp2
Rhoj	2510009E07Rik
Akap5	Jund
2310015A10Rik	Cxcl2
Dcaf4	Fndc3a
Acot1	Cdh11
Fcf1	Slc39a2
Arel1	Clec4e
Adck1	Kdm2b
Fbln5	Vat1l
Serpina3k	Scgb1b29
Trmt61a	Scgb1b20
Kif26a	Fmr1
Tex22	Scgb1b7
Vipr2	Scgb1b12
Sp8	Stam2
Mtr	Spam1
Gpx6	Lyn
Zkscan3	Mier1
Zfp389	Adamts14
Hist1h2ai	Wipf1
Hist1h3h	Kdm7a
Hist1h2bl	Adamts20
Hist1h4k	Srpk2
Hist1h3f	Rufy2
Hist1h2bh	Zbtb43
Hist1h4f	Coq10b
Hist1h1e	Mecp2
Hist1h2ac	Prr18
Hist1h1c	Arap2
Hist1h2bb	Raph1
Hist1h3c	Wnt9a
Nedd9	Yap1
Iars	Eif4ebp2
Sfxn1	Negr1
Thoc3	Rps6kb1
B4galt7	Coil
2210016F16Rik	Smc3
Zfp808	Pla2g4c
Zfp369	Herc6
Zfp759	Ehf
Zfp738	Amer1
Zfp85os	Efna5
Slc6a3	Foxd1
Slc12a7	Slc12a4
Slc9a3	Ankib1
Arsb	Nkapd1
Ccdc125	Ihh
Cdk7	Mprip
Dimt1	Ccndbp1
Smim15	Sim1
Mir449b	Tmem248
Ndufs4	Draxin
Plau	Myrip
Vcl	Dsel
Arhgef3	Zbtb24
Nisch	Ankle2
Oxnad1	1700017N19Rik
Dph3	Atxn7l3
Fam213a	Lrch4
Otx2	Cyth3
Gm16617	4930447C04Rik
4931414P19Rik	Ppif
Bcl2l2	Il12a
Dhrs4	Zic3
Psme1	Frk
Sdr39u1	Ccl20
Cryl1	Prune2
Spata13	Prorsd1
Elp3	Ddx4
Pdlim2	Zc3h12c
Esd	Arl5b
Lcp1	Neo1
Lrrc63	Skp2
Dach1	Foxb1
Lmo7	Ppt1
Pcca	Mum1l1
Ttc33	Slc16a6
Amacr	Dio2
Fam105a	Mpzl1
4930592A05Rik	Galnt13
Rrm2b	Scamp5
Eif3h	Hist1h2bq
Utp23	Fat4
Myc	Hist1h2br
Lynx1	Eif2s2
Pycrl	Ppp1r7
Smpd5	Gm5622
Exosc4	Arhgef7
Gpaa1	Ctps
1110038F14Rik	Srpx
Triobp	Spop
Kdelr3	St6galnac6
Rpl3	Kcns3
Snord43	Psd2
Syngr1	Hdlbp
Nfam1	Rere
Serhl	Mnt
Bik	Rspry1
Arhgap8	Nptn
Gm20556	Pax9
Hdac10	Bend4
Cpne8	Sprr2f
Lrrk2	Ptprf
Ddn	8030462N17Rik
Mettl7a1	Tdrd3
Krt18	Tspoap1
Atp5g2	Arhgap19
Mir688	Ap3s1
Copz1	Runx3
Mpv17l	Ccdc130
Abcc1	Cox7b
Spidr	Ubap2
Ppil2	Clta
Prodh	Nfat5
Tango2	Vasn
Txnrd2	Slc1a2
2510002D24Rik	Pappa2
Eif2b5	Otop2
Ece2	Aste1
Alg3	Rnf34
Magef1	Metap2
Vps8	Scn3b
1300002E11Rik	Mrpl53
Etv5	Xbp1
Rubcn	Zic1
Parp14	Susd6
Dtx3l	Sarm1
Ildr1	Plec
Adprh	Lingo4
Dubr	Slc25a27
Senp7	Rnls
Ifnar2	Tbcel
Ifngr2	Fbxl4
Mx2	Ubqln2
Tmem242	Rasef
Zfp213	Arpc5
Rab26os	Cfl2
Traf7	Cdc27
Nthl1	Map6d1
Tsc2	Trim24
2810468N07Rik	Smad3
Sox8	Smarcc1
Wdr24	Cd36
Jmjd8	Il15ra
Nme4	Srf
Bnip1	Psd3
Snrpc	Pate3
Tead3	Hdac2
Ccdc167	Wtap
Ndufv3	Cep170
Ephx3	Mlf1
Akap8	Sar1b
Zfp81	Cyth1
Tap1	Mtmr3
Agpat1	Isx
Neu1	Plekhh1
Atp6v1g2	Znrf3
2310061I04Rik	Abt1
H2-T23	Mrps21
H2-M3	Nbea
Mut	Taz
Cenpq	Car7
Enpp5	Cxcl16
Cul9	Pak7
Tomm6os	Slc7a14
Tomm6	Ubap1
Plcl2	Leprotl1
Ccdc94	Cplx2
Fer	Xpo7
Clip4	Nedd9
Mcfd2	Ndst1
Nrxn1	Rbpms
Mkx	Ephb2
Mpp7	Ddah1
Tmem241	Bptf
3110002H16Rik	Krtap8-1
Dsg2	Crmp1
Pfdn1	Zbtb1
Tmco6	Zfp800
Fchsd1	Myh10
Lars	Maml2
A930012L18Rik	Slain2
Commd10	Nr3c1
Sema6a	Lysmd1
Zfp608	Dnajc8
Fbn2	Ccdc149
Onecut2	Efnb3
Ccbe1	Pitpnb
Rttn	Il7
Mir6359	Pja2
Ndufs8	Manba
Rad9a	Scube1
Ankrd13d	Ifnar1
Pcx	Rbm41
Ctsf	Trappc3
Mrpl11	Arfgef3
Slc29a2	Rmi2
Ccdc85b	Adgrf4
Snx32	Zfp626
Cdc42ep2	Il10ra
Vegfb	H2-Q7
Taf6l	Plp2
Polr2g	Bid
Bscl2	Spats2
1810009A15Rik	Cd68
Fads2	Pcdhb9
Prpf19	Otor
Psat1	Agbl2
Prune2	Dnajc27
Rorb	Gnb5
Fxn	Itgam
Smarca2	Cxcl9
Ranbp6	Fam160a2
Trpd52l3	Kremen1
Asah2	Sox9
Rpp30	Sv2b
Hectd2	Vstm2b
Zdhhc16	Ccdc71l
Exosc1	Taf5
Cwf19l1	Ror1
Bloc1s2	Myo18a
Hps6	Ttc28
Nfkb2	Tmem100
Sfxn2	Lrba
Arl3	Sec61a1
Borcs7	Slc1a1
Ccdc186	Radil
Ablim1	Faf1
Gfra1	Mpeg1
Nanos1	Supt7l
Fam45a	Tmed8
Prdx3	D630039A03Rik
Nudt5	Ctnnal1
Cdc123	Cnot2
4930515L03Rik	Rp1
Uap1l1	Gpc2
Ly75	Rbms1
Tbr1	Vsnl1
Ifih1	Wdr76
Fastkd1	Cobl
Gad1	Tcf7l2
Slc25a12	Tshz3
Ctnnd1	Pgm2l1
Selenoh	Rab17
1110051M20Rik	Dapp1
B230118H07Rik	Gopc
Pamr1	Cdkn2c
Apip	Sfrp5
Pdhx	Uhrf1bp1
Immp1l	Apoe
Elp4	Hectd1
Arl14ep	Aldh6a1
Mettl15	Gli2
Slc12a6	Shroom4
Dph6	Igsf8
BC052040	Atp6v1d
Chac1	Fgfr3
Vps39	Dip2c
Ccndbp1	Brms1l
Ckmt1	Ammecr1l
B2m	Atad1
Sord	Rassf4
Gatm	Fzd3
Nop56	Zbtb34
Snord110	Dsg1b
Cdc25b	Mbtps2
Kif16bos	Ppfia3
E130215H24Rik	Phlpp1
Acss1	Synpo
Pygb	Card6
Nanp	Dcp1a
Rbck1	Nsun5
Cdk5rap1	Tiparp
Pigu	C1qtnf6
Mafb	Mapk9
Ctsz	Fam170b
Ogfr	Wsb2
Rtel1	N4bp1
Uckl1	Rasgrp1
Nceh1	Pgam1
Prkci	Sap18
Pcdh10	Clcn5
2610316D01Rik	Rfx5
Erich6	G3bp1
Igsf10	Ccn4
Mbnl1	Itih5
P2ry1	Stxbp1
Shox2	Sidt2
Gfm1	Slc31a1
Lxn	Spag11b
Tlr2	Syt1
Gatb	Minos1
Lrba	Hoxb1
Prcc	Rab11fip1
Naxe	Pdk2
Rit1	Ascc2
Slc50a1	Ube2ql1
Efna1	Ctla2b
Adam15	Scn9a
Cks1b	Cbfa2t3
Jtb	Kprp
S100a1	Utp4
Psmb4	Ccdc116
Lysmd1	Vma21
Scnm1	Vgll3
Golph3l	Dcc
Wars2	Rer1
Slc22a15	Mapk14
Pifo	6430571L13Rik
Cyb561d1	Mphosph9
Sars	4930402K13Rik
Slc25a24	Car10
Dph5	Il1f9
A930005H10Rik	Nacc2
4930455H04Rik	Zdhhc7
Rwdd3	Mpzl2
Sec24d	Rnf43
Casp6	Tst
Kyat3	Nod2
Cryz	Serpini1
Tyw3	Zbtb39
Wls	Ccnd2
Decr1	Usp16
Wwp1	Zfp119b
Klhl32	Gpcpd1
Rars2	Usp14
Orc3	Tmem164
Smim8	Mtcl1
Mob3b	Ipmk
4933428C19Rik	Efcab14
Hint2	Selenot
Melk	Sestd1
Polr1e	Slc44a5
Tmem38b	Plekhm3
Ptpn3	Cmas
Zdhhc21	Hadh
Snapc3	Plin4
4930407G08Rik	Dhdds
Echdc2	Ppp1cb
Coa7	Gsg1l
Txndc12	Ccdc137
Btf3l4	Bdh1
Mutyh	Myef2
Rps8	Qdpr
Snord55	Ttyh3
Kdm4a	Zscan20
Ppih	Clec4a2
Zmpste24	Efr3a
Trit1	Npl
5730409E04Rik	Hnrnpf
Snora16a	Zfp597
Snora44	Rab32
Snora61	Pik3ca
Trnau1ap	Fam102a
Med18	Prmt2
Ppp1r8	Pxdn
Sh3bgrl3	Rragc
Eif4g3	Slc23a1
Gm13238	Dock10
Thap3	Slco2b1
Espn	Crebrf
Fndc10	Kctd14
Gtpbp10	Skida1
Sri	Mybl1
Sema3a	Bod1l
Actr3b	Ncbp3
9530036O11Rik	Bnc2
Tyms	Lin28b
Tmem214	Sybu
Abhd1	Acsl4
Zfp512	Vps37a
Fam193a	Cep350
Zfp518b	Erbb4
Slit2	Lancl3
Sepsecs	Spag9
Pcdh7	Rbms3
4932441J04Rik	Inpp4a
Tbc1d1	Tmem150a
Fam114a1	Lrp8
Mir574	Tmx1
Klb	Zfp462
Rbm47	Zfp516
Guf1	Prkab2
Commd8	Map3k12
Atp10d	Kdm2a
Fryl	St18
Kit	Sel1l3
Exoc1	Rap2c
Rassf6	Ythdf2
Paqr3	Jph1
Abraxas1	Cldnd1
Arhgap24	Ppm1d
Hsd17b11	Larp1
Atp5k	Gm609
Fbrsl1	Nr1d2
Chek2	Tmem179b
Hscb	Kcna2
Gm6583	Unk
Cabp1	Bpifc
Rbm19	Btbd7
Plbd2	Cdk19
Cux2	Lcorl
Arpc3	Zbtb4
Rilpl1	Zbtb18
Aacs	Slmap
Zfp11	Fam45a
Zbed5	Sh3d19
Nupr1l	Mbnl1
Mir7228	Npas3
Ccl26	Prrg3
Tmem120a	Celf2
Polr2j	Trp53bp2
Slc12a9	Mosmo
Cops6	Mpp7
Cnpy4	1190002N15Rik
Taf6	B4galt6
Ints1	Tnfaip3
Zfp12	Tfap2a
Daglb	Znfx1
Stard13	Mxi1
Vps50	Ick
Ppp1r9a	Fut9
Slc25a13	Kpnb1
2610001J05Rik	Ptpn13
Pot1a	Zmym2
Bpgm	Ubl3
Creb3l2	Ndrg3
Mrps33	Sv2a
Gstk1	Oas3
Zfp783	Umad1
Atp6v0e2	Phf21a
1700026J14Rik	Kif3c
Gsdme	Lck
Nod1	Baz2a
Ppm1k	Mrfap1
Atoh1	Klhl2
Mad2l1	1700028K03Rik
Rpia	Sowahb
Mrpl35	Clip1
Rnf181	Pou4f1
Retsat	Fastk
Elmod3	D230025D16Rik
Loxl3	Gpr137c
Dok1	Eda
Pcyox1	Brwd1
Nfu1	Csmd1
1810044D09Rik	Adra1a
4930471M09Rik	Hlf
Frmd4b	Wdr36
Camk1	Tchh
Jagn1	Adam22
Sec13	Pola1
Tamm41	Rtl4
Ankrd26	Casd1
M6pr	Wdr44
Phc1	Arhgap6
Phb2	Ets1
Emg1	Strn4
Tnfrsf1a	Anxa10
Plekhg6	Dhcr24
Tulp3	Itgb3
Smim10l1	Ptprb
Mansc1	Shq1
Ddx47	Kcnb1
Ldhb	Nudt4
Sox5	Pttg1ip
Ndufa3	Akap2
Isoc2b	Tbc1d8
Lig1	Usp8
Zswim9	Fermt2
Nlrp5-ps	Ago1
Dhx34	Arhgap21
Ccdc61	Lonrf3
Zfp109	Hprt
2310022A10Rik	Chst1
Pld3	Mllt6
Zfp850	Memo1
Actn4	Nectin3
Map4k1	Dcbld2
Eif3k	Rnf216
Zfp84	Adgrg1
Zfp383	Pou3f2
Zfp566	Arid2
Gm5113	Dcaf10
Zfp146	Nkrf
Capns1	Cysltr1
Lin37	Rida
Rbm42	Txnl1
Tmem147	Rfx3
Pepd	Slc2a2
AI987944	Usp46
Zfp658	Ints10
Nr1h2	Amer2
Fuz	Cdon
Gys1	Stk38
Bax	Abraxas1
Rpl18	Cers5
Sphk2	4933415F23Rik
Nipa1	Usp30
Mcee	Miga2
Tm2d3	Wee1
Ttc23	Lrp4
Mctp2	Atg16l1
Gm10619	Mapk1
Ap3s2	Kbtbd8
Vps33b	Laptm4a
Cemip	Ccdc126
Tmem135	Mctp1
Tmem126a	Prkd3
Alg8	Pparg
Coa4	Kcna4
Mrpl48	Ago4
P2ry2	Togaram1
Rnf121	Mdm4
Cavin3	Nphs2
Swap70	Nxph2
Nucb2	Iqsec2
Rps15a	Ube2e3
Coq7	Mrpl17
Tmem159	Enpep
Cln3	Adcy2
Dctpp1	Hoxb2
Fbxl19	Prps2
Nkx1-2	Mylk
Bccip	Pcnt
Uros	AI593442
Paox	Ctcf
Rnh1	Zfp217
Cd151	Snx25
Mrpl23	Muc20
Kcnq1	Cts7
Pnpla6	Pafah1b1
Zfp958	Stc2
E230013L22Rik	Csrnp3
1700016D06Rik	Lrpprc
Cdc16	Cst6
Cln8	Ly6g5b
Alg11	Col23a1
Atp7b	Mex3c
Nek3	Rbm39
Tcim	Ar
Rnf122	Mex3d
Cyp4v3	Spg20
Neil3	Garem1
Hpgd	Cnot6
Cbr4	Tmem159
Borcs8	Ddx6
Gm45929	Gpr174
Rfxank	Tpm1
Slc25a42	Arel1
Crtc1	Tbc1d8b
Bst2	Rora
Jak3	Arid4a
Zfp961	Rrnad1
Hmox1	Il13ra1
Lsm6	T2
Adgre5	Pou2f1
Zswim4	Map2k1
Bbs2	Pank3
Kifc3	Grk5
Cklf	Cetn3
Pdp2	Ehbp1
D230025D16Rik	Frmpd4
Zfp90	Fut2
Cyb5b	Nanos1
Cmtr2	Polr2c
Fuk	Kdelr2
Exosc6	Lpar4
Sdr42e1	Stc1
Taf1c	Magohb
Fam92b	Map4k4
Pcnx2	Nexmif
Coa6	Rock1
Cwf19l2	Dyrk1b
Sesn3	Zfp42
Panx1	Zfhx3
Fbxl12os	Lmx1a
Icam5	Cbx5
Dnm2	Tnfrsf11a
Timm29	Sash3
Pigyl	Larp4b
Zfp599	Prdm16
Nfrkb	Ing2
Ets1	Usp13
Dcps	Smarcad1
Olfr975	Snrk
Vps11	Slc25a40
Bud13	Rad51c
Dixdc1	Klf6
Exph5	Mip
Tnfaip8l3	Ntan1
Sh2d7	Capn7
Isl2	Trpm3
Scaper	Rad23b
Snupn	Caprin2
Man2c1	Cast
Man2c1os	Reps2
Spesp1	Abcc5
Anp32a	Fibin
1110036E04Rik	Impdh1
Trip4	Arhgap12
Mir7241	Erbin
Anxa2	Cbfb
Ick	Minpp1
Htr1b	Marcksl1
Cep162	Tnfsf9
Nt5e	Inpp5f
9430037G07Rik	Ano3
Prr23a3	Rraga
Ephb1	Cul2
Aste1	Mrc2
Rpl29	Rce1
Nprl2	Vamp3
Cyb561d2	Peg10
Gnai2	Ccdc91
Traip	Stk11
Rnf123	Amfr
Wdr6	Yaf2
Slc25a20	Fzd4
Nme6	Ftsj1
Cspg5	Zfp608
Elp6	Trpa1
Prss42	Slc25a26
Zfp182	Enpp2
Zfp300	Pappa
Gria3	Gga3
Rtl8a	2610301B20Rik
Rtl8b	Ppp1r9a
Fundc2	Cckar
Pls3	Scrn1
Dmd	Xrn2
Rpl36a	Prkx
Armcx4	Fam208a
B230119M05Rik	Rock2
Tceal9	Phc2
Rragb	Smpdl3a
	Marveld2
	Foxk1
	Thoc2
	Mid1ip1
	Enpp5
	Lgalsl
	Tes
	Ptp4a1
	Map3k8
	Smarcd2
	Stx6
	Zmat3
	Cnot7
	Dstyk
	Neto2
	Mapkapk2
	Ap5m1
	Wdr12
	Cadm1
	Gabra1
	Msl2
	Mro
	Suco
	Rasa2
	Sntb2
	Mylip
	Map3k7
	Igsf1
	B3gnt2
	Qpct
	Meis2
	Lin7c
	Igf2
	Rgs7
	Emc3
	Mcmbp
	Zfp764
	Arhgef2
	Ube2h
	Tanc2
	Csgalnact1
	Dlg2
	Ube2o
	Hemgn
	Ralgapa2
	Pnpo
	Xlr
	Scube2
	Vps50
	Ep300
	Jcad
	R3hdm4
	Mab21l2
	Psmd12
	Msrb2
	Ikzf3
	Mfsd6
	Ston2
	Smoc1
	Abhd3
	Gja1
	Acbd5
	Npepl1
	Cltc
	Plcb1
	Dgke
	Jade1
	Ccny
	Snx2
	Ccn3
	Esp18
	Slc35d3
	Dzip3
	Zbtb6
	Mmp12
	Tnpo3
	Hectd2
	Dnajc12
	Ostm1
	Uhrf2
	Arhgap20
	Cfdp1
	Snx10
	Proser1
	Cited2
	Gabrb2
	Pdss1
	Sp4
	Zbtb41
	Plxnc1
	B3galnt2
	Lrit2
	Mpp3
	Plpp2
	St8sia4
	Fam196b
	Gm10024
	Pde8b
	Zpld1
	Ccl28
	Alms1
	Sec23b
	Cbl
	Unc5c
	Itpripl2
	Camta1
	Ikbkg
	Limk1
	Hoxc6
	Prdm5
	Slc8a1
	Nsg2
	Tagap
	Btbd3
	Pmepa1
	Dnajc24
	Hs3st5
	Rasd1
	Ube2d2a
	Kcnj2
	Tmem110
	Zfp113
	Wnk1
	Mat2b
	Cwc22
	Pip4p2
	Lrig1
	Brinp3
	Crem
	Ago2
	Mab21l1
	Sirpb1b
	Sf1
	Sirpb1c
	Hipk1
	Slitrk5
	Ddx18
	Actr6
	Atp13a3
	Gabrb3
	Fam227a
	Hnf4g
	Tmtc2
	Per3
	Wipf3
	Ginm1
	Calb2
	Wdfy2
	Gpx5
	Stx1b
	Sh2d4a
	Zcchc12
	Slc11a2
[truncated: 3,783 more rows]
