# Supplementary material for: Dad's Diet Shapes the Future: How Paternal Nutrition Impacts Placental Development and Childhood Metabolic Health
Source: Mol Nutr Food Res. 2025 Sep 6;69(22):e70261. doi: 10.1002/mnfr.70261 (PMC12643195; doi:10.1002/mnfr.70261)
Supplement: Supplementary file 5 — Supporting File 5: mnfr70261‐sup‐0005‐Table S5.xlsx. [file MNFR-69-e70261-s001.xlsx]

## Sheet: Descriptor
Table S5 - Ingenuity Pathway Analysis – disease & function outputs
Descriptor: The overlaps gene sets from testicular contributions (19 genes), and those derived from the epididymis (56 genes), were subject to analysis using Ingenuity Pathway Analysis software. These gene sets were analyzed on the basis of predicted pathways and downstream molecular functions using the IPA p-value enrichment score, with a stringency criterion of -log10 p value of ≥1.3 for each a…

## Sheet: Epididymis
Categories	Function	p-value (-log10)	Genes
Organismal Injury and Abnormalities;Organismal Survival	Organismal death	15.2967	ADAR;AFF4;CACNA2D2;CXCR4;DNMT3B;EBF1;ESRP1;GNE;HMOX1;ITGA3;JUN;KIF2A;KRIT1;LOX;MAB21L2;MAF;MAPK6;MYCBP2;MYH10;MYO18A;NCOA2;NCOR2;NOG;NR6A1;PKDCC;RB1CC1;ROBO1;ROR2;SIX1;SLC12A5;SLIT2;STAG1;STIM1;TBX20;TCF21;TGFBR3;TMEM38B;TOP2B
Organismal Injury and Abnormalities;Organismal Survival	Perinatal death	13.9788	AFF4;CXCR4;ESRP1;HMOX1;ITGA3;JUN;KIF2A;LOX;MAF;MYCBP2;MYH10;PKDCC;ROBO1;ROR2;SIX1;SLC12A5;SLIT2;STIM1;TCF21;TMEM38B;TOP2B
Embryonic Development;Organismal Development	Development of head	11.6615	CEP290;CXCR4;EBF1;EBF2;GRHL2;ITGA3;JUN;KIF2A;MAB21L2;MAF;MYH10;NCOR2;NOG;NR6A1;PKDCC;ROBO1;ROR2;SIX1;SLIT2;TBX20;TCF21;TGFBR3;TOP2B
Cardiovascular Disease;Developmental Disorder;Organismal Injury and Abnormalities	Congenital heart disease	11.4855	ADAMTS6;CEP290;CXCR4;DNMT3B;JUN;LOX;MYH10;NCOR2;ROBO1;ROR2;TBX20;TGFBR3
Cardiovascular System Development and Function;Embryonic Development;Organ Development;Organismal Development;Tissue Development	Cardiogenesis	11.3799	ADAMTS6;CEP290;CXCR4;GRHL2;JUN;LOX;MYH10;NCOA2;NCOR2;NOG;RB1CC1;ROBO1;ROR2;SLIT2;TBX20;TGFBR3;VCAN
Developmental Disorder;Organismal Injury and Abnormalities	Dysgenesis	10.9393	CACNA2D2;EBF2;ESRP1;HMOX1;ITGA3;JUN;LOX;MAPK6;MYCBP2;MYH10;NCOA2;NOG;ROR2;SIX1;TBX20;TCF21;TGFBR3
Organismal Injury and Abnormalities	Abnormal morphology of head	10.3635	CACNA2D2;CEP290;CXCR4;DNMT3B;EBF1;EBF2;ESRP1;ITGA3;JUN;KIF2A;MAB21L2;MAF;MYCBP2;MYH10;NCOR2;NOG;PKDCC;ROBO1;ROR2;SIX1;TOP2B
Cardiovascular System Development and Function;Embryonic Development;Organ Development;Organismal Development;Tissue Development	Development of heart septum	10.3261	ADAMTS6;CXCR4;MYH10;NOG;ROBO1;ROR2;SLIT2;TBX20;TGFBR3
Embryonic Development;Organismal Development	Development of body trunk	9.98716	ADAMTS6;ADAR;CEP290;CXCR4;GRHL2;JUN;LOX;MAPK6;MYH10;NCOA2;NCOR2;NOG;PKDCC;RB1CC1;ROBO1;ROR2;SIX1;SLIT2;TBX20;TCF21;TGFBR3;TMEM38B;VCAN
Developmental Disorder;Organismal Injury and Abnormalities	Aplasia or hypoplasia	9.9431	CACNA2D2;EBF2;ESRP1;ITGA3;JUN;LOX;MAPK6;MYCBP2;MYH10;NCOA2;NOG;ROR2;SIX1;TBX20;TCF21;TGFBR3
Developmental Disorder;Organismal Injury and Abnormalities	Hypoplasia	9.4318	CACNA2D2;EBF2;ESRP1;ITGA3;JUN;LOX;MAPK6;MYH10;NCOA2;NOG;ROR2;SIX1;TBX20;TCF21;TGFBR3
Organismal Injury and Abnormalities	Abnormal morphology of thoracic cavity	9.31785	ADAR;AFF4;CXCR4;HMOX1;ITGA3;JUN;LOX;MYH10;NCOA2;NCOR2;NR6A1;RB1CC1;ROBO1;ROR2;SIX1;TBX20;TCF21;TGFBR3;TMEM38B
Embryonic Development;Organ Development;Organismal Development;Skeletal and Muscular System Development and Function;Tissue Development	Formation of muscle	9.06098	CACNA2D2;CXCR4;JUN;LOX;MYH10;NCOA2;NOG;SIX1;SLIT2;STIM1;TBX20;TCF21;TGFBR3
Organismal Injury and Abnormalities;Organismal Survival	Neonatal death	9.04144	AFF4;CXCR4;ESRP1;ITGA3;KIF2A;MYCBP2;MYH10;PKDCC;ROBO1;ROR2;SLC12A5;TCF21;TMEM38B;TOP2B
Respiratory System Development and Function	Respiratory system development	8.86646	EBF2;GRHL2;LOX;MAPK6;NCOA2;NCOR2;NOG;PKDCC;ROBO1;SIX1;TCF21;TMEM38B
Neurological Disease;Organismal Injury and Abnormalities	Abnormal morphology of nervous system	8.70333	CACNA2D2;CEP290;CXCR4;EBF1;EBF2;ITGA3;JUN;KIF2A;MAB21L2;MYCBP2;MYH10;NCOR2;NR6A1;ROBO1;ROR2;SIX1;SLC12A5;TOP2B;VCAN
Cardiovascular Disease;Developmental Disorder;Organismal Injury and Abnormalities	Ventricular septal defect	8.61083	CXCR4;DNMT3B;JUN;MYH10;NCOR2;ROBO1;ROR2;TGFBR3
Cardiovascular System Development and Function;Embryonic Development;Organ Development;Organismal Development;Tissue Development	Formation of heart ventricle	8.37366	CXCR4;GRHL2;NOG;ROBO1;ROR2;SLIT2;TBX20;TGFBR3
Embryonic Development;Organ Development;Organismal Development;Skeletal and Muscular System Development and Function;Tissue Development	Development of striated muscle	8.2161	JUN;LOX;MYH10;NCOA2;NOG;SIX1;STIM1;TBX20;TCF21;TGFBR3
Organismal Injury and Abnormalities	Abnormal morphology of body cavity	7.96257	ADAR;AFF4;CXCR4;EBF2;GNE;HMOX1;ITGA3;JUN;LOX;MYH10;NCOA2;NCOR2;NR6A1;PKDCC;RB1CC1;ROBO1;ROR2;SIX1;SLIT2;TBX20;TCF21;TGFBR3;TMEM38B
Cardiovascular System Development and Function	Morphogenesis of cardiovascular system	7.85387	GRHL2;JUN;LOX;NCOR2;NOG;ROBO1;SIX1;SLIT2;TBX20;TGFBR3
Organismal Development	Size of head	7.81531	EBF1;KIF2A;MAF;MYCBP2;NOG;ROBO1;ROR2;SIX1;TGFBR3;TOP2B
Cardiovascular System Development and Function;Organismal Development	Development of artery	7.77469	ADAMTS6;CXCR4;HMOX1;JUN;LOX;MYH10;NOG;ROBO1
Embryonic Development;Organismal Development	Morphogenesis of embryo	7.73518	GRHL2;JUN;MAB21L2;NOG;PKDCC;ROR2;SIX1;TBX20;TCF21;TGFBR3
Embryonic Development;Nervous System Development and Function;Organ Development;Organismal Development;Tissue Development	Formation of brain	7.62893	CEP290;CXCR4;EBF2;GRHL2;ITGA3;KIF2A;MYH10;NCOR2;NOG;NR6A1;ROBO1;SLIT2;TBX20;TOP2B
Organismal Development	Morphology of head	7.57512	DNMT3B;EBF1;ITGA3;KIF2A;MAF;MYCBP2;NOG;ROBO1;ROR2;SIX1;TGFBR3;TOP2B
Neurological Disease;Organismal Injury and Abnormalities	Abnormal morphology of brain	7.50585	CACNA2D2;CEP290;CXCR4;EBF1;EBF2;ITGA3;JUN;KIF2A;MYCBP2;MYH10;NCOR2;ROBO1;TOP2B
Cellular Movement	Invasion of cells	7.40121	CXCR4;DNMT3B;HMOX1;ITGA3;JUN;LOX;MYH10;NCOA2;ROBO1;SLIT2;TGFBR3
Embryonic Development;Nervous System Development and Function;Organismal Development	Development of central nervous system	7.40012	CEP290;CXCR4;EBF2;GRHL2;ITGA3;KIF2A;MYH10;NCOR2;NOG;NR6A1;ROBO1;SLIT2;TBX20;TOP2B;VCAN
Embryonic Development;Organ Development;Organismal Development;Respiratory System Development and Function;Tissue Development	Formation of lung	7.35655	GRHL2;LOX;MAPK6;NCOA2;NCOR2;NOG;PKDCC;ROBO1;TCF21;TMEM38B
Cellular Development;Cellular Growth and Proliferation;Nervous System Development and Function;Organismal Development;Tissue Development	Development of neurons	7.1831	CACNA2D2;CXCR4;EBF2;ITGA3;JUN;KIF2A;LOX;MAPK6;MYCBP2;MYH10;NOG;ROBO1;ROR2;SIX1;SLIT2;TOP2B
Cardiovascular System Development and Function;Organismal Development	Development of aorta	7.04383	ADAMTS6;CXCR4;JUN;LOX;MYH10;ROBO1
Developmental Disorder;Organismal Injury and Abnormalities	Hypoplasia of organ	7.00436	CACNA2D2;EBF2;ITGA3;LOX;MAPK6;MYH10;NCOA2;NOG;SIX1;TBX20;TCF21;TGFBR3
Neurological Disease;Organismal Injury and Abnormalities	Abnormal morphology of forebrain	6.91721	EBF1;EBF2;JUN;KIF2A;MYCBP2;MYH10;NCOR2;ROBO1;TOP2B
Developmental Disorder;Organismal Injury and Abnormalities	Thoracic hypoplasia	6.68613	CACNA2D2;ITGA3;LOX;MAPK6;MYH10;TBX20;TCF21;TGFBR3
Cardiovascular System Development and Function;Embryonic Development;Organ Development;Organismal Development;Tissue Development	Formation of ventricular septum	6.64589	CXCR4;NOG;ROBO1;ROR2;SLIT2;TGFBR3
Cardiovascular Disease;Organismal Injury and Abnormalities	Abnormal morphology of cardiovascular system	6.52143	ADAR;CXCR4;HMOX1;ITGA3;JUN;KRIT1;LOX;MYH10;NCOA2;NCOR2;NR6A1;RB1CC1;TBX20;TGFBR3;TMEM38B
Cellular Development;Connective Tissue Development and Function;Tissue Development	Differentiation of connective tissue cells	6.451	ADAR;AFF4;EBF1;EBF2;JUN;LOX;MAF;NCOR2;NOG;PKDCC;ROR2;SIX1;TGFBR3
Cardiovascular System Development and Function;Embryonic Development;Organismal Development;Tissue Development	Morphogenesis of outflow tract	6.29414	JUN;NOG;SIX1;TBX20;TGFBR3
Embryonic Development;Organismal Development;Tissue Development	Morphogenesis of embryonic tissue	6.14752	JUN;NOG;ROR2;SIX1;TBX20;TCF21;TGFBR3
Cellular Movement	Migration of cells	6.07572	CXCR4;EBF1;EBF2;GRHL2;HMOX1;ITGA3;JUN;LOX;MYH10;NCOA2;NOG;RB1CC1;ROBO1;ROR2;SIX1;SLIT2;STIM1;TGFBR3;TOP2B;VCAN
Organismal Injury and Abnormalities;Respiratory Disease	Respiratory failure	6.02826	MAPK6;ROBO1;SLC12A5;STIM1;TMEM38B;TOP2B
Cardiovascular Disease;Developmental Disorder;Organismal Injury and Abnormalities	Perimembranous ventricular septal defect	6.02365	CXCR4;MYH10;ROBO1;ROR2
Organismal Injury and Abnormalities	Abnormal morphology of mediastinum	5.96658	ADAR;CXCR4;HMOX1;JUN;LOX;MYH10;NCOA2;NCOR2;NR6A1;RB1CC1;SIX1;TBX20;TGFBR3;TMEM38B
Neurological Disease;Organismal Injury and Abnormalities	Abnormal morphology of metencephalon	5.91364	CACNA2D2;CEP290;CXCR4;EBF1;EBF2;KIF2A;MYH10
Cardiovascular System Development and Function;Organismal Development	Formation of blood vessel	5.81816	ADAMTS6;CXCR4;JUN;MYH10;ROBO1;TGFBR3
Embryonic Development;Nervous System Development and Function;Organ Development;Organismal Development;Tissue Development	Formation of telencephalon	5.78252	CXCR4;EBF2;MYH10;NCOR2;SLIT2;TBX20;TOP2B
Cardiovascular System Development and Function;Embryonic Development;Organ Development;Organ Morphology;Organismal Development;Tissue Development	Morphogenesis of heart ventricle	5.77469	GRHL2;NOG;ROBO1;SLIT2;TGFBR3
Organismal Injury and Abnormalities;Respiratory Disease	Abnormal morphology of respiratory system	5.66354	AFF4;ITGA3;LOX;MYCBP2;ROBO1;ROR2;SIX1;TCF21;TMEM38B
Embryonic Development;Organ Development;Organismal Development;Skeletal and Muscular System Development and Function;Tissue Development	Development of muscle tissue	5.63264	CACNA2D2;JUN;LOX;MYH10;NCOA2;STIM1;TGFBR3
Cardiovascular System Development and Function;Embryonic Development;Organ Development;Organ Morphology;Organismal Development;Tissue Development	Morphogenesis of heart	5.56543	GRHL2;NCOR2;NOG;ROBO1;SLIT2;TBX20;TGFBR3
Respiratory System Development and Function	Development of respiratory tract	5.5376	EBF2;GRHL2;PKDCC;SIX1;TCF21;TMEM38B
Developmental Disorder;Organismal Injury and Abnormalities;Respiratory Disease	Hypoplasia of lung	5.45717	ITGA3;LOX;MAPK6;TCF21
Organismal Injury and Abnormalities;Respiratory Disease	Atelectasis	5.4389	CXCR4;LOX;MAPK6;SLC12A5;TMEM38B
Gene Expression	Transcription	5.41794	DNMT3B;EBF1;EBF2;GRHL2;JUN;LOX;MAF;NCOA2;NCOR2;NOG;NR6A1;ROBO1;ROR2;SIX1;SLIT2;TBX20;TCF21;TGFBR3
Embryonic Development;Nervous System Development and Function;Organ Development;Organismal Development;Tissue Development	Formation of forebrain	5.39362	CXCR4;EBF2;MYH10;NCOR2;NOG;SLIT2;TBX20;TOP2B
Embryonic Development;Organ Development;Organismal Development;Respiratory System Development and Function;Tissue Development	Maturation of lung	5.33819	MAPK6;NCOR2;ROBO1
Organismal Injury and Abnormalities;Respiratory Disease	Abnormal morphology of lung	5.26922	AFF4;ITGA3;LOX;ROBO1;ROR2;TCF21;TMEM38B
Nervous System Development and Function	Development of trigeminal ganglion	5.22548	ROBO1;SIX1;SLIT2
Cardiovascular System Development and Function;Embryonic Development;Organ Development;Organ Morphology;Organismal Development;Tissue Development	Morphogenesis of ventricular septum	5.19111	NOG;ROBO1;SLIT2;TGFBR3
Embryonic Development;Organismal Development;Tissue Development	Formation of atrioventricular canal cushion	5.12148	NOG;ROBO1;TBX20
Embryonic Development;Organ Development;Organismal Development;Tissue Development	Development of sensory organ	5.11748	EBF1;EBF2;GRHL2;ITGA3;MAB21L2;MAF;ROBO1;ROR2;SIX1;SLIT2
Gene Expression	Expression of RNA	5.11238	DNMT3B;EBF1;EBF2;GRHL2;JUN;LOX;MAF;NCOA2;NCOR2;NOG;NR6A1;ROBO1;ROR2;SIX1;SLIT2;TBX20;TCF21;TGFBR3
Cancer;Organismal Injury and Abnormalities	Growth of tumor	5.11014	ADAMTS6;ADAR;AFF4;CCDC25;CXCR4;DNMT3B;GRHL2;HMOX1;JUN;LOX;MAF;MYH10;NCOA2;RB1CC1;ROBO1;SIX1;SLC12A5;TGFBR3;VCAN
Cardiovascular System Development and Function;Organismal Development	Angiogenesis	5.08145	ADAMTS6;CXCR4;HMOX1;JUN;KRIT1;LOX;MYH10;NCOA2;NOG;ROBO1;SIX1;SLIT2;TBX20;TGFBR3
Cellular Movement;Nervous System Development and Function	Migration of neurons	5.05651	CXCR4;EBF1;EBF2;ITGA3;MYH10;SLIT2;TOP2B
Cardiovascular Disease;Organismal Injury and Abnormalities	Abnormal morphology of heart	5.04769	ADAR;CXCR4;HMOX1;JUN;MYH10;NCOA2;NCOR2;NR6A1;RB1CC1;TBX20;TGFBR3;TMEM38B
Cancer;Organismal Injury and Abnormalities;Reproductive System Disease	Metastasis of cervical cancer cell lines	5.02549	CXCR4;HMOX1;SIX1
Cellular Movement;Nervous System Development and Function	Guidance of axons	5.01457	CXCR4;MYCBP2;MYH10;NOG;ROBO1;SLIT2
Cellular Development;Cellular Growth and Proliferation;Embryonic Development;Organ Development;Organismal Development;Skeletal and Muscular System Development and Function;Tissue Development	Formation of muscle cells	4.95861	CACNA2D2;JUN;LOX;MYH10;NCOA2;STIM1
Organismal Injury and Abnormalities	Abnormal morphology of abdomen	4.93181	ADAR;EBF2;GNE;HMOX1;ITGA3;JUN;MYH10;PKDCC;RB1CC1;ROR2;SIX1;SLC12A5;SLIT2;TCF21;TGFBR3
Cell Morphology;Cellular Development;Cellular Growth and Proliferation;Nervous System Development and Function;Organismal Development;Tissue Development	Morphogenesis of neurons	4.85699	ITGA3;JUN;KIF2A;LOX;MAPK6;MYCBP2;MYH10;ROBO1;ROR2;SLIT2;TOP2B
Gene Expression	Activation of DNA endogenous promoter	4.80688	DNMT3B;EBF1;EBF2;GRHL2;JUN;MAF;NCOA2;NCOR2;NOG;NR6A1;SIX1;TBX20;TCF21
Neurological Disease;Organismal Injury and Abnormalities	Abnormal morphology of cerebellum	4.7986	CACNA2D2;CEP290;CXCR4;EBF2;KIF2A;MYH10
Cardiovascular System Development and Function;Embryonic Development;Organ Development;Organismal Development;Tissue Development	Formation of coronary vessel	4.75945	ADAMTS6;MYH10;ROBO1;TGFBR3
Cardiovascular System Development and Function;Organismal Development	Vasculogenesis	4.75945	ADAMTS6;CXCR4;HMOX1;JUN;LOX;MYH10;NCOA2;NOG;ROBO1;SLIT2;TBX20;TGFBR3
Cardiovascular System Development and Function;Embryonic Development;Organ Development;Organismal Development;Skeletal and Muscular System Development and Function;Tissue Development	Formation of cardiac muscle	4.72584	JUN;MYH10;NOG;TBX20;TGFBR3
Cancer;Organismal Injury and Abnormalities	Non-hematological solid tumor	4.68403	CXCR4;DNMT3B;ESRP1;HMOX1;JUN;KRIT1;NOG;ROBO1;SFMBT2;SIX1;STAG1;TGFBR3;TOP2B;VCAN
Cellular Growth and Proliferation;Tissue Development	Proliferation of neural cells	4.66354	CXCR4;KIF2A;MYH10;NCOR2;NOG;ROBO1;SIX1;SLIT2;STIM1;VCAN
Cellular Development;Embryonic Development;Nervous System Development and Function;Organ Development;Organismal Development;Tissue Development;Visual System Development and Function	Differentiation of type 2 OFF-cone bipolar cells	4.63078	EBF1;EBF2
Cellular Development;Tissue Development;Visual System Development and Function	Differentiation of retinal progenitor cells	4.63078	EBF1;EBF2
Cardiovascular System Development and Function;Embryonic Development;Organ Development;Organismal Development;Tissue Development	Formation of pulmonary valve	4.63078	ROBO1;SLIT2;TBX20
Nervous System Development and Function	Sensory system development	4.61618	CXCR4;EBF1;EBF2;ITGA3;MAB21L2;MAF;ROBO1;SIX1;SLIT2
Cancer;Organismal Injury and Abnormalities	Non rhabdoid tumor	4.49894	DNMT3B;EBF1;ESRP1;HMOX1;JUN;KRIT1;NCOR2;NOG;ROBO1;SIX1;SLIT2;STAG1;VCAN
Gene Expression	Transcription of DNA	4.48149	DNMT3B;EBF1;EBF2;GRHL2;JUN;MAF;NCOA2;NCOR2;NOG;NR6A1;ROR2;SIX1;TBX20;TCF21
Cancer;Organismal Injury and Abnormalities	Solid tumor	4.48017	CCDC25;CXCR4;DNMT3B;ESRP1;HMOX1;ITGA3;JUN;KRIT1;MAF;NCOR2;NOG;ROBO1;ROR2;SFMBT2;SIX1;SLC12A5;STAG1;TGFBR3;TOP2B;VCAN
Cardiovascular System Development and Function	Morphology of cardiovascular system	4.44733	CXCR4;HMOX1;KRIT1;LOX;MAPK6;MYH10;NOG;TCF21
Nervous System Development and Function;Organ Morphology;Organismal Development	Morphology of brain	4.4389	EBF1;ITGA3;KIF2A;MYCBP2;NOG;ROBO1;TOP2B
Organismal Injury and Abnormalities;Respiratory Disease	Abnormal morphology of pulmonary alveolus	4.37882	AFF4;ROBO1;ROR2;TCF21;TMEM38B
Nervous System Development and Function	Morphology of nervous system	4.36452	CACNA2D2;EBF1;ITGA3;KIF2A;MYCBP2;MYH10;NOG;ROBO1;TOP2B
Cellular Development;Cellular Growth and Proliferation;Nervous System Development and Function;Tissue Development	Proliferation of neuronal cells	4.34008	CXCR4;KIF2A;MYH10;NOG;ROBO1;SIX1;SLIT2;VCAN
Embryonic Development;Organismal Development;Tissue Development	Development of tail bud	4.33068	ROBO1;SLIT2
Cellular Movement;Nervous System Development and Function	Guidance of thalamocortical axons	4.33068	ROBO1;SLIT2
Embryonic Development;Nervous System Development and Function;Organ Development;Organismal Development;Tissue Development	Development of ophthalmic branch of trigeminal ganglion	4.33068	ROBO1;SLIT2
Cellular Movement;Nervous System Development and Function	Guidance of motor axons	4.33068	CXCR4;MYCBP2;NOG
Embryonic Development;Nervous System Development and Function;Organ Development;Organismal Development	Stratification of cerebral cortex	4.33068	ITGA3;KIF2A;TOP2B
Neurological Disease;Organismal Injury and Abnormalities	Abnormal morphology of telencephalon	4.32422	EBF1;MYCBP2;MYH10;NCOR2;ROBO1;TOP2B
Developmental Disorder;Hereditary Disorder;Organismal Injury and Abnormalities	Familial congenital malformation	4.25259	EBF2;ITGA3;JUN;ROR2;TCF21;TGFBR3
Cancer	Cell transformation	4.23582	CXCR4;DNMT3B;EBF1;ESRP1;GRHL2;HMOX1;ITGA3;JUN;LOX;NCOR2;ROBO1;ROR2;SIX1;SLIT2;STIM1;TGFBR3;VCAN
Cell-To-Cell Signaling and Interaction	Response of macrophage cancer cell lines	4.22768	HMOX1;KIF2A;NCOA2
Nervous System Development and Function;Organ Morphology;Organismal Development	Size of brain	4.20273	EBF1;KIF2A;MYCBP2;NOG;ROBO1;TOP2B
Cancer;Organismal Injury and Abnormalities	Cancer	4.19723	CXCR4;DNMT3B;EBF1;ESRP1;GRHL2;HMOX1;ITGA3;JUN;NCOR2;RB1CC1;ROBO1;ROR2;SFMBT2;SIX1;SLIT2;STAG1;STIM1;TGFBR3;TOP2B;VCAN
Nervous System Development and Function;Organ Morphology;Organismal Development	Size of forebrain	4.18177	EBF1;MYCBP2;NOG;ROBO1
Cancer;Organismal Injury and Abnormalities	Neoplasia of tumor cell lines	4.17849	CXCR4;DNMT3B;ESRP1;GRHL2;HMOX1;ITGA3;ROR2;SIX1;SLIT2;STIM1;TGFBR3;VCAN
Cellular Growth and Proliferation	Colonization	4.15989	HMOX1;ITGA3;LOX;NCOA2
Cell Morphology;Cellular Assembly and Organization;Cellular Development;Cellular Function and Maintenance;Cellular Growth and Proliferation;Nervous System Development and Function;Organismal Development;Tissue Development	Neuritogenesis	4.14813	ITGA3;JUN;KIF2A;LOX;MAPK6;MYH10;ROBO1;ROR2;SLIT2;TOP2B
Organismal Injury and Abnormalities	Abnormal morphology of epithelial tissue	4.14448	ITGA3;JUN;LOX;MAB21L2;NCOA2;RB1CC1;ROR2;SIX1;TMEM38B
Cellular Development;Tissue Development	Differentiation of epithelial cells	4.11691	GRHL2;MAPK6;NCOR2;NOG;SIX1;TCF21;TMEM38B
Hematological Disease;Organismal Injury and Abnormalities	Cyanosis	4.1107	LOX;PKDCC;ROR2;TCF21;TMEM38B
Cell Morphology	Abnormal morphology of subcellular	4.10568	EBF2;HMOX1;ITGA3;KIF2A;KRIT1;LOX;MYCBP2;MYH10;ROBO1;SLC12A5;VCAN
Gene Expression	Transcription of RNA	4.07417	DNMT3B;EBF1;EBF2;GRHL2;JUN;MAF;NCOA2;NCOR2;NOG;NR6A1;ROR2;SIX1;TBX20;TCF21
Cell Morphology;Neurological Disease;Organismal Injury and Abnormalities	Abnormal morphology of neurites	4.05012	EBF2;KIF2A;MYH10;ROBO1;SLC12A5;VCAN
Cardiovascular System Development and Function;Embryonic Development;Organ Development;Organismal Development;Tissue Development	Formation of aortic valve	4.04479	ROBO1;SLIT2;TBX20
Cellular Development;Cellular Growth and Proliferation;Nervous System Development and Function;Tissue Development	Outgrowth of neurons	4.03198	KIF2A;MYH10;NOG;ROBO1;SLIT2;VCAN
Cancer;Organismal Injury and Abnormalities	Metastasis of cells	4.00833	CXCR4;DNMT3B;ESRP1;HMOX1;ITGA3;ROR2;SIX1;SLIT2;STIM1;TGFBR3;VCAN
Cell Morphology;Cellular Assembly and Organization;Cellular Development;Cellular Function and Maintenance;Cellular Growth and Proliferation;Nervous System Development and Function;Organismal Development;Tissue Development	Axonogenesis	3.98716	JUN;KIF2A;MYH10;ROR2;SLIT2;TOP2B
Organismal Injury and Abnormalities;Respiratory Disease	Lower respiratory tract disorder	3.98716	AFF4;LOX;ROBO1;ROR2;TCF21;TMEM38B
Embryonic Development;Nervous System Development and Function;Organ Development;Organismal Development;Tissue Development;Visual System Development and Function	Formation of eye	3.9393	EBF1;EBF2;ITGA3;MAB21L2;MAF;ROBO1;SLIT2
Cellular Development;Cellular Growth and Proliferation;Embryonic Development;Organ Development;Organismal Development;Skeletal and Muscular System Development and Function;Tissue Development	Development of striated muscle cells	3.89963	JUN;MYH10;NCOA2;STIM1
Cardiovascular System Development and Function;Embryonic Development;Organ Development;Organ Morphology;Organismal Development;Skeletal and Muscular System Development and Function;Tissue Development	Morphogenesis of cardiac muscle	3.84771	NOG;TBX20;TGFBR3
Embryonic Development;Organismal Development;Tissue Development	Development of anlage	3.84771	ROBO1;ROR2;SLIT2
Organismal Injury and Abnormalities;Renal and Urological Disease	Abnormal morphology of ureter	3.84771	ITGA3;SIX1;SLIT2
Embryonic Development;Organ Development;Organismal Development;Renal and Urological System Development and Function;Tissue Development	Development of metanephros	3.82681	NOG;SIX1;SLIT2;TCF21
Cancer;Cardiovascular Disease;Organismal Injury and Abnormalities	Vascular tumor	3.81248	KRIT1;STAG1;VCAN
Cancer;Organismal Injury and Abnormalities	Cancer of cells	3.79588	CXCR4;DNMT3B;EBF1;ESRP1;HMOX1;ITGA3;NCOR2;ROBO1;ROR2;SIX1;SLIT2;STIM1;TGFBR3;VCAN
Cellular Development;Cellular Growth and Proliferation;Nervous System Development and Function;Organ Development;Tissue Development	Outgrowth of dorsal root ganglion cells	3.79048	SLIT2;VCAN
Cell Morphology;Cellular Assembly and Organization;Cellular Development;Cellular Function and Maintenance;Cellular Growth and Proliferation;Nervous System Development and Function;Organismal Development;Tissue Development	Development of sensory projections	3.79048	ROBO1;SLIT2
Tissue Morphology	Quantity of cells	3.77469	ADAR;CACNA2D2;CXCR4;DNMT3B;EBF1;EBF2;HMOX1;ITGA3;JUN;MAF;NCOA2;NCOR2;NOG;RB1CC1;ROR2;SIX1;SLIT2;TGFBR3;TMEM38B;VCAN
Cancer;Organismal Injury and Abnormalities	Metastasis	3.76955	CXCR4;DNMT3B;ESRP1;GRHL2;HMOX1;ITGA3;ROBO1;ROR2;SIX1;SLIT2;STIM1;TGFBR3;VCAN
Cardiovascular System Development and Function;Cellular Development;Cellular Growth and Proliferation;Embryonic Development;Organ Development;Organismal Development;Skeletal and Muscular System Development and Function;Tissue Development	Proliferation of cardiomyocytes	3.73993	MYH10;NOG;TBX20;TGFBR3
Cancer;Organismal Injury and Abnormalities	Non-melanoma solid tumor	3.72354	DNMT3B;ESRP1;HMOX1;JUN;KRIT1;NCOR2;NOG;ROBO1;SFMBT2;SIX1;STAG1;TGFBR3;VCAN
Behavior;Digestive System Development and Function	Feeding	3.7122	CACNA2D2;EBF1;KIF2A;LOX;MYH10;NCOR2;STIM1
Cardiovascular Disease;Organismal Injury and Abnormalities	Congestion of vasculature	3.70997	CXCR4;MYH10;TMEM38B
Cardiovascular System Development and Function;Embryonic Development;Organ Development;Organ Morphology;Organismal Development;Tissue Development	Morphogenesis of heart trabecula	3.66555	NOG;TGFBR3
Developmental Disorder;Organismal Injury and Abnormalities	Abnormal morphology of tail bud	3.66555	NR6A1;ROR2
Cellular Assembly and Organization;DNA Replication; Recombination; and Repair	Formation of gamma H2AX nuclear focus	3.66555	DNMT3B;HMOX1
Cellular Movement;Reproductive System Development and Function	Migration of primordial germ cells	3.66555	CXCR4;ROR2
Cancer;Organismal Injury and Abnormalities;Reproductive System Disease	Neoplasia of breast cancer cell lines	3.63451	CXCR4;GRHL2;ITGA3;SIX1;SLIT2;TGFBR3
Cellular Development;Cellular Growth and Proliferation;Organ Development;Skeletal and Muscular System Development and Function;Tissue Development	Proliferation of muscle cells	3.61979	MYH10;NOG;SIX1;STIM1;TBX20;TGFBR3
Cellular Assembly and Organization;Cellular Function and Maintenance	Organization of cytoplasm	3.59346	CEP290;CXCR4;ITGA3;JUN;KIF2A;LOX;MAPK6;MYCBP2;MYH10;ROBO1;ROR2;SLIT2;TMEM38B;TOP2B
Cardiovascular Disease;Organismal Injury and Abnormalities	Abnormal morphology of ventricular wall	3.5817	CXCR4;MYH10;NCOR2;RB1CC1
Organismal Development	Morphology of body cavity	3.58004	AFF4;HMOX1;JUN;LOX;MAPK6;MYH10;NOG;ROBO1;STIM1;TCF21;TGFBR3
Cell Death and Survival;Organismal Injury and Abnormalities	Cell death of epithelial cells	3.57349	ADAR;CXCR4;HMOX1;JUN;NOG;RB1CC1;SIX1
Cancer;Cardiovascular Disease;Neurological Disease;Organismal Injury and Abnormalities	Cerebral cavernous hemangioma	3.55752	KRIT1;VCAN
Cancer;Organismal Injury and Abnormalities	Frequency of tumor	3.54975	DNMT3B;HMOX1;ITGA3;JUN;KRIT1;NOG;ROBO1;SFMBT2;STAG1;TGFBR3;VCAN
Cancer;Organismal Injury and Abnormalities	Neoplasia of cells	3.54821	CXCR4;DNMT3B;EBF1;ESRP1;GRHL2;HMOX1;ITGA3;NCOR2;ROBO1;ROR2;SIX1;SLIT2;STIM1;TGFBR3;VCAN
Cancer;Organismal Injury and Abnormalities	Metastasis of tumor cell lines	3.53611	CXCR4;DNMT3B;ESRP1;HMOX1;ROR2;SIX1;SLIT2;STIM1;TGFBR3;VCAN
Cell Death and Survival	Apoptosis	3.5157	ADAR;CACNA2D2;CXCR4;DNMT3B;EBF1;HMOX1;JUN;LOX;MYH10;NCOA2;NOG;RB1CC1;SIX1;TCF21;TGFBR3;TMEM38B;TOP2B;VCAN
Cardiovascular Disease;Organismal Injury and Abnormalities	Enlargement of heart	3.50031	ADAR;HMOX1;JUN;MYH10;NCOA2;RB1CC1;TBX20;TGFBR3
Cell Morphology;Cellular Assembly and Organization;Cellular Function and Maintenance	Formation of cellular protrusions	3.49757	CEP290;ITGA3;JUN;KIF2A;LOX;MAPK6;MYH10;ROBO1;ROR2;SLIT2;TOP2B
Cardiovascular System Development and Function;Tissue Morphology	Morphology of artery	3.47496	KRIT1;LOX;MYH10
Organismal Injury and Abnormalities	Abnormal abdomen morphology	3.47108	EBF2;ITGA3;MAB21L2;NOG;SIX1;SLC12A5;TCF21
Nervous System Development and Function	Regeneration of cranial nerve	3.46092	CXCR4;JUN
Organismal Injury and Abnormalities;Renal and Urological Disease	Urological disorder of renal glomerulus	3.46092	CXCR4;GNE
Cellular Assembly and Organization;Cellular Function and Maintenance	Organization of cytoskeleton	3.45223	CEP290;CXCR4;ITGA3;JUN;KIF2A;LOX;MAPK6;MYCBP2;MYH10;ROBO1;ROR2;SLIT2;TOP2B
Neurological Disease;Organismal Injury and Abnormalities	Abnormal morphology of mesencephalon	3.44733	KIF2A;MYCBP2;MYH10
Cardiovascular Disease;Hereditary Disorder;Organismal Injury and Abnormalities	Familial vascular disease	3.44733	JUN;ROR2;TGFBR3
Neurological Disease;Organismal Injury and Abnormalities	Abnormal morphology of cerebrum	3.43415	CXCR4;EBF1;KIF2A;MYCBP2;MYH10;ROBO1
Organismal Development	Abnormal morphology of body wall	3.42366	MAB21L2;NR6A1;ROR2;SLC12A5
Cancer;Organismal Injury and Abnormalities	Formation of solid tumor	3.42136	DNMT3B;HMOX1;ITGA3;JUN;KRIT1;NOG;ROBO1;SFMBT2;STAG1;TGFBR3;VCAN
Cardiovascular Disease;Organismal Injury and Abnormalities	Abnormal morphology of blood vessel	3.40012	CXCR4;HMOX1;ITGA3;JUN;KRIT1;LOX
Cellular Development;Cellular Growth and Proliferation;Embryonic Development;Nervous System Development and Function;Organismal Development;Tissue Morphology	Quantity of neuroblasts	3.37469	NOG;RB1CC1
Cardiovascular Disease;Organismal Injury and Abnormalities	Abnormal morphology of myocardial compact zone	3.37469	MYH10;RB1CC1
Neurological Disease;Organismal Injury and Abnormalities	Abnormal morphology of internal capsule	3.37469	EBF1;MYCBP2
Embryonic Development;Organ Development;Organ Morphology;Organismal Development;Respiratory System Development and Function;Tissue Development	Morphogenesis of lung	3.37161	GRHL2;NOG;TCF21
Cardiovascular Disease;Organismal Injury and Abnormalities	Abnormal morphology of thin ventricular wall	3.34679	MYH10;NCOR2;RB1CC1
Cellular Assembly and Organization;Cellular Function and Maintenance	Microtubule dynamics	3.31426	CEP290;CXCR4;ITGA3;JUN;KIF2A;LOX;MAPK6;MYH10;ROBO1;ROR2;SLIT2;TOP2B
Neurological Disease;Organismal Injury and Abnormalities	Abnormal morphology of mesencephalic tegmentum	3.29585	KIF2A;MYH10
Cardiovascular System Development and Function;Cellular Development;Cellular Growth and Proliferation;Organismal Development	Angiogenesis of tumor cell lines	3.29585	LOX;SIX1
Developmental Disorder;Organismal Injury and Abnormalities	Abnormal morphology of embryonic tissue	3.29073	CXCR4;ESRP1;ITGA3;MAB21L2;NR6A1;ROR2;SLIT2;TBX20;TOP2B
Cancer;Organismal Injury and Abnormalities	Benign head and neck neoplasm	3.28067	HMOX1;KRIT1;NOG;VCAN
Behavior;Digestive System Development and Function;Nutritional Disease;Organismal Injury and Abnormalities	Feeding disorder	3.28067	CACNA2D2;KIF2A;LOX;MYH10
Organismal Injury and Abnormalities	Bleeding	3.2636	ADAR;CXCR4;DNMT3B;KRIT1;LOX;RB1CC1;SIX1
Developmental Disorder;Organismal Injury and Abnormalities	Congenital malformation of genitourinary system	3.25181	EBF2;ITGA3;NOG;SIX1;TCF21
Embryonic Development;Organismal Development;Skeletal and Muscular System Development and Function	Limb development	3.25104	EBF1;GRHL2;ITGA3;NOG;PKDCC;ROR2
Neurological Disease;Organismal Injury and Abnormalities	Abnormal morphology of cerebral ventricles	3.2321	ITGA3;KIF2A;MYCBP2;MYH10
Cell Death and Survival;Organismal Injury and Abnormalities	Apoptosis of epithelial cells	3.22621	ADAR;CXCR4;HMOX1;JUN;NOG;RB1CC1
Nervous System Development and Function;Organ Morphology;Organismal Development	Morphology of telencephalon	3.20971	EBF1;MYCBP2;ROBO1
Cancer;Organismal Injury and Abnormalities	Incidence of tumor	3.16304	DNMT3B;HMOX1;ITGA3;JUN;KRIT1;NOG;ROBO1;SFMBT2;STAG1;TGFBR3;VCAN
Cardiovascular System Development and Function;Embryonic Development;Organ Development;Organ Morphology;Organismal Development;Tissue Development	Morphogenesis of pulmonary valve	3.15802	ROBO1;SLIT2
Cellular Development;Connective Tissue Development and Function;Embryonic Development	Adipogenesis of embryonic cell lines	3.15802	EBF1;NCOR2
Organismal Injury and Abnormalities;Renal and Urological Disease	Abnormal morphology of urinary system	3.14813	GNE;HMOX1;ITGA3;SIX1;SLIT2;TCF21
Organismal Injury and Abnormalities;Skeletal and Muscular Disorders	Abnormal morphology of muscle	3.13608	CXCR4;LOX;MYCBP2;MYH10;RB1CC1;TGFBR3;TMEM38B
Cellular Development;Tissue Development	Differentiation of neural cells	3.13371	CXCR4;EBF1;EBF2;NCOR2;NOG;SIX1;TBX20;VCAN
Embryonic Development;Organismal Development	Development of abdomen	3.12378	ADAR;CXCR4;JUN;NOG;RB1CC1;SIX1;SLIT2;TCF21;TGFBR3
Developmental Disorder;Organismal Injury and Abnormalities	Growth failure or short stature	3.10292	ADAR;AFF4;CACNA2D2;EBF2;ITGA3;MAPK6;ROR2;SIX1;STIM1
Cellular Compromise;Organismal Injury and Abnormalities;Skeletal and Muscular Disorders;Tissue Morphology	Disorganization of muscle cells	3.09637	HMOX1;SIX1
Digestive System Development and Function;Embryonic Development;Organismal Development	Development of digestive system	3.09313	ADAR;JUN;PKDCC;RB1CC1;SIX1;TCF21;TGFBR3
Skeletal and Muscular System Development and Function	Function of smooth muscle	3.08672	HMOX1;ITGA3;NCOA2
Digestive System Development and Function;Embryonic Development;Hepatic System Development and Function;Organ Development;Organismal Development;Tissue Development	Development of liver	3.08355	ADAR;JUN;RB1CC1;TGFBR3
Embryonic Development;Organismal Development;Tissue Development;Tissue Morphology	Closure of neural tube	3.06198	GRHL2;ITGA3;NOG;NR6A1
Cardiovascular Disease;Developmental Disorder;Hereditary Disorder;Organismal Injury and Abnormalities	Transposition of great vessels	3.03953	ROR2;TGFBR3
Organismal Development	Size of body	3.01818	CACNA2D2;CEP290;CXCR4;EBF1;EBF2;HMOX1;MAF;NCOA2;PKDCC;STIM1;TOP2B
Cellular Development	Differentiation of eye cells	3.011	EBF1;EBF2;MAF
Embryonic Development;Organ Development;Organismal Development;Respiratory System Development and Function;Tissue Development	Formation of pulmonary alveolus	2.9914	PKDCC;TCF21;TMEM38B
Cancer;Organismal Injury and Abnormalities	Benign solid tumor	2.95078	DNMT3B;HMOX1;KRIT1;NOG;SIX1;VCAN
Skeletal and Muscular System Development and Function	Function of muscle	2.94692	HMOX1;ITGA3;MYH10;NCOA2;SIX1;TMEM38B
Organismal Injury and Abnormalities;Renal and Urological Disease	Abnormal morphology of small kidney	2.9393	ITGA3;SIX1;TCF21
Embryonic Development;Hematological System Development and Function;Hematopoiesis;Tissue Morphology	Quantity of multipotential hemopoietic progenitor cells	2.93554	CXCR4;EBF1
Cellular Movement	Chemorepulsion	2.93554	CXCR4;SLIT2
Neurological Disease;Organismal Injury and Abnormalities	Abnormality of cerebellar vermis	2.93554	CACNA2D2;CEP290
Respiratory System Development and Function	Respiration of mice	2.92445	AFF4;SLC12A5;TOP2B
Cell-To-Cell Signaling and Interaction;Inflammatory Response	Immune response of tumor cell lines	2.92445	HMOX1;KIF2A;NCOA2
Developmental Disorder;Hereditary Disorder;Organismal Injury and Abnormalities	Familial midline defect	2.90658	JUN;ROR2;TGFBR3
Endocrine System Disorders;Organismal Injury and Abnormalities;Reproductive System Disease	Abnormal morphology of epididymis	2.90658	AFF4;EBF2;NCOA2
Cardiovascular Disease;Developmental Disorder;Organismal Injury and Abnormalities	Conotruncal heart malformations	2.88941	JUN;ROR2;TGFBR3
Developmental Disorder;Organismal Injury and Abnormalities;Reproductive System Disease	Hypoplasia of genital organ	2.88941	EBF2;NOG;TCF21
Cardiovascular System Development and Function	Trabeculation of heart	2.88941	TBX20;TGFBR3
Connective Tissue Development and Function;Nervous System Development and Function;Skeletal and Muscular System Development and Function	Bone mineral density of vertebral column	2.88941	NCOA2;NOG
Organismal Development	Growth of organism	2.88606	ADAR;CACNA2D2;GRHL2;NCOR2;NOG;PKDCC;RB1CC1;SLC12A5;STIM1;TBX20
Embryonic Development;Organ Development;Organ Morphology;Organismal Development;Respiratory System Development and Function;Tissue Development	Morphology of lung	2.8729	LOX;MAPK6;ROBO1
Cell Death and Survival;Cellular Assembly and Organization;Cellular Development;Nervous System Development and Function;Tissue Development;Tissue Morphology	Regeneration of axons	2.85699	CXCR4;JUN;NOG
Cardiovascular Disease;Organismal Injury and Abnormalities	Abnormal morphology of artery	2.85387	HMOX1;JUN;KRIT1;LOX
Cardiovascular Disease;Organismal Injury and Abnormalities;Tissue Morphology	Quantity of vascular lesion	2.84164	KRIT1;LOX
Cancer;Immunological Disease;Organismal Injury and Abnormalities	Secondary neoplasm of lymph node	2.84164	ROBO1;SLIT2
Cellular Movement;Reproductive System Development and Function	Migration of breast cell lines	2.84164	MYH10;TGFBR3
Cancer;Organismal Injury and Abnormalities	Extracranial solid tumor	2.83863	CXCR4;DNMT3B;HMOX1;ITGA3;JUN;ROBO1;ROR2;SFMBT2;SIX1;STAG1;TGFBR3;TOP2B;VCAN
Cellular Movement;Immune Cell Trafficking	Leukocyte migration	2.82974	CXCR4;HMOX1;JUN;LOX;NCOA2;NOG;RB1CC1;ROR2;SLIT2;STIM1;VCAN
Cellular Growth and Proliferation;Tissue Development	Proliferation of epithelial cells	2.82681	CXCR4;ESRP1;ITGA3;JUN;NOG;SIX1;TGFBR3
Cardiovascular Disease;Developmental Disorder;Organismal Injury and Abnormalities	Hypoplasia of heart	2.82391	MYH10;TBX20;TGFBR3
Embryonic Development;Organ Development;Organismal Development;Renal and Urological System Development and Function;Tissue Development	Development of metanephric bud	2.82391	NOG;SIX1;TCF21
Organismal Injury and Abnormalities;Tissue Morphology	Quantity of lesion	2.82391	CXCR4;DNMT3B;JUN;KRIT1;LOX;TOP2B
Embryonic Development;Organismal Development;Skeletal and Muscular System Development and Function	Development of axial skeleton	2.80967	JUN;ROR2;SIX1
Cellular Development;Nervous System Development and Function;Tissue Development;Visual System Development and Function	Differentiation of amacrine cells	2.80134	EBF1;EBF2
Cardiovascular Disease;Developmental Disorder;Hereditary Disorder;Organismal Injury and Abnormalities	Familial congenital heart disease	2.77989	JUN;ROR2;TGFBR3
Embryonic Development;Organismal Development;Skeletal and Muscular System Development and Function	Mineralization of bone	2.75449	EBF1;LOX;PKDCC;TMEM38B
Developmental Disorder;Organismal Injury and Abnormalities;Organismal Survival	Death of embryo	2.74958	ADAR;CXCR4;DNMT3B;KRIT1;MAF;MYO18A;NR6A1;STAG1;TGFBR3
Organismal Injury and Abnormalities	Benign lesion	2.73755	DNMT3B;HMOX1;KRIT1;NOG;SIX1;STIM1;VCAN
Connective Tissue Development and Function	Adipogenesis	2.73755	EBF1;EBF2;NCOR2;NOG
Embryonic Development;Organismal Development;Skeletal and Muscular System Development and Function	Development of digit	2.73518	GRHL2;ITGA3;ROR2
Cancer;Organismal Injury and Abnormalities	Extrapulmonary secondary neoplasm	2.73518	CXCR4;ROBO1;SLIT2
Behavior;Digestive System Development and Function	Suckling	2.73518	KIF2A;LOX;MYH10
Organismal Injury and Abnormalities	Organ Degeneration	2.73283	CACNA2D2;CEP290;HMOX1;KIF2A;LOX;NCOA2;RB1CC1
Gene Expression	Transactivation of RNA	2.72816	JUN;NCOA2;NCOR2;NR6A1
Cardiovascular System Development and Function;Embryonic Development;Organ Development;Organ Morphology;Organismal Development;Tissue Development	Morphogenesis of aortic valve	2.72125	ROBO1;SLIT2
Cancer;Organismal Injury and Abnormalities	Metastasis of kidney cancer cell lines	2.72125	CXCR4;SIX1
Cell Morphology	Abnormal morphology of plasma membrane	2.7122	HMOX1;KRIT1;MYCBP2;SLC12A5
Hematological System Development and Function;Hematopoiesis;Humoral Immune Response;Lymphoid Tissue Structure and Development;Tissue Morphology	Quantity of pro-B lymphocytes	2.70553	CXCR4;EBF1;NCOR2
Cell Morphology;Connective Tissue Development and Function;Tissue Morphology	Size of adipocytes	2.70333	AFF4;NCOA2;NCOR2;STIM1
Cell Morphology;Nervous System Development and Function	Innervation	2.70333	MYCBP2;NOG;SLIT2;TOP2B
Cellular Movement	Invasion of breast cell lines	2.68403	MYH10;TGFBR3
Embryonic Development;Organ Development;Organismal Development;Respiratory System Development and Function;Tissue Development	Development of nose	2.68403	EBF2;SIX1
Nervous System Development and Function;Organ Morphology;Organismal Development	Size of corpus callosum	2.68403	MYCBP2;ROBO1
Developmental Disorder;Organismal Injury and Abnormalities	Midline defect	2.68194	DNMT3B;ESRP1;JUN;ROR2;TGFBR3
Cell Morphology;Nervous System Development and Function	Innervation of cells	2.6517	NOG;SLIT2;TOP2B
Cell Death and Survival;Organismal Injury and Abnormalities	Necrosis	2.64975	ADAR;CACNA2D2;CXCR4;DNMT3B;EBF1;HMOX1;JUN;KIF2A;MYH10;NOG;RB1CC1;SIX1;SLIT2;TCF21;TOP2B;VCAN
Cellular Movement;Hair and Skin Development and Function	Migration of epithelial cell lines	2.64782	MYH10;TGFBR3
Cardiovascular System Development and Function;Tissue Morphology	Morphology of aorta	2.64782	LOX;MYH10
Cellular Movement	Invasion of epithelial cell lines	2.64782	MYH10;TGFBR3
Cell Death and Survival;Gastrointestinal Disease;Hepatic System Disease;Organismal Injury and Abnormalities	Cell death of hepatocytes	2.64589	ADAR;HMOX1;JUN;RB1CC1
Cellular Development;Connective Tissue Development and Function;Tissue Development	Differentiation of adipocytes	2.63639	AFF4;EBF1;EBF2;NCOR2;SIX1
Organismal Injury and Abnormalities;Skeletal and Muscular Disorders	Abnormality of the upper limb	2.62525	PKDCC;ROR2;TGFBR3
Connective Tissue Disorders;Developmental Disorder;Gastrointestinal Disease;Organismal Injury and Abnormalities;Skeletal and Muscular Disorders	Congenital malformation of face	2.6216	DNMT3B;ESRP1;NOG;ROR2
Cardiovascular System Development and Function;Tissue Morphology	Diameter of blood vessel	2.61439	KRIT1;LOX
Auditory Disease;Connective Tissue Disorders;Organismal Injury and Abnormalities;Skeletal and Muscular Disorders	Abnormal morphology of malleus	2.61439	ROR2;SIX1
Cellular Development;Connective Tissue Development and Function;Tissue Development	Differentiation of white adipocytes	2.61439	EBF2;NCOR2
Organ Morphology;Reproductive System Development and Function;Tissue Morphology	Quantity of primordial germ cells	2.61439	CXCR4;ROR2
Developmental Disorder;Organismal Injury and Abnormalities	Growth failure	2.60906	ADAR;AFF4;CACNA2D2;EBF2;ITGA3;MAPK6;SIX1;STIM1
Embryonic Development	Quantity of embryo	2.5986	CXCR4;EBF1;NOG;RB1CC1
Cell Morphology;Neurological Disease;Organismal Injury and Abnormalities	Abnormal morphology of neurons	2.59517	EBF2;KIF2A;MYCBP2;MYH10;ROBO1;ROR2;SLC12A5;VCAN
Cell-To-Cell Signaling and Interaction	Interaction of lymphoma cell lines	2.5817	JUN;VCAN
Connective Tissue Development and Function;Nervous System Development and Function;Skeletal and Muscular System Development and Function	Curvature of vertebral column	2.5817	NR6A1;TOP2B
Embryonic Development;Organismal Development;Tissue Development	Formation of endoderm	2.5817	MYH10;NOG
Cancer;Organismal Injury and Abnormalities	Sarcoma	2.55909	HMOX1;JUN;SFMBT2;STAG1
Cellular Development;Cellular Growth and Proliferation;Nervous System Development and Function;Tissue Development	Growth of neurites	2.55284	CXCR4;KIF2A;MYH10;NOG;ROBO1
Developmental Disorder;Gastrointestinal Disease;Organismal Injury and Abnormalities	Omphalocele	2.54975	MAB21L2;SLC12A5
Cardiovascular System Development and Function;Embryonic Development;Nervous System Development and Function;Organ Development;Organismal Development;Tissue Development;Visual System Development and Function	Angiogenesis of retina	2.54975	ROBO1;SLIT2
Cell Morphology;Nervous System Development and Function;Tissue Morphology	Size of basal dendrites	2.54975	ITGA3
Developmental Disorder;Organismal Injury and Abnormalities	Lack of hindgut	2.54975	NR6A1
Cellular Function and Maintenance	Maintenance of central memory cytotoxic T cells	2.54975	CXCR4
Cancer;Cellular Development;Cellular Growth and Proliferation;Organismal Injury and Abnormalities;Tissue Morphology;Tumor Morphology	Quantity of breast cancer stem cells	2.54975	RB1CC1
Molecular Transport	Extrusion of chloride	2.54975	SLC12A5
Cancer;Cellular Movement;Organismal Injury and Abnormalities	Invasion of neuroepithelial cells	2.54975	MYH10
Cardiovascular System Development and Function;Embryonic Development;Organ Development;Organismal Development;Tissue Development	Vasculogenesis of coronary vessel	2.54975	TGFBR3
Cell-To-Cell Signaling and Interaction;Cellular Assembly and Organization;Nervous System Development and Function;Tissue Morphology	Density of collateral synapses	2.54975	ITGA3
Connective Tissue Disorders;Hematological Disease;Organismal Injury and Abnormalities;Tissue Morphology	Severe erythropenia	2.54975	MAF
Cellular Development;Tissue Development;Visual System Development and Function	Differentiation of horizontal cells	2.54975	EBF1
Hematological Disease;Immunological Disease;Organismal Injury and Abnormalities	Eosinophilia of interstitial tissue	2.54975	CXCR4
Cellular Function and Maintenance;Cellular Movement;Hematological System Development and Function;Hematopoiesis;Immune Cell Trafficking;Inflammatory Response;Lymphoid Tissue Structure and Development	Localization of pro-T lymphocytes	2.54975	CXCR4
Cellular Assembly and Organization;Cellular Development	Differentiation of cell membrane leading edge	2.54975	JUN
Cellular Development;Cellular Growth and Proliferation;Endocrine System Development and Function;Organ Development;Tissue Development	Proliferation of pancreatic duct cells	2.54975	CXCR4
Cellular Development;Connective Tissue Development and Function	Initiation of differentiation of fibroblast cell lines	2.54975	EBF1
Connective Tissue Development and Function;Skeletal and Muscular System Development and Function;Tissue Morphology	Quantity of colony forming unit osteoblasts	2.54975	NOG
Cell Morphology;Cellular Assembly and Organization;Cellular Function and Maintenance	Extension of axon-like process	2.54975	SLIT2
Cell Morphology;Nervous System Development and Function;Tissue Morphology	Size of apical processes	2.54975	ITGA3
Connective Tissue Disorders;Developmental Disorder;Organismal Injury and Abnormalities;Skeletal and Muscular Disorders	Hypoplasia of ligament	2.54975	JUN
Cellular Assembly and Organization;Cellular Function and Maintenance;Molecular Transport	Exocytosis of plasma membrane	2.54975	MYH10
Auditory and Vestibular System Development and Function;Embryonic Development;Organ Development;Organismal Development;Tissue Development	Development of endolymphatic duct	2.54975	SIX1
Cellular Development;Connective Tissue Development and Function;Tissue Development	Initiation of differentiation of adipocytes	2.54975	EBF1
Hematological System Development and Function;Lymphoid Tissue Structure and Development;Tissue Development;Tissue Morphology	Expansion of T-cell zone	2.54975	CXCR4
Developmental Disorder;Organismal Injury and Abnormalities	Lack of cortical subplate	2.54975	TOP2B
Endocrine System Disorders;Organismal Injury and Abnormalities;Reproductive System Disease	Abnormal morphology of abnormally sized ovary	2.54975	EBF2
Cellular Function and Maintenance;Cellular Movement;Nervous System Development and Function	Localization of cortical interneurons	2.54975	CXCR4
Cell-To-Cell Signaling and Interaction;Hematological System Development and Function;Inflammatory Response;Organismal Functions	Preactivation of blood platelets	2.54975	STIM1
Cell Death and Survival;Organismal Injury and Abnormalities	Cell death of otic epithelial cells	2.54975	SIX1
Organismal Injury and Abnormalities;Respiratory Disease	Epistaxis	2.54975	SIX1
Gastrointestinal Disease;Hepatic System Disease;Organismal Injury and Abnormalities	Disintegration of liver	2.54975	ADAR
Cardiovascular Disease;Organismal Injury and Abnormalities;Respiratory Disease	Hypertension of lung	2.54975	HMOX1
Organismal Injury and Abnormalities;Renal and Urological Disease	Glomerulosclerotic injury	2.54975	CXCR4
Cardiovascular System Development and Function;Organismal Development;Tissue Morphology	Length of endothelial tube	2.54975	CXCR4
Cellular Development;Cellular Growth and Proliferation;Embryonic Development;Hematological System Development and Function;Hematopoiesis;Lymphoid Tissue Structure and Development;Organ Development;Organismal Development;Tissue Development	Hematopoiesis of myeloid progenitor cells	2.54975	ADAR
Cardiovascular System Development and Function	Neurovascular coupling	2.54975	HMOX1
Cellular Development;Nervous System Development and Function;Tissue Development	Differentiation of reactive astrocytes	2.54975	VCAN
Cardiovascular System Development and Function;Tissue Morphology	Diameter of dorsal aorta	2.54975	KRIT1
Hematological Disease;Lipid Metabolism;Metabolic Disease;Organismal Injury and Abnormalities;Small Molecule Biochemistry	Hypotriglyceridemia	2.54975	EBF1
Cancer;Gastrointestinal Disease;Hepatic System Disease;Organismal Injury and Abnormalities	Onset of tumorigenesis of liver tumor	2.54975	STAG1
Cancer;Organismal Injury and Abnormalities	Onset of tumorigenesis of fibrosarcoma	2.54975	STAG1
Cancer;Organismal Injury and Abnormalities;Respiratory Disease	Onset of tumorigenesis of lung tumor	2.54975	STAG1
Cancer;Hematological Disease;Organismal Injury and Abnormalities	Onset of tumorigenesis of hematological system tumor	2.54975	STAG1
Cardiovascular System Development and Function;Tissue Morphology	Diameter of blood vessel lumen	2.54975	LOX
Cellular Response to Therapeutics;Endocrine System Development and Function	Insulin sensitivity of adipocytes	2.54975	NCOR2
Cell-To-Cell Signaling and Interaction;Cellular Growth and Proliferation;Hematological System Development and Function	Stimulation of CD8+ T lymphocyte	2.54975	HMOX1
Cancer;Connective Tissue Disorders;Organismal Injury and Abnormalities;Skeletal and Muscular Disorders	Hyperplasia of chondrocytes	2.54975	NOG
Cell Morphology;Hematological System Development and Function	Delay in initiation of conversion of inflammatory macrophages	2.54975	HMOX1
Cell Morphology;Hematological System Development and Function	Delay in initiation of conversion of M2 macrophages	2.54975	HMOX1
Auditory and Vestibular System Development and Function;Organ Morphology;Organismal Development	Size of endolymphatic sac	2.54975	SIX1
Neurological Disease;Organismal Injury and Abnormalities	Delay in seizures	2.54975	SLC12A5
Cell Morphology	Contractility of mammary epithelial cells	2.54975	ROBO1
Cellular Movement;Nervous System Development and Function	Migration by dopaminergic neurons	2.54975	EBF1
Cardiovascular System Development and Function;Organismal Development;Tissue Morphology	Area of endothelial tube	2.54975	CXCR4
Cellular Assembly and Organization;Cellular Growth and Proliferation;Nervous System Development and Function	Cytostasis of neurites	2.54975	MYH10
Immunological Disease;Organismal Injury and Abnormalities	Functional hyposplenism	2.54975	HMOX1
Cellular Assembly and Organization;Cellular Function and Maintenance	Stabilization of lamellipodia	2.54975	MYH10
Cellular Assembly and Organization;Cellular Function and Maintenance	Formation of hyaluronan cable-like structure	2.54975	VCAN
Connective Tissue Development and Function;Tissue Development	Formation of subcutaneous fat	2.54975	AFF4
Developmental Disorder;Gastrointestinal Disease;Hepatic System Disease;Organismal Injury and Abnormalities	Hypotrophy of liver	2.54975	DNMT3B
Endocrine System Development and Function	Formation of neuroendocrine system	2.54975	EBF2
Cell Cycle	Mitosis of mammary epithelial cells	2.54975	JUN
Organismal Injury and Abnormalities;Renal and Urological Disease	Hematuria of renal glomerulus	2.54975	GNE
Cardiovascular Disease;Organismal Injury and Abnormalities	Enlargement of dorsal aorta	2.54975	KRIT1
Cell-To-Cell Signaling and Interaction;Nervous System Development and Function	Conduction of motor neurons	2.54975	EBF2
Connective Tissue Development and Function;Embryonic Development;Organismal Development;Skeletal and Muscular System Development and Function;Tissue Development;Tissue Morphology	Structure of trabecular bone	2.54975	NOG
Immunological Disease;Organismal Injury and Abnormalities	Fibrosis of red pulp	2.54975	HMOX1
Cardiovascular System Development and Function;Cell Cycle;Skeletal and Muscular System Development and Function	Exit from cell cycle progression of cardiomyocytes	2.54975	NOG
Cancer;Organismal Injury and Abnormalities;Reproductive System Disease	Initiation of tumorigenesis of breast cancer cell lines	2.54975	GRHL2
Ophthalmic Disease;Organismal Injury and Abnormalities	Early-onset retinal degeneration	2.54975	CEP290
Organismal Injury and Abnormalities;Respiratory Disease	Abnormal morphology of nares	2.54975	SIX1
Auditory and Vestibular System Development and Function;Cellular Growth and Proliferation;Embryonic Development;Organ Development;Organismal Development;Tissue Development	Proliferation of otic epithelial cells	2.54975	SIX1
Neurological Disease;Organismal Injury and Abnormalities	Bleeding of dorsal root ganglion	2.54975	DNMT3B
Cellular Development;Tissue Development	Differentiation of basal stem cells	2.54975	GRHL2
Cell Death and Survival;Embryonic Development	Apoptosis of splenic primordium	2.54975	TCF21
Cellular Movement;Reproductive System Development and Function	Transmigration of breast cell lines	2.54975	MYH10
Cell-To-Cell Signaling and Interaction;Nervous System Development and Function	Adhesion of cortical neurons	2.54975	ITGA3
Organismal Injury and Abnormalities	Hypertrophy of intestinal villus	2.54975	SLIT2
Cellular Function and Maintenance	Maintenance of CD8 positive memory T lymphocytes	2.54975	CXCR4
Cellular Movement;Nervous System Development and Function	Positioning of spiral ganglion cells	2.54975	SLIT2
Cellular Development;Hematological System Development and Function;Lymphoid Tissue Structure and Development	Maturation of bone marrow-derived immature dendritic cells	2.54975	HMOX1
Cellular Assembly and Organization;Cellular Function and Maintenance	Penetration of microtubules	2.54975	MYH10
Cell-To-Cell Signaling and Interaction;Cellular Compromise	Oxidative stress response of melanoma cell lines	2.54975	HMOX1
Cellular Assembly and Organization;Nervous System Development and Function	Complexity of basal dendrites	2.54975	ITGA3
Cellular Function and Maintenance;Cellular Movement;Hematological System Development and Function;Hematopoiesis;Humoral Immune Response;Immune Cell Trafficking;Inflammatory Response;Lymphoid Tissue Structure and Development	Localization of pre-B lymphocytes	2.54975	CXCR4
Organ Morphology;Respiratory System Development and Function;Tissue Morphology	Quantity of lung tissue	2.54975	HMOX1
Embryonic Development;Organismal Development;Tissue Development	Formation of marginal stream	2.54975	CXCR4
Cardiovascular System Development and Function;Cell Morphology;Organismal Development;Tissue Morphology	Morphology of Tip cells	2.54975	CXCR4
Cell Death and Survival;Gastrointestinal Disease;Hepatic System Disease;Organismal Injury and Abnormalities	Apoptosis of hepatoblasts	2.54975	JUN
Cell-To-Cell Signaling and Interaction	Desensitization of dorsal root ganglion cells	2.54975	MYCBP2
Neurological Disease;Organismal Injury and Abnormalities	Abnormal morphology of diencephalon	2.53611	EBF2;MYCBP2;MYH10
Cell-To-Cell Signaling and Interaction	Interaction of tumor cell lines	2.52433	ITGA3;JUN;VCAN
Cell-To-Cell Signaling and Interaction;Connective Tissue Development and Function	Adhesion of fibroblasts	2.51999	TGFBR3;VCAN
Cardiovascular System Development and Function;Organ Morphology;Organismal Development	Morphology of heart	2.49894	HMOX1;MAPK6;MYH10;NOG;TCF21
Cancer;Organismal Injury and Abnormalities	Development of benign tumor	2.49894	DNMT3B;HMOX1;KRIT1;NOG;VCAN
Organismal Injury and Abnormalities;Renal and Urological Disease	Abnormal morphology of kidney	2.49894	GNE;HMOX1;ITGA3;SIX1;TCF21
Cardiovascular Disease;Organismal Injury and Abnormalities	Abnormal morphology of heart ventricle	2.49349	CXCR4;HMOX1;MYH10;NCOR2;RB1CC1
Cellular Development;Respiratory System Development and Function;Tissue Development	Differentiation of pneumocytes	2.4908	MAPK6;NCOR2
Cancer;Organismal Injury and Abnormalities	Malignant solid tumor	2.48413	CXCR4;DNMT3B;HMOX1;JUN;NCOR2;ROBO1;ROR2;SFMBT2;STAG1;TGFBR3;TOP2B;VCAN
Cellular Development;Connective Tissue Development and Function;Skeletal and Muscular System Development and Function;Tissue Development	Differentiation of chondrocytes	2.47756	MAF;PKDCC;ROR2
Cancer;Organismal Injury and Abnormalities	Tumorigenesis of epithelial neoplasm	2.47366	DNMT3B;HMOX1;JUN;NOG;ROBO1;TGFBR3;VCAN
Tissue Morphology	Quantity of stem cells	2.47237	CXCR4;EBF1;NOG;SLIT2
Cancer;Organismal Injury and Abnormalities	Epithelial neoplasm	2.47108	CXCR4;DNMT3B;HMOX1;JUN;NOG;ROBO1;SIX1;TGFBR3;VCAN
Embryonic Development;Organismal Development;Tissue Development	Development of somites	2.46597	NOG;NR6A1;ROR2
Cancer;Organismal Injury and Abnormalities	Formation of epithelial neoplasm	2.45593	DNMT3B;HMOX1;JUN;NOG;ROBO1;TGFBR3;VCAN
Digestive System Development and Function;Embryonic Development;Organismal Development	Development of palate	2.4318	PKDCC;TCF21;TGFBR3
Cardiovascular Disease;Neurological Disease;Organismal Injury and Abnormalities;Skeletal and Muscular Disorders	Cardiomyopathy	2.42946	ADAR;CXCR4;HMOX1;MYH10;RB1CC1;TBX20;TGFBR3
Connective Tissue Development and Function;Embryonic Development;Organismal Development;Skeletal and Muscular System Development and Function;Tissue Development	Morphology of bone	2.41794	DNMT3B;EBF1;NCOA2;NOG;PKDCC;ROR2
Cell Morphology	Shape change of neurons	2.41229	ITGA3;KIF2A;MAPK6;ROBO1;ROR2
Developmental Disorder;Organismal Injury and Abnormalities	Truncation of body	2.40894	NR6A1;ROR2
Cell-To-Cell Signaling and Interaction;Cellular Compromise	Oxidative stress response of cells	2.40894	HMOX1;STIM1
Organismal Injury and Abnormalities	Soft tissue lesion	2.37779	HMOX1;KRIT1;SFMBT2;STIM1;VCAN
Cellular Movement;Hematological System Development and Function;Immune Cell Trafficking	Cell movement of antigen presenting cells	2.34872	CXCR4;HMOX1;LOX;NOG;RB1CC1;SLIT2
Embryonic Development;Organ Development;Organismal Development;Respiratory System Development and Function;Tissue Development	Alveologenesis	2.33536	NCOA2;TMEM38B
Organ Morphology;Reproductive System Development and Function;Tissue Morphology	Quantity of germ cells	2.32422	CXCR4;JUN;ROR2;TGFBR3
Embryonic Development;Organ Development;Organismal Development;Renal and Urological System Development and Function;Tissue Development	Formation of renal glomerulus	2.31158	NOG;TCF21
Cellular Development;Cellular Growth and Proliferation;Embryonic Development;Organ Development;Organismal Development;Skeletal and Muscular System Development and Function;Tissue Development	Myogenesis of myotube	2.31158	NCOA2;STIM1
Organismal Injury and Abnormalities	Edema	2.3019	CXCR4;HMOX1;JUN;RB1CC1;ROR2
Cellular Development;Cellular Growth and Proliferation;Nervous System Development and Function;Tissue Development	Outgrowth of neurites	2.2993	KIF2A;MYH10;NOG;ROBO1
Cardiovascular System Development and Function;Organ Morphology;Skeletal and Muscular System Development and Function;Tissue Morphology	Quantity of cardiomyocytes	2.28904	TGFBR3;TMEM38B
Organismal Injury and Abnormalities;Respiratory Disease;Skeletal and Muscular Disorders	Abnormal morphology of diaphragm	2.28904	LOX;MYCBP2
Organismal Injury and Abnormalities	Hydrops fetalis	2.28904	CXCR4;ROR2
Cell Morphology;Cellular Function and Maintenance	Macroautophagy of cells	2.28904	HMOX1;RB1CC1
Neurological Disease;Organismal Injury and Abnormalities	Abnormal morphology of commissure	2.2668	MYCBP2;ROBO1
Embryonic Development;Organismal Development;Tissue Development	Development of mesenchyme	2.2668	SIX1;TBX20
Nervous System Development and Function	Remyelination	2.2668	CXCR4;JUN
Neurological Disease;Organismal Injury and Abnormalities	Abnormal morphology of subventricular zone	2.2668	ROBO1;TOP2B
Embryonic Development;Organ Development;Organismal Development;Skeletal and Muscular System Development and Function;Tissue Development	Formation of smooth muscle	2.2668	LOX;STIM1
Cancer;Organismal Injury and Abnormalities	Thoracic neoplasm	2.25571	CXCR4;DNMT3B;JUN;ROBO1;ROR2;STAG1
Cancer;Organismal Injury and Abnormalities	Extrahepatic metastasis	2.25026	CXCR4;ROBO1;ROR2;SLIT2
Cell Morphology	Contractility of dermal fibroblasts	2.24949	VCAN
Hematological Disease;Organismal Injury and Abnormalities	Leakage of plasma	2.24949	HMOX1
Cellular Movement;Immune Cell Trafficking	Invasion of B cell hybridoma cells	2.24949	CXCR4
Cancer;Organismal Injury and Abnormalities;Skeletal and Muscular Disorders	Growth of rhabdomyosarcoma	2.24949	HMOX1
Connective Tissue Development and Function;Organismal Development;Tissue Development	Development of elastic fibers	2.24949	LOX
Developmental Disorder;Organismal Injury and Abnormalities	Lack of lenticular vesicle	2.24949	MAB21L2
Cellular Movement;Nervous System Development and Function	Positioning of cholinergic neurons	2.24949	SLIT2
Cell Signaling	Frizzled-2 signaling pathway	2.24949	ROR2
Cellular Movement;Nervous System Development and Function	Guidance of corticothalamic axons	2.24949	ROBO1
Skeletal and Muscular System Development and Function;Tissue Development	Accumulation of vascular smooth muscle cells	2.24949	HMOX1
Embryonic Development;Organismal Development;Tissue Development	Formation of mesonephric tubule	2.24949	SIX1
Connective Tissue Disorders;Developmental Disorder;Gastrointestinal Disease;Organismal Injury and Abnormalities;Skeletal and Muscular Disorders	Cleft soft palate	2.24949	ESRP1
Infectious Diseases;Organismal Injury and Abnormalities	Methylation of Moloney murine leukemia virus	2.24949	DNMT3B
Embryonic Development;Nervous System Development and Function;Organ Development;Organismal Development;Tissue Development	Formation of brain septum	2.24949	TBX20
Cellular Movement;Hair and Skin Development and Function	Transmigration of epithelial cell lines	2.24949	MYH10
Developmental Disorder;Organismal Injury and Abnormalities;Respiratory Disease	Dysplasia of lung	2.24949	ROR2
Cell Morphology	Polarity of breast cell lines	2.24949	TGFBR3
Developmental Disorder;Organismal Injury and Abnormalities	Hypoplasia of genital tubercle	2.24949	SIX1
Embryonic Development;Organ Development;Organismal Development;Skeletal and Muscular System Development and Function;Tissue Development	Myogenesis of embryo	2.24949	SIX1
Cardiovascular System Development and Function;Tissue Development	Proliferation of endothelial tissue	2.24949	KRIT1
Organismal Injury and Abnormalities;Respiratory Disease	Acute respiratory failure	2.24949	MAPK6
Cell Morphology	Polarity of epithelial cell lines	2.24949	TGFBR3
Nervous System Development and Function	Pathfinding of olfactory receptor neurons	2.24949	ROBO1
Tissue Morphology	Cleavage of glomerular basement membrane	2.24949	GNE
Cell Morphology;Skeletal and Muscular System Development and Function	Contractility of vascular smooth muscle cells	2.24949	NCOA2
Cell Cycle	Aneuploidy of liver cells	2.24949	STAG1
Embryonic Development;Organ Development;Organismal Development;Skeletal and Muscular System Development and Function;Tissue Development	Development of smooth muscle tissue	2.24949	STIM1
Cellular Development	Dedifferentiation of chondrocytes	2.24949	JUN
Cellular Movement;Nervous System Development and Function	Guidance of corticofugal fibers	2.24949	ROBO1
Cell-To-Cell Signaling and Interaction	Adhesion of stomach cancer cell lines	2.24949	ITGA3
Developmental Disorder;Organismal Injury and Abnormalities	Agenesis of perineum	2.24949	SIX1
Cell Death and Survival;Endocrine System Disorders;Gastrointestinal Disease;Organismal Injury and Abnormalities	Apoptosis of pancreatic duct cells	2.24949	CXCR4
Cell-To-Cell Signaling and Interaction;Cellular Compromise	Oxidative stress response of macrophage cancer cell lines	2.24949	HMOX1
Cellular Development;Embryonic Development;Organismal Development;Tissue Development	Differentiation of pluripotent stem cell-derived mesodermal cells	2.24949	JUN
Gastrointestinal Disease;Organismal Injury and Abnormalities	Fibrosis of small intestine	2.24949	JUN
Cancer;Organismal Injury and Abnormalities	Outgrowth of adenoma	2.24949	DNMT3B
Free Radical Scavenging	Concentration of reactive oxygen species	2.24949	HMOX1
Organismal Injury and Abnormalities;Reproductive System Disease	Desquamation of germ cells	2.24949	NCOA2
Cellular Development;Cellular Growth and Proliferation;Nervous System Development and Function;Organismal Development;Tissue Development	Generation of medium spiny neurons	2.24949	NOG
Embryonic Development;Organismal Development;Skeletal and Muscular System Development and Function	Ossification by calvarial cells	2.24949	EBF1
Connective Tissue Development and Function;Tissue Development	Deposition of white adipose tissue	2.24949	EBF1
Embryonic Development;Organismal Development;Skeletal and Muscular System Development and Function	Ossification by bone marrow stromal cells	2.24949	NCOA2
Endocrine System Disorders;Organismal Injury and Abnormalities;Reproductive System Disease;Tissue Morphology	Onset of degeneration of seminiferous epithelium	2.24949	NCOA2
Cell Morphology;Nervous System Development and Function	Projection of olfactory receptor neurons	2.24949	ROBO1
Nervous System Development and Function;Organ Development	Hyperexcitation of hippocampus	2.24949	SLC12A5
Cell-To-Cell Signaling and Interaction;Cellular Assembly and Organization	Stabilization of collateral synapses	2.24949	ITGA3
Tissue Morphology	Quantity of elastin in blood vessel	2.24949	LOX
Cardiovascular System Development and Function	Hypertrabeculation of heart ventricle	2.24949	TBX20
Cancer;Organismal Injury and Abnormalities	Sunitinib resistance of subcutaneous tumor	2.24949	SIX1
Cellular Development;Embryonic Development;Organ Development;Organismal Development;Respiratory System Development and Function;Tissue Development	Maturation of alveolar type I cells	2.24949	NCOR2
Cell Morphology;Cell-To-Cell Signaling and Interaction	Loss of tight junctions	2.24949	KRIT1
Cardiovascular System Development and Function;Tissue Morphology	Morphology of aortic root	2.24949	MYH10
Cellular Movement;Embryonic Development	Migration of mesenchymal stromal cells	2.24949	CXCR4
Cellular Development	Differentiation of ciliated cells	2.24949	GRHL2
Cellular Movement	Invasion by boundary cap cells	2.24949	CXCR4
Cellular Movement;Nervous System Development and Function	Guidance of corticospinal axon	2.24949	ROBO1
Cellular Movement	Invasion of thyroid tumor cell lines	2.24949	JUN
DNA Replication; Recombination; and Repair;Gene Expression	Methylation of DNA fragment	2.24949	DNMT3B
Cellular Movement;Nervous System Development and Function	Guidance of corticocortical axons	2.24949	ROBO1
Cardiovascular System Development and Function;Organismal Development	Formation of pulmonary artery	2.24949	JUN
Connective Tissue Disorders;Organismal Injury and Abnormalities;Skeletal and Muscular Disorders	Abnormal morphology of central tendon	2.24949	LOX
Hematological System Development and Function;Hematopoiesis;Tissue Morphology	Quantity of polychromatic normoblast cells	2.24949	MAF
Cell Morphology;Cellular Assembly and Organization	Size of liposome	2.24949	NCOA2
Cancer;Hematological Disease;Immunological Disease;Organismal Injury and Abnormalities	Tumorigenesis of primary mediastinal large B-cell lymphoma	2.24949	DNMT3B
Cell-To-Cell Signaling and Interaction;Embryonic Development;Organ Development;Organismal Development;Skeletal and Muscular System Development and Function;Tissue Development	Aggregation of myoepithelial cells	2.24949	SLIT2
Cancer;Gastrointestinal Disease;Hepatic System Disease;Organismal Injury and Abnormalities	Growth of liver metastasis	2.24949	CXCR4
Cell Death and Survival;Nervous System Development and Function;Organismal Injury and Abnormalities	Survival of glutamatergic neuron	2.24949	KIF2A
Embryonic Development	Elongation of ectoderm	2.24949	ROR2
Infectious Diseases;Organismal Development;Organismal Injury and Abnormalities	Growth of mouse polyomavirus strain RA	2.24949	ADAR
Cellular Movement	Trafficking of hematopoietic stem cells	2.24949	CXCR4
Cell Morphology;Cellular Assembly and Organization;Cellular Development;Cellular Function and Maintenance;Cellular Growth and Proliferation;Embryonic Development;Nervous System Development and Function;Organismal Development;Tissue Development	Branching of sympathetic axons	2.24949	ROR2
Tissue Morphology	Thickness of fibrous cap	2.24949	HMOX1
Carbohydrate Metabolism;Molecular Transport;Small Molecule Biochemistry	Deposition of hyaluronic acid	2.24949	VCAN
Cardiovascular System Development and Function;Cellular Development;Cellular Growth and Proliferation;Embryonic Development;Organ Development;Organismal Development;Skeletal and Muscular System Development and Function;Tissue Development	Development of vascular smooth muscle cells	2.24949	LOX
Organ Morphology;Skeletal and Muscular System Development and Function;Tissue Morphology	Morphology of smooth muscle tissue	2.24949	STIM1
Cell-mediated Immune Response;Cellular Movement;Hematological System Development and Function;Hematopoiesis;Immune Cell Trafficking;Inflammatory Response;Lymphoid Tissue Structure and Development	Chemorepulsion of thymocytes	2.24949	CXCR4
Connective Tissue Development and Function;Embryonic Development;Organismal Development;Skeletal and Muscular System Development and Function;Tissue Development	Morphology of craniofacial skeleton	2.24949	DNMT3B
Neurological Disease;Organismal Injury and Abnormalities	Hypomyelination	2.24565	EBF2;MAF
Connective Tissue Disorders;Organismal Injury and Abnormalities;Skeletal and Muscular Disorders	Abnormal morphology of ulna	2.24565	PKDCC;ROR2
Developmental Disorder;Hereditary Disorder;Organismal Injury and Abnormalities;Skeletal and Muscular Disorders	Familial congenital anomaly of limb	2.24565	ITGA3;ROR2
Developmental Disorder;Organismal Injury and Abnormalities	Hypoplasia of embryonic tissue	2.24565	ESRP1;SIX1
Developmental Disorder;Organismal Injury and Abnormalities;Renal and Urological Disease	Congenital anomalies of kidney and urinary tract	2.23882	ITGA3;SIX1;TCF21
Cancer;Cell Death and Survival;Organismal Injury and Abnormalities;Tumor Morphology	Apoptosis of tumor cells	2.23882	JUN;TCF21;VCAN
Cell Morphology;Cellular Assembly and Organization;Cellular Function and Maintenance;Nervous System Development and Function	Extension of neurites	2.22915	MYH10;ROR2;SLIT2
Cell-To-Cell Signaling and Interaction	Activation of connective tissue cells	2.2204	CXCR4;EBF1;LOX
Cell Death and Survival;Cellular Function and Maintenance	Self-renewal of cells	2.2204	MAF;NCOA2;SIX1
Developmental Disorder;Ophthalmic Disease;Organismal Injury and Abnormalities	Congenital anomaly of eye	2.2204	DNMT3B;MAF;ROR2
Cardiovascular Disease;Organismal Injury and Abnormalities	Formation of vascular lesion	2.21112	HMOX1;KRIT1;LOX
Connective Tissue Disorders;Organismal Injury and Abnormalities;Skeletal and Muscular Disorders	Abnormal morphology of radius	2.20412	PKDCC;ROR2
Embryonic Development;Nervous System Development and Function;Organ Development;Organismal Development;Tissue Development	Development of diencephalon	2.20412	MYH10;SLIT2
Organismal Injury and Abnormalities;Respiratory Disease	Abnormal morphology of interalveolar septa	2.20412	ROBO1;TMEM38B
Cell-To-Cell Signaling and Interaction	Adhesion of epithelial cells	2.20412	ITGA3;SLIT2
Cancer;Gastrointestinal Disease;Organismal Injury and Abnormalities	Colorectal tumor	2.19723	CXCR4;DNMT3B;JUN;VCAN
Cellular Development;Connective Tissue Development and Function	Adipogenesis of cells	2.19314	EBF1;NCOR2;NOG
Cellular Development;Connective Tissue Development and Function;Skeletal and Muscular System Development and Function;Tissue Development	Differentiation of osteoblasts	2.19179	ADAR;LOX;NOG;TGFBR3
Cell Morphology;Nervous System Development and Function	Innervation of tissue	2.18442	MYCBP2;SLIT2;TOP2B
Hematological Disease;Immunological Disease;Organismal Injury and Abnormalities	Leukopenia	2.18442	CXCR4;DNMT3B;EBF1
Cellular Development;Tissue Development	Differentiation of central nervous system cells	2.17522	NOG;TBX20;VCAN
Cellular Development;Embryonic Development;Organismal Development	Differentiation of embryonic cells	2.17457	JUN;NOG;SIX1;TCF21
Organismal Injury and Abnormalities;Respiratory Disease	Lung lesion	2.17393	CXCR4;HMOX1;JUN;LOX;ROBO1;ROR2;SLIT2;STAG1
Cardiovascular System Development and Function;Cellular Function and Maintenance;Organ Development;Skeletal and Muscular System Development and Function;Tissue Development	Function of cardiomyocytes	2.16494	MYH10;TMEM38B
Cell Death and Survival;Organismal Injury and Abnormalities	Cell death of fibroblasts	2.16304	HMOX1;JUN;RB1CC1;TOP2B
Cellular Development;Embryonic Development;Organismal Development;Tissue Development	Differentiation of embryonic tissue	2.16304	JUN;NOG;SIX1;TCF21
Cancer;Gastrointestinal Disease;Organismal Injury and Abnormalities;Tumor Morphology	Size of digestive organ tumor	2.14569	CXCR4;JUN
Cardiovascular System Development and Function;Organismal Development	Patterning of blood vessel	2.14569	CXCR4;TBX20
Developmental Disorder;Endocrine System Disorders;Hereditary Disorder;Organismal Injury and Abnormalities;Reproductive System Disease	Hypoplasia of gonad	2.14569	EBF2;TCF21
Cellular Development;Cellular Growth and Proliferation;Connective Tissue Development and Function	Development of fibroblast cell lines	2.14086	JUN;LOX;NOG
Organismal Injury and Abnormalities;Skeletal and Muscular Disorders	Limb defect	2.13549	ITGA3;PKDCC;ROR2;TGFBR3
Cellular Movement;Hematological System Development and Function;Immune Cell Trafficking	Cell movement of leukocytes	2.1349	CXCR4;HMOX1;JUN;LOX;NCOA2;NOG;RB1CC1;SLIT2;STIM1
Cell Morphology	Abnormal morphology of stem cells	2.12726	ADAR;SLIT2
Cellular Development;Connective Tissue Development and Function;Tissue Development	Differentiation of bone cells	2.11976	ADAR;JUN;LOX;NOG;TGFBR3
Metabolic Disease;Neurological Disease;Organismal Injury and Abnormalities;Psychological Disorders	Alzheimer disease	2.1152	HMOX1;ROBO1;STIM1
Cellular Movement;Hematological System Development and Function;Immune Cell Trafficking;Inflammatory Response	Cell movement of phagocytes	2.11407	CXCR4;HMOX1;LOX;NOG;RB1CC1;SLIT2;STIM1
Neurological Disease;Organismal Injury and Abnormalities	Abnormal morphology of brainstem	2.10902	KIF2A;MYH10
Organismal Survival	Survival of organism	2.10624	CXCR4;DNMT3B;GNE;HMOX1;ITGA3;NCOA2;NCOR2;NOG;RB1CC1
Cancer;Organismal Injury and Abnormalities	Development of malignant tumor	2.10568	DNMT3B;JUN;ROBO1;SFMBT2;STAG1;TGFBR3;VCAN
Neurological Disease;Organismal Injury and Abnormalities	Abnormal morphology of hippocampus	2.09909	CXCR4;KIF2A;MYCBP2
Cardiovascular Disease;Organismal Injury and Abnormalities	Hypertrophy of heart	2.09528	HMOX1;JUN;MYH10;NCOA2;TGFBR3
Organismal Injury and Abnormalities	Hypertrophy	2.09474	HMOX1;JUN;MYH10;NCOA2;SLIT2;TGFBR3
Connective Tissue Disorders;Organismal Injury and Abnormalities;Skeletal and Muscular Disorders	Abnormal morphology of skull	2.09205	MYH10;PKDCC;ROR2;SIX1
Organ Morphology;Renal and Urological System Development and Function	Quantity of renal glomerulus	2.09151	CXCR4;ITGA3
Organismal Injury and Abnormalities;Respiratory Disease	Dyspnea	2.08249	ROR2;TCF21;TMEM38B
Cancer;Organismal Injury and Abnormalities	Development of sarcoma	2.07469	JUN;SFMBT2;STAG1
Nervous System Development and Function	Morphogenesis of facial nerve	2.07417	SIX1
Cellular Movement;Nervous System Development and Function	Migration of facial branchiomotor neurons	2.07417	EBF1
Embryonic Development;Organ Development;Organismal Development;Reproductive System Development and Function;Tissue Development	Alveologenesis of mammary gland	2.07417	NCOA2
Cellular Compromise;Organismal Injury and Abnormalities;Skeletal and Muscular Disorders;Tissue Morphology	Disarray of myofibrils	2.07417	HMOX1
Cell Morphology;Neurological Disease;Organismal Injury and Abnormalities	Lack of bipolar cells in retina	2.07417	MYH10
Neurological Disease;Organismal Injury and Abnormalities	Seizures of hippocampus	2.07417	SLC12A5
Cell Cycle;Gene Expression	Binding of glucocorticoid response element	2.07417	NCOA2
Cardiovascular System Development and Function;Embryonic Development;Organismal Development;Tissue Morphology	Morphology of outflow tract	2.07417	MYH10
Cancer;Organismal Injury and Abnormalities;Reproductive System Disease;Respiratory Disease	Lung metastasis of prostatic tumor	2.07417	CXCR4
Cellular Development;Embryonic Development;Organismal Development;Tissue Development	Differentiation of metanephric mesenchymal cells	2.07417	TCF21
Nervous System Development and Function;Organ Morphology;Organismal Development	Size of hippocampal commissure	2.07417	ROBO1
Cell Cycle;Cellular Development;Embryonic Development;Hematological System Development and Function;Hematopoiesis;Lymphoid Tissue Structure and Development;Organ Development;Organismal Development	Pre-TCR checkpoint	2.07417	CXCR4
Connective Tissue Disorders;Dermatological Diseases and Conditions;Organismal Injury and Abnormalities	Abnormal morphology of cutaneous elastic fiber	2.07417	LOX
Cell-To-Cell Signaling and Interaction	Calcium response of blood platelets	2.07417	STIM1
Organ Morphology;Tissue Development	Regeneration of pulmonary alveolus	2.07417	CXCR4
Cellular Compromise;Organismal Injury and Abnormalities;Skeletal and Muscular Disorders;Tissue Morphology	Disorganization of myofiber	2.07417	SIX1
Cellular Development;Hematological System Development and Function;Hematopoiesis	Commitment of lymphohematopoietic progenitor cells	2.07417	EBF1
Cell Morphology;Cellular Movement;Hair and Skin Development and Function;Nervous System Development and Function	Innervation of Merkel cells	2.07417	NOG
Developmental Disorder;Organismal Injury and Abnormalities;Renal and Urological Disease	Urethral atresia	2.07417	ITGA3
Cell-To-Cell Signaling and Interaction;Nervous System Development and Function	Adhesion of radial glial cells	2.07417	ITGA3
Cellular Development	Differentiation of joint	2.07417	JUN
Embryonic Development;Nervous System Development and Function;Organ Development;Organismal Development;Tissue Development	Development of optic chiasm	2.07417	SLIT2
Cancer;Cell Cycle;Organismal Injury and Abnormalities;Tumor Morphology	Mitosis of tumor cells	2.07417	VCAN
Cellular Movement;Hematological System Development and Function;Immune Cell Trafficking;Inflammatory Response	Chemotaxis of myeloid-derived suppressor cells	2.07417	CXCR4
Cell Morphology;Connective Tissue Development and Function;Tissue Morphology	Volume of adipocytes	2.07417	NCOA2
Cancer;Cell Death and Survival;Organismal Injury and Abnormalities;Tumor Morphology	Apoptosis of melanoma cells	2.07417	JUN
Cellular Movement;Hematological System Development and Function;Humoral Immune Response;Immune Cell Trafficking	Influx of B lymphocytes	2.07417	STIM1
Neurological Disease;Organismal Injury and Abnormalities	Abnormal morphology of habenula	2.07417	MYCBP2
Skeletal and Muscular System Development and Function	Formation of joint	2.07417	JUN
Nervous System Development and Function;Organ Morphology;Tissue Morphology	Quantity of medium spiny neurons	2.07417	NOG
Cardiovascular System Development and Function;Organ Development	Recovery of heart ventricle	2.07417	HMOX1
Cardiovascular Disease;Organismal Injury and Abnormalities	Sepsis-induced cardiac injury	2.07417	HMOX1
Carbohydrate Metabolism;Small Molecule Biochemistry	Synthesis of N-acetylneuraminic acid	2.07417	GNE
Connective Tissue Development and Function	Adiposity of bone marrow	2.07417	EBF1
Cell-mediated Immune Response;Cellular Development;Cellular Function and Maintenance;Cellular Growth and Proliferation;Embryonic Development;Hematological System Development and Function;Hematopoiesis;Lymphoid Tissue Structure and Development;Organ Development;Organismal Development;Tissue Development	Generation of Tc17 cells	2.07417	MAF
Tissue Development	Regeneration of digit	2.07417	NOG
DNA Replication; Recombination; and Repair	Rearrangement of DNA	2.07417	TOP2B
Cell Death and Survival;Cellular Development;Cellular Function and Maintenance;Tissue Development	Self-renewal of Schwann cell precursors	2.07417	MAF
Cell Morphology;Skeletal and Muscular System Development and Function	Contraction of myoepithelial cells	2.07417	ITGA3
Cardiovascular Disease;Organismal Injury and Abnormalities	Stenosis of aorta	2.07417	LOX
Neurological Disease;Organismal Injury and Abnormalities;Skeletal and Muscular Disorders	Muscle spasticity	2.07417	SLC12A5
Cancer;Gastrointestinal Disease;Organismal Injury and Abnormalities	Hyperplasia of crypt cells	2.07417	JUN
Cellular Compromise	Permeability transition of cells	2.07417	CXCR4
Cellular Development	Differentiation of germ cell tumor cell lines	2.057	JUN;NOG
Nervous System Development and Function;Organ Development	Function of brain	2.057	EBF2;SLC12A5
Connective Tissue Development and Function;Embryonic Development;Organismal Development;Skeletal and Muscular System Development and Function;Tissue Development	Morphology of skull	2.057	DNMT3B;ROR2
Cell Morphology;Organismal Injury and Abnormalities;Renal and Urological Disease	Abnormal morphology of podocytes	2.057	GNE;ITGA3
Digestive System Development and Function;Organismal Development	Morphology of mouth	2.057	SIX1;TGFBR3
Ophthalmic Disease;Organismal Injury and Abnormalities	Disease of retina	2.05306	CEP290;HMOX1;ITGA3;LOX;MAB21L2;MYH10
Cell Death and Survival;Gastrointestinal Disease;Hepatic System Disease;Organismal Injury and Abnormalities	Apoptosis of hepatocytes	2.0511	ADAR;JUN;RB1CC1
Cell-To-Cell Signaling and Interaction;Nervous System Development and Function	Adhesion of neuronal cells	2.04048	CACNA2D2;ITGA3
Organismal Injury and Abnormalities;Skeletal and Muscular Disorders	Abnormal morphology of pelvic girdle	2.04048	PKDCC;ROR2
Cell Death and Survival;Organismal Injury and Abnormalities	Apoptosis of connective tissue cells	2.04001	JUN;NOG;RB1CC1;TOP2B
Cancer;Organismal Injury and Abnormalities	Intrathoracic malignant tumor	2.03621	CXCR4;DNMT3B;JUN;ROBO1;ROR2
Cancer;Organismal Injury and Abnormalities	Non-central nervous system malignant neoplasm	2.03339	CXCR4;DNMT3B;JUN;ROBO1;ROR2;SFMBT2;TGFBR3;TOP2B;VCAN
Cellular Development;Cellular Growth and Proliferation;Hematological System Development and Function;Hematopoiesis;Tissue Development	Development of hematopoietic progenitor cells	2.02457	ADAR;CXCR4;EBF1;LOX
Cardiovascular System Development and Function;Cellular Development;Cellular Growth and Proliferation;Embryonic Development;Organ Development;Organismal Development;Skeletal and Muscular System Development and Function;Tissue Development	Generation of cardiomyocytes	2.02411	JUN;MYH10
Cardiovascular Disease;Organismal Injury and Abnormalities	Congestive heart failure	2.02411	MYH10;RB1CC1
Connective Tissue Disorders;Organismal Injury and Abnormalities;Skeletal and Muscular Disorders	Abnormal morphology of bone	2.01189	EBF1;MYH10;PKDCC;ROR2;SIX1;TGFBR3
Cellular Development	Differentiation of carcinoma cell lines	2.00833	JUN;NOG
Embryonic Development;Organismal Development;Skeletal and Muscular System Development and Function	Morphogenesis of limb	2.0048	GRHL2;PKDCC;ROR2
Cardiovascular Disease;Organismal Injury and Abnormalities	Failure of heart	2.0048	ADAR;MYH10;RB1CC1
Connective Tissue Development and Function;Tissue Morphology	Quantity of connective tissue	2.00261	DNMT3B;EBF1;HMOX1;JUN;MAF;NCOA2;NOG
Cell Morphology	Sprouting	2.00218	CXCR4;ITGA3;KIF2A;MAPK6;ROR2
Cardiovascular Disease;Cell Morphology;Organismal Injury and Abnormalities;Skeletal and Muscular Disorders	Abnormal morphology of cardiomyocytes	1.99568	MYH10;TGFBR3;TMEM38B
Embryonic Development;Organismal Development;Tissue Morphology	Size of embryo	1.99568	DNMT3B;NOG;NR6A1;ROR2;TOP2B
Connective Tissue Development and Function;Skeletal and Muscular System Development and Function	Bone mineral density of femur	1.9914	NCOA2;NOG
Cancer;Organismal Injury and Abnormalities	Subcutaneous tumor	1.98716	CCDC25;CXCR4;MAF;SIX1;SLC12A5;VCAN
Cancer;Organismal Injury and Abnormalities	Extrapancreatic malignant tumor	1.97881	CXCR4;DNMT3B;EBF1;JUN;NCOR2;ROBO1;SFMBT2;SLIT2;TGFBR3;VCAN
Embryonic Development;Organismal Development	Development of face	1.97881	GRHL2;NOG
Cellular Movement	Migration of melanoma cell lines	1.97881	ROBO1;SLIT2
Organismal Development	Growth of multicellular organism	1.96658	GRHL2;PKDCC;SLC12A5
Connective Tissue Development and Function;Embryonic Development;Organ Development;Organismal Development;Skeletal and Muscular System Development and Function;Tissue Development	Formation of limb bone	1.96257	EBF1;NOG
Cellular Development	Commitment of cells	1.95468	EBF1;ROR2;SIX1
Embryonic Development;Organismal Development	Morphogenesis of head	1.95078	MAB21L2;NOG;ROR2;SIX1
Dermatological Diseases and Conditions;Organismal Injury and Abnormalities	Psoriatic lesion	1.95078	STIM1
Cellular Assembly and Organization	Maintenance of myelin sheath	1.95078	CXCR4
Cell Death and Survival;Cellular Function and Maintenance;Connective Tissue Development and Function	Colony survival of fibroblast cell lines	1.95078	JUN
Hair and Skin Development and Function;Nervous System Development and Function;Organ Morphology;Tissue Morphology	Quantity of Merkel cells	1.95078	NOG
Organismal Development	Adhesion of peritoneum	1.95078	ITGA3
Cellular Assembly and Organization	Resealing of plasma membrane	1.95078	MYH10
Organismal Injury and Abnormalities;Respiratory Disease	Lack of olfactory epithelium	1.95078	SIX1
Connective Tissue Disorders;Organismal Injury and Abnormalities;Skeletal and Muscular Disorders	Abnormal morphology of trochanter	1.95078	TGFBR3
Cellular Movement;Embryonic Development	Chemotaxis of embryonic cell lines	1.95078	LOX
Cellular Function and Maintenance;Cellular Movement;Hematological System Development and Function;Infectious Diseases	Release of neutrophils	1.95078	CXCR4
Cellular Development;Cellular Growth and Proliferation;Embryonic Development;Nervous System Development and Function;Organ Development;Organismal Development;Respiratory System Development and Function;Tissue Development	Formation of olfactory receptor neurons	1.95078	EBF2
Cell Death and Survival;Cellular Function and Maintenance;Embryonic Development	Colony survival of embryonic cell lines	1.95078	JUN
Neurological Disease;Organismal Injury and Abnormalities	Abnormal morphology of mesencephalic nucleus	1.95078	KIF2A
Cellular Development;Nervous System Development and Function;Tissue Development	Differentiation of visceral motor neurons	1.95078	TBX20
Cellular Movement;Hematological System Development and Function;Hematopoiesis	Homing of hematopoietic stem cells	1.95078	CXCR4
Cellular Movement;Hematological System Development and Function;Hematopoiesis;Immune Cell Trafficking;Inflammatory Response	Migration of plasmacytoid precursor dendritic cells	1.95078	CXCR4
Cancer;Endocrine System Disorders;Gastrointestinal Disease;Organismal Injury and Abnormalities	Onset of tumorigenesis of pancreatic tumor	1.95078	STAG1
Cardiovascular System Development and Function;Organismal Development	Development of descending aorta	1.95078	LOX
Cell Death and Survival;Cellular Development;Cellular Function and Maintenance	Self-renewal of breast cancer cell lines	1.95078	SIX1
Embryonic Development;Organismal Development;Tissue Development	Formation of olfactory placode	1.95078	SIX1
Neurological Disease;Organismal Injury and Abnormalities	Abnormal morphology of cerebral aqueduct	1.95078	MYH10
Cellular Development;Embryonic Development;Nervous System Development and Function;Organismal Development;Tissue Development	Maturation of oligodendrocyte precursor cells	1.95078	CXCR4
Nervous System Development and Function;Tissue Morphology	Quantity of trigeminal ganglion neurons	1.95078	NOG
Embryonic Development;Organismal Development;Reproductive System Development and Function;Tissue Development	Morphogenesis of genital bud	1.95078	ROR2
Developmental Disorder;Organismal Injury and Abnormalities	Abnormal morphology of disorganized cortical plate	1.95078	TOP2B
Cellular Assembly and Organization;Nervous System Development and Function	Complexity of apical processes	1.95078	ITGA3
Organismal Injury and Abnormalities	Lack of vomeronasal organ	1.95078	SIX1
Neurological Disease;Ophthalmic Disease;Organismal Injury and Abnormalities	Abnormal morphology of disorganized ganglion cell layer	1.95078	ITGA3
Organismal Injury and Abnormalities;Respiratory Disease	Lack of pulmonary alveolus	1.95078	TCF21
Cell-To-Cell Signaling and Interaction;Cellular Assembly and Organization;Cellular Development;Cellular Function and Maintenance;Cellular Growth and Proliferation;Nervous System Development and Function;Organismal Development;Tissue Development	Growth of neuromuscular synapse	1.95078	SIX1
Developmental Disorder;Organismal Injury and Abnormalities	Hypoplasia of maxillary shelf	1.95078	ESRP1
Cardiovascular Disease;Cardiovascular System Development and Function;Organ Morphology;Organismal Development;Organismal Injury and Abnormalities	Mass of right ventricle	1.95078	HMOX1
Neurological Disease;Organismal Injury and Abnormalities	Lack of vestibulocochlear cranial nerve ganglion	1.95078	SIX1
Auditory Disease;Organismal Injury and Abnormalities	Abnormal morphology of dilated endolymphatic duct	1.95078	SIX1
Developmental Disorder;Endocrine System Disorders;Neurological Disease;Organismal Injury and Abnormalities;Reproductive System Disease	Hypogonadotropic hypogonadism	1.95078	EBF2
Auditory and Vestibular System Development and Function;Embryonic Development;Organ Development;Organismal Development;Tissue Development	Formation of vestibule	1.95078	SIX1
Embryonic Development;Nervous System Development and Function;Organ Development;Organismal Development;Tissue Development	Development of third cerebral ventricle	1.95078	MYH10
Organismal Injury and Abnormalities;Renal and Urological Disease	Lack of urinary bladder	1.95078	ITGA3
Neurological Disease;Organismal Injury and Abnormalities	Abnormal morphology of ventral striatum	1.95078	EBF1
Cellular Movement;Hematological System Development and Function	Redistribution of megakaryocytes	1.95078	CXCR4
Cell-To-Cell Signaling and Interaction	Detachment of podocytes	1.95078	ITGA3
Embryonic Development;Organismal Development;Tissue Development	Formation of rostral migratory stream	1.95078	CXCR4
Cellular Development;Cellular Growth and Proliferation;Hematological System Development and Function;Lymphoid Tissue Structure and Development	Proliferation of central memory cytotoxic T cells	1.95078	CXCR4
Embryonic Development;Organismal Development;Tissue Development	Morphogenesis of neural plate	1.95078	NOG
Embryonic Development;Nervous System Development and Function;Organismal Development;Tissue Development	Development of cortical subplate	1.95078	TOP2B
Lymphoid Tissue Structure and Development;Tissue Morphology	Quantity of B-cell follicle	1.95078	CXCR4
Cellular Development;Cellular Growth and Proliferation;Nervous System Development and Function;Tissue Development	Growth of thalamocortical axons	1.95078	CXCR4
Nervous System Development and Function	Regeneration of facial nerve	1.95078	JUN
Cellular Movement	Dissemination of lymphoma cell lines	1.95078	CXCR4
Lipid Metabolism;Molecular Transport;Small Molecule Biochemistry	Deposition of lipid	1.94692	EBF1;STIM1
Organismal Injury and Abnormalities;Skeletal and Muscular Disorders	Abnormal morphology of limb	1.93554	ITGA3;PKDCC;ROR2;TGFBR3
Cellular Development;Cellular Growth and Proliferation;Connective Tissue Development and Function	Proliferation of fibroblast cell lines	1.93554	GRHL2;JUN;LOX;SIX1;VCAN
Cardiovascular System Development and Function;Organ Development	Heart rate	1.93181	CACNA2D2;HMOX1;TGFBR3;TMEM38B
Cellular Development;Cellular Growth and Proliferation;Embryonic Development;Hematological System Development and Function;Hematopoiesis;Humoral Immune Response;Lymphoid Tissue Structure and Development;Organ Development;Organismal Development;Tissue Development	Differentiation of plasma cells	1.91721	CXCR4;EBF1
Connective Tissue Disorders;Developmental Disorder;Gastrointestinal Disease;Organismal Injury and Abnormalities;Skeletal and Muscular Disorders	Abnormal morphology of maxilla	1.91721	PKDCC;ROR2
Embryonic Development;Nervous System Development and Function;Organ Development;Organismal Development;Tissue Development	Development of spinal cord	1.91721	NOG;TOP2B
Cardiovascular Disease;Neurological Disease;Organismal Injury and Abnormalities	Cerebrovascular dysfunction	1.91721	KRIT1;STIM1;VCAN
Cell Morphology;Organismal Injury and Abnormalities	Abnormal morphology of epithelial cells	1.91364	JUN;NCOA2;RB1CC1;TMEM38B
Organismal Injury and Abnormalities;Skeletal and Muscular Disorders	Abnormal morphology of autopod	1.90658	ITGA3;ROR2
Connective Tissue Disorders;Organismal Injury and Abnormalities;Skeletal and Muscular Disorders;Skeletal and Muscular System Development and Function	Rib fusion	1.89279	ROR2;TGFBR3
Embryonic Development;Nervous System Development and Function;Organ Development;Organismal Development;Tissue Development	Formation of olfactory bulb	1.89279	EBF2;SLIT2
Cellular Movement	Cellular infiltration	1.89279	HMOX1;JUN;LOX;NCOA2;NOG;RB1CC1;STIM1
Cellular Development	Maturation of cells	1.88941	CXCR4;HMOX1;NCOA2;NCOR2;NOG
Gastrointestinal Disease;Hepatic System Development and Function;Hepatic System Disease;Organismal Injury and Abnormalities	Abnormal morphology of liver	1.88606	ADAR;JUN;MYH10;RB1CC1
Organ Morphology;Skeletal and Muscular System Development and Function;Tissue Morphology	Quantity of muscle cells	1.88606	SIX1;TGFBR3;TMEM38B
Cellular Movement;Hematological System Development and Function;Immune Cell Trafficking;Inflammatory Response	Cellular infiltration by macrophages	1.87615	HMOX1;LOX;NOG;RB1CC1
Cardiovascular Disease;Organismal Injury and Abnormalities	Vascular lesion	1.86967	HMOX1;KRIT1;LOX;VCAN
Cellular Development;Cellular Growth and Proliferation;Nervous System Development and Function;Tissue Development	Growth of axons	1.86646	CXCR4;KIF2A;ROBO1
Cellular Movement	Migration of progenitor cells	1.86328	CXCR4;SIX1
Connective Tissue Development and Function;Embryonic Development;Organ Morphology;Organismal Development;Skeletal and Muscular System Development and Function;Tissue Development	Length of long bones	1.86328	PKDCC;ROR2
Cellular Movement	Cell movement of tumor cell lines	1.86012	CXCR4;GRHL2;ROBO1;SLIT2
Connective Tissue Disorders;Organismal Injury and Abnormalities;Skeletal and Muscular Disorders	Abnormal morphology of limb bone	1.85699	PKDCC;ROR2;TGFBR3
Organismal Injury and Abnormalities;Renal and Urological Disease	Abnormal morphology of nephron	1.85699	GNE;HMOX1;ITGA3
Cell Morphology;Cellular Assembly and Organization;Cellular Development;Cellular Function and Maintenance;Cellular Growth and Proliferation;Embryonic Development;Nervous System Development and Function;Organismal Development;Tissue Development	Remodeling of dendritic spines	1.85387	ROR2
Embryonic Development;Organismal Development;Tissue Development	Formation of metanephric bud	1.85387	NOG
Neurological Disease;Organismal Injury and Abnormalities	Abnormal morphology of trochlear nerve	1.85387	NR6A1
Neurological Disease;Organismal Injury and Abnormalities	Narcolepsy	1.85387	EBF2
Organismal Development	Length of tail	1.85387	ROR2
Cellular Development;Embryonic Development;Organ Development;Organismal Development;Reproductive System Development and Function	Maturation of spermatids	1.85387	NCOA2
Cellular Assembly and Organization;Cellular Function and Maintenance;Hematological System Development and Function	Release of dense granule	1.85387	PKDCC
Behavior	Curl of body trunk	1.85387	SLC12A5
Cardiovascular Disease;Organismal Injury and Abnormalities;Renal and Urological Disease	Congestion of vasculature in kidney	1.85387	CXCR4
Digestive System Development and Function;Organ Morphology;Organismal Development	Length of intestinal villus	1.85387	JUN
Neurological Disease;Organismal Injury and Abnormalities	Abnormal morphology of inferior olivary nucleus	1.85387	KIF2A
Cellular Movement	Migration of neural stem cells	1.85387	CXCR4
Cell Morphology;Ophthalmic Disease;Organismal Injury and Abnormalities	Abnormal morphology of retinal progenitor cells	1.85387	MAB21L2
Hair and Skin Development and Function;Organ Development	Growth of hair follicle	1.85387	NOG
Embryonic Development;Organismal Development;Tissue Development	Formation of visceral endoderm	1.85387	MYH10
Cell-mediated Immune Response;Cellular Development;Cellular Function and Maintenance;Cellular Growth and Proliferation;Embryonic Development;Hematological System Development and Function;Hematopoiesis;Lymphoid Tissue Structure and Development;Organ Development;Organismal Development;Tissue Development	Development of intraepithelial T lymphocytes	1.85387	STIM1
Auditory Disease;Neurological Disease;Organismal Injury and Abnormalities	Lack of vestibule	1.85387	SIX1
Embryonic Development;Nervous System Development and Function;Organ Development;Organismal Development;Tissue Development	Development of fourth cerebral ventricle	1.85387	MYH10
Cellular Development;Connective Tissue Development and Function;Tissue Development	Differentiation of beige adipocytes	1.85387	EBF2
Carbohydrate Metabolism;Nucleic Acid Metabolism;Small Molecule Biochemistry	Synthesis of CMP-sialic acid	1.85387	GNE
Hematological System Development and Function;Hematopoiesis;Lymphoid Tissue Structure and Development;Organ Morphology;Tissue Morphology	Quantity of pro T4 thymocytes	1.85387	ADAR
Cardiovascular Disease;Organismal Injury and Abnormalities	Abnormal morphology of descending thoracic aorta	1.85387	LOX
Cell-To-Cell Signaling and Interaction;Cellular Movement	Recruitment of bone marrow cells	1.85387	CXCR4
Molecular Transport;Small Molecule Biochemistry	Quantity of heme	1.85387	HMOX1
Cardiovascular Disease;Organismal Injury and Abnormalities	Abnormal morphology of arterial cone	1.85387	CXCR4
Cellular Movement;Nervous System Development and Function	Guidance of commissural axons	1.85387	ROBO1
Organismal Injury and Abnormalities;Reproductive System Disease	Dysplasia of genital organ	1.85387	ROR2
Developmental Disorder;Organismal Injury and Abnormalities	Postnatal growth retardation	1.85387	SIX1
Embryonic Development;Nervous System Development and Function;Organ Development;Organismal Development;Tissue Development	Formation of external granular layer	1.85387	CXCR4
Nervous System Development and Function;Organ Development	Function of central pattern generator	1.85387	SLC12A5
Cancer;Hematological Disease;Immunological Disease;Organismal Injury and Abnormalities;Tissue Morphology	Quantity of T-cell non-Hodgkin lymphoma	1.85387	DNMT3B
Cellular Development;Nervous System Development and Function;Tissue Development	Differentiation of glial progenitor cells	1.85387	VCAN
Developmental Disorder;Organismal Injury and Abnormalities	Abnormal morphology of olfactory pit	1.85387	ESRP1
Hematological System Development and Function;Lymphoid Tissue Structure and Development;Tissue Morphology	Morphology of B-cell follicle	1.85387	CXCR4
Cell-mediated Immune Response;Cell-To-Cell Signaling and Interaction;Cellular Function and Maintenance;Cellular Movement;Hematological System Development and Function;Immune Cell Trafficking	Retention of T lymphocytes	1.85387	CXCR4
Cardiovascular System Development and Function;Embryonic Development;Organ Development;Organismal Development;Tissue Development	Development of tricuspid valve	1.85387	TBX20
Developmental Disorder;Organismal Injury and Abnormalities	Stenosis of outflow tract	1.85387	MYH10
Hematological System Development and Function;Hematopoiesis;Tissue Morphology	Quantity of orthochromic normoblasts	1.85387	MAF
Infectious Diseases;Organismal Injury and Abnormalities	HIV infection	1.85387	CXCR4
Cancer;Organismal Injury and Abnormalities	Malignant solid organ tumor	1.85078	HMOX1;SFMBT2;TOP2B
Cellular Development;Connective Tissue Development and Function;Tissue Development	Differentiation of brown adipocytes	1.85078	EBF2;SIX1
Cell Morphology	Size of cells	1.84466	AFF4;ITGA3;KIF2A;NCOA2;NCOR2;STIM1
Auditory and Vestibular System Development and Function;Embryonic Development;Organ Development;Organismal Development;Tissue Development	Development of inner ear	1.83863	MAF;ROR2;SIX1
Cell Morphology;Cellular Assembly and Organization;Cellular Development;Cellular Function and Maintenance;Cellular Growth and Proliferation;Embryonic Development;Nervous System Development and Function;Organismal Development;Tissue Development	Branching of axons	1.83863	KIF2A;ROR2
Organismal Development	Fat body mass	1.83863	NCOR2;STIM1
Embryonic Development;Organismal Development;Skeletal and Muscular System Development and Function	Morphogenesis of embryonic digit	1.83863	GRHL2;ROR2
Embryonic Development;Organismal Development	Development of genitourinary system	1.83268	AFF4;CXCR4;ITGA3;MYH10;NCOA2;NOG;SIX1;SLIT2;TCF21;TGFBR3
Nervous System Development and Function;Tissue Morphology	Quantity of central nervous system cells	1.83268	CACNA2D2;CXCR4;RB1CC1
Cardiovascular Disease;Organismal Injury and Abnormalities	Abnormal morphology of aorta	1.82681	JUN;LOX
Cellular Movement	Cell movement of progenitor cells	1.82681	CXCR4;SIX1
Cancer;Organismal Injury and Abnormalities	Metastasis of tumor cells	1.82681	CXCR4;ITGA3
Cellular Movement;Hematological System Development and Function;Immune Cell Trafficking;Inflammatory Response	Cellular infiltration by phagocytes	1.81531	HMOX1;LOX;NOG;RB1CC1;STIM1
Embryonic Development;Organ Development;Organismal Development;Renal and Urological System Development and Function;Tissue Development	Morphogenesis of metanephric bud	1.81248	SIX1;TCF21
Digestive System Development and Function	Formation of secondary palate	1.81248	PKDCC;ROR2
Organismal Injury and Abnormalities	Abdominal lesion	1.81248	ADAR;CXCR4;DNMT3B;HMOX1;ITGA3;JUN;RB1CC1;SFMBT2;STAG1;VCAN
Hematological System Development and Function;Tissue Morphology	Quantity of blood cells	1.80967	ADAR;CXCR4;EBF1;HMOX1;ITGA3;JUN;MAF;NCOA2;NCOR2;RB1CC1;VCAN
Cellular Growth and Proliferation;Tissue Development	Proliferation of central nervous system cells	1.80688	NCOR2;SLIT2;VCAN
Cellular Development;Nervous System Development and Function;Tissue Development	Differentiation of astrocytes	1.80134	NOG;VCAN
Skeletal and Muscular System Development and Function	Morphology of muscle	1.79588	MYH10;NOG;SIX1;STIM1
Cancer;Gastrointestinal Disease;Hepatic System Disease;Organismal Injury and Abnormalities	Development of liver tumor	1.79588	JUN;STAG1;VCAN
Organismal Injury and Abnormalities;Skeletal and Muscular Disorders	Abnormal morphology of smooth muscle	1.79048	CXCR4;LOX
Cellular Movement;Hematological System Development and Function;Immune Cell Trafficking	Migration of antigen presenting cells	1.79048	CXCR4;HMOX1;SLIT2
Digestive System Development and Function;Embryonic Development;Organismal Development	Development of gastrointestinal tract	1.77989	PKDCC;SIX1;TCF21;TGFBR3
Cell Morphology;Cellular Assembly and Organization;Cellular Development;Cellular Function and Maintenance;Cellular Growth and Proliferation;Embryonic Development;Nervous System Development and Function;Organismal Development;Tissue Development	Branching of neurites	1.77989	ITGA3;KIF2A;MAPK6;ROR2
Cellular Development;Embryonic Development;Organismal Development;Tissue Development	Differentiation of mesenchymal cells	1.77728	NOG;TCF21
Developmental Disorder;Organismal Injury and Abnormalities;Renal and Urological Disease	Hypoplasia of kidney	1.77728	SIX1;TCF21
Organismal Injury and Abnormalities	Size of lesion	1.77728	CXCR4;ESRP1;HMOX1;JUN;KRIT1;MAF
Connective Tissue Development and Function;Embryonic Development;Organismal Development;Skeletal and Muscular System Development and Function;Tissue Development	Width of cranium	1.77469	ROR2
Cellular Assembly and Organization;Cellular Development;Cellular Growth and Proliferation;Embryonic Development;Nervous System Development and Function;Organ Development;Organismal Development;Tissue Development	Formation of olfactory glomeruli	1.77469	EBF2
Cell Cycle;Gene Expression	Binding of interferon-stimulated response element	1.77469	NCOA2
Amino Acid Metabolism;Molecular Transport;Small Molecule Biochemistry	Uptake of glutamine	1.77469	ITGA3
Cardiovascular Disease;Connective Tissue Disorders;Organismal Injury and Abnormalities	Abnormal morphology of epicardium	1.77469	TGFBR3
Cell Death and Survival	Killing of fibroblasts	1.77469	ADAR
Cell-mediated Immune Response;Cell-To-Cell Signaling and Interaction;Cellular Movement;Hematological System Development and Function;Immune Cell Trafficking	Recruitment of regulatory T lymphocytes	1.77469	JUN
Developmental Disorder;Organismal Injury and Abnormalities;Reproductive System Disease	Abnormal morphology of urogenital sinus	1.77469	ITGA3
Cellular Development;Cellular Growth and Proliferation;Connective Tissue Development and Function;Embryonic Development;Organismal Development;Skeletal and Muscular System Development and Function;Tissue Development	Formation of colony forming unit osteoblasts	1.77469	NOG
Cell-mediated Immune Response;Cellular Movement;Hematological System Development and Function;Hematopoiesis;Immune Cell Trafficking	Emigration of thymocytes	1.77469	CXCR4
Cellular Development;Cellular Growth and Proliferation;Organ Development;Reproductive System Development and Function	Proliferation of prostate cells	1.77469	JUN
Cell-To-Cell Signaling and Interaction;Cellular Movement;Nervous System Development and Function	Contact repulsion of axons	1.77469	SLIT2
Cellular Development;Cellular Growth and Proliferation;Hematological System Development and Function;Hematopoiesis;Tissue Development	Hematopoiesis of erythroid precursor cells	1.77469	ADAR
Connective Tissue Disorders;Developmental Disorder;Gastrointestinal Disease;Organismal Injury and Abnormalities;Skeletal and Muscular Disorders	Abnormal morphology of nasal prominence	1.77469	ESRP1
Organismal Injury and Abnormalities;Respiratory Disease	Abnormal morphology of pulmonary acinus	1.77469	LOX
Nervous System Development and Function	Development of vagus nerve	1.77469	SIX1
Organismal Injury and Abnormalities;Respiratory Disease	Hemothorax	1.77469	LOX
Auditory Disease;Organismal Injury and Abnormalities	Lack of cochlea	1.77469	SIX1
Connective Tissue Development and Function;Tissue Development	Accumulation of white adipose tissue	1.77469	NCOA2
Organismal Development	Morphology of face	1.77469	ROR2
Connective Tissue Disorders;Organismal Injury and Abnormalities;Skeletal and Muscular Disorders;Tissue Morphology	Fracture of long bones	1.77469	NOG
Cell-To-Cell Signaling and Interaction;Hematological System Development and Function	Binding of CD4+ T-lymphocytes	1.77469	CXCR4
Cardiovascular System Development and Function;Organ Morphology;Organismal Development;Renal and Urological System Development and Function;Tissue Morphology	Quantity of glomerular capillary	1.77469	ITGA3
Neurological Disease;Organismal Injury and Abnormalities	Abnormal morphology of pons	1.77469	KIF2A
Connective Tissue Disorders;Developmental Disorder;Gastrointestinal Disease;Organismal Injury and Abnormalities;Skeletal and Muscular Disorders	Abnormal morphology of mandibular angle	1.77469	ROR2
Embryonic Development;Organ Development;Organ Morphology;Organismal Development	Induction of heart	1.77469	ROBO1
Cellular Movement	Infiltration by lymphoma cell lines	1.77469	JUN
Neurological Disease;Organismal Injury and Abnormalities	Abnormal morphology of lateral geniculate nucleus	1.77469	MYCBP2
Organismal Injury and Abnormalities;Respiratory Disease	Abnormal morphology of left lung	1.77469	ITGA3
Cellular Assembly and Organization	Remodeling of F-actin structure	1.77469	SLIT2
Tissue Morphology	Quantity of extracellular matrix	1.77469	TMEM38B
Cellular Movement;Hematological System Development and Function;Immune Cell Trafficking;Inflammatory Response	Mobilization of neutrophils	1.77469	CXCR4
Connective Tissue Disorders;Developmental Disorder;Ophthalmic Disease;Organismal Injury and Abnormalities;Skeletal and Muscular Disorders	Hypertelorism of eye	1.77469	ROR2
Cardiovascular Disease;Organismal Injury and Abnormalities	Aneurysm of ascending aorta	1.77469	LOX
Nervous System Development and Function;Tissue Development	Regeneration of optic nerve	1.77469	CXCR4
Organismal Development;Tissue Development	Formation of basal lamina	1.77469	ITGA3
Cellular Function and Maintenance;Embryonic Development	Cell saturation density of embryonic cell lines	1.77469	JUN
Cellular Function and Maintenance	Endocytosis by fibroblasts	1.77469	STIM1
Embryonic Development;Organismal Development;Reproductive System Development and Function	Development of reproductive system	1.76955	AFF4;CXCR4;MYH10;NCOA2;NOG;SLIT2;TCF21;TGFBR3
Cardiovascular Disease;Organismal Injury and Abnormalities	Reperfusion injury of organ	1.767	HMOX1;JUN
Connective Tissue Development and Function;Hematological System Development and Function;Hematopoiesis;Organismal Development;Tissue Morphology	Quantity of red blood cells	1.76447	HMOX1;JUN;MAF
Cellular Development;Nervous System Development and Function;Tissue Development	Differentiation of neurons	1.76447	EBF1;EBF2;NCOR2;SIX1;TBX20
Digestive System Development and Function;Organismal Development	Morphology of digestive system	1.75203	JUN;MAPK6;SIX1;STIM1;TGFBR3
Cell-To-Cell Signaling and Interaction	Adhesion of tumor cell lines	1.74232	ITGA3;VCAN
Organismal Injury and Abnormalities	Dehydration of mice	1.74232	CACNA2D2;ITGA3
Cancer;Organismal Injury and Abnormalities	Primary neoplasm	1.73283	CXCR4;DNMT3B
Cellular Function and Maintenance;Protein Synthesis	Expression of protein	1.72354	JUN;NCOA2;STIM1
Cancer;Organismal Injury and Abnormalities;Respiratory Disease	Lung tumor	1.72354	CXCR4;JUN;ROBO1;ROR2;STAG1
Cellular Development;Tissue Development	Differentiation of bone marrow cells	1.71897	ADAR;JUN;LOX
Cardiovascular Disease;Neurological Disease;Organismal Injury and Abnormalities;Skeletal and Muscular Disorders	Dilated cardiomyopathy	1.71897	ADAR;RB1CC1;TBX20
Cancer;Organismal Injury and Abnormalities	Growth of solid tumor	1.7122	CCDC25;CXCR4;DNMT3B;HMOX1;MAF;SLC12A5;VCAN
Connective Tissue Development and Function;Tissue Morphology	Quantity of connective tissue cells	1.70997	DNMT3B;EBF1;NCOA2;NOG
Cancer;Gastrointestinal Disease;Organismal Injury and Abnormalities;Tissue Morphology	Quantity of digestive organ tumor	1.70997	CXCR4;JUN
Cellular Assembly and Organization;DNA Replication; Recombination; and Repair	Rearrangement of chromosomes	1.70774	DNMT3B
Hematological System Development and Function;Hematopoiesis;Tissue Morphology	Quantity of colony-forming unit blood cells	1.70774	CXCR4
Cellular Movement;Connective Tissue Development and Function	Chemotaxis of fibroblast cell lines	1.70774	LOX
Cellular Function and Maintenance;Connective Tissue Development and Function	Cell saturation density of fibroblast cell lines	1.70774	JUN
Cellular Function and Maintenance	Endocytosis by dendritic cells	1.70774	HMOX1
Cellular Development;Cellular Growth and Proliferation;Embryonic Development;Hematological System Development and Function;Hematopoiesis;Humoral Immune Response;Lymphoid Tissue Structure and Development;Organ Development;Organismal Development;Tissue Development	Differentiation of plasmablasts	1.70774	CXCR4
Cell-To-Cell Signaling and Interaction	Interaction of bone marrow stromal cells	1.70774	JUN
Cell Death and Survival;Neurological Disease;Organismal Injury and Abnormalities	Apoptosis of cerebellar granule cell	1.70774	CACNA2D2
Embryonic Development;Organ Development;Organismal Development;Respiratory System Development and Function;Tissue Development	Formation of bronchiole	1.70774	TCF21
Cardiovascular System Development and Function;Cellular Development;Tissue Development	Endothelial mesenchymal transition of endothelial cells	1.70774	KRIT1
Digestive System Development and Function;Organ Morphology;Organismal Development	Size of submandibular gland	1.70774	SIX1
Cell Cycle;Hepatic System Development and Function	Mitosis of hepatocytes	1.70774	JUN
Molecular Transport	Export of heavy metal	1.70774	HMOX1
Cell Cycle;Gene Expression	Binding of PPAR response element	1.70774	NCOA2
Cell Morphology;Organismal Injury and Abnormalities;Renal and Urological Disease	Lack of pedicels	1.70774	ITGA3
Hair and Skin Development and Function	Induction of hair follicle	1.70774	NOG
Neurological Disease;Organismal Injury and Abnormalities	Abnormal morphology of external granule cell layer	1.70774	CXCR4
Cell-To-Cell Signaling and Interaction;Cellular Function and Maintenance;Inflammatory Response	Phagocytosis by dendritic cells	1.70774	HMOX1
Organ Morphology;Reproductive System Development and Function;Tissue Morphology	Quantity of ova	1.70774	TGFBR3
Connective Tissue Disorders;Developmental Disorder;Gastrointestinal Disease;Organismal Injury and Abnormalities;Skeletal and Muscular Disorders	Abnormal morphology of mandibular condyle	1.70774	ROR2
Cell Death and Survival	Opsonization	1.70774	MYO18A
Embryonic Development;Organismal Development;Skeletal and Muscular System Development and Function;Tissue Development	Morphogenesis of notochord	1.70774	NOG
Cellular Development;Cellular Growth and Proliferation;Embryonic Development;Nervous System Development and Function;Organ Development;Organismal Development;Tissue Development	Formation of granule cells	1.70774	CXCR4
Hereditary Disorder;Organismal Injury and Abnormalities;Renal and Urological Disease	Familial nephrotic syndrome	1.70774	ITGA3
Cancer;Cell-To-Cell Signaling and Interaction;Organismal Injury and Abnormalities	Activation of cancer cells	1.70774	CXCR4
Cellular Function and Maintenance;Protein Synthesis	Expression of reporter protein	1.70774	NCOA2
Cellular Movement;Hematological System Development and Function	Migration by hematopoietic stem cells	1.70774	CXCR4
Neurological Disease;Organismal Injury and Abnormalities	Abnormal morphology of oculomotor nerve	1.70774	NR6A1
Embryonic Development;Organismal Development;Tissue Development	Development of metanephric mesenchyme	1.70774	SIX1
Cardiovascular System Development and Function;Tissue Morphology	Thickness of aorta wall	1.70774	LOX
Cell-mediated Immune Response;Cellular Development;Cellular Function and Maintenance;Cellular Growth and Proliferation;Embryonic Development;Hematological System Development and Function;Hematopoiesis;Lymphoid Tissue Structure and Development;Organ Development;Organismal Development;Tissue Development	Differentiation of Tr1 cells	1.70774	MAF
Cellular Development;Connective Tissue Development and Function;Tissue Development	Differentiation of cardiac fibroblasts	1.70774	LOX
Cancer;Organismal Injury and Abnormalities;Tissue Morphology	Quantity of tumor	1.70774	CXCR4;DNMT3B;JUN;TOP2B
Connective Tissue Disorders;Organismal Injury and Abnormalities;Skeletal and Muscular Disorders	Abnormal morphology of sternum	1.69897	PKDCC;TGFBR3
Cancer;Organismal Injury and Abnormalities;Skeletal and Muscular Disorders	Myosarcoma	1.69897	HMOX1;SFMBT2
Cellular Development	Immortalization	1.69897	DNMT3B;JUN
Hematological System Development and Function;Tissue Morphology	Quantity of leukocytes	1.6968	ADAR;CXCR4;EBF1;HMOX1;ITGA3;MAF;NCOA2;NCOR2;RB1CC1;VCAN
Cardiovascular System Development and Function;Organ Development;Skeletal and Muscular System Development and Function	Function of cardiac muscle	1.69037	HMOX1;MYH10;TMEM38B
Cell Morphology;Connective Tissue Development and Function	Morphology of fibroblast cell lines	1.69037	GRHL2;JUN
Gastrointestinal Disease;Hepatic System Disease;Organismal Injury and Abnormalities	Liver lesion	1.68613	ADAR;CXCR4;HMOX1;JUN;RB1CC1;STAG1;VCAN
Cancer;Organismal Injury and Abnormalities	Growth of subcutaneous tumor	1.68403	CCDC25;CXCR4;MAF;SLC12A5;VCAN
Cell-mediated Immune Response;Cell-To-Cell Signaling and Interaction;Cellular Movement;Hematological System Development and Function;Immune Cell Trafficking	Recruitment of T lymphocytes	1.67985	CXCR4;JUN
Cellular Movement	Cellular infiltration by myeloid cells	1.67366	HMOX1;LOX;NOG;RB1CC1;STIM1
Cellular Development;Cellular Function and Maintenance;Cellular Growth and Proliferation	Assembly of cells	1.66959	CXCR4;JUN;MYH10
Connective Tissue Disorders;Organismal Injury and Abnormalities;Skeletal and Muscular Disorders	Abnormal morphology of epiphyseal growth plate	1.66959	EBF1;PKDCC
Cancer;Organismal Injury and Abnormalities;Tissue Morphology	Quantity of malignant tumor	1.66354	DNMT3B;JUN;TOP2B
Cellular Development;Skeletal and Muscular System Development and Function;Tissue Development	Differentiation of muscle cells	1.66154	LOX;NOG;SIX1;STIM1
Neurological Disease;Organismal Injury and Abnormalities	Abnormal morphology of lateral cerebral ventricle	1.65956	MYCBP2;MYH10
Endocrine System Development and Function;Molecular Transport;Small Molecule Biochemistry	Secretion of hormone	1.65956	EBF2;ROBO1
Cell Death and Survival;Organismal Injury and Abnormalities	Cell death of immune cells	1.65956	ADAR;CXCR4;DNMT3B;EBF1;HMOX1;JUN
Ophthalmic Disease;Organismal Injury and Abnormalities	Abnormal morphology of eye	1.65365	ITGA3;MAB21L2;MAF;MYH10
Cell Death and Survival;Organismal Injury and Abnormalities	Apoptosis of fibroblasts	1.65365	JUN;RB1CC1;TOP2B
Connective Tissue Development and Function;Embryonic Development;Organismal Development;Skeletal and Muscular System Development and Function;Tissue Development	Morphology of trabecular bone	1.65365	EBF1;NCOA2;NOG
Gene Expression	RNA post-transciptional gene silencing	1.6517	ADAR
Cell-mediated Immune Response;Cellular Development;Cellular Function and Maintenance;Cellular Growth and Proliferation;Embryonic Development;Hematological System Development and Function;Hematopoiesis;Lymphoid Tissue Structure and Development;Organ Development;Organismal Development;Tissue Development	Arrest in development of pro-T lymphocytes	1.6517	CXCR4
Embryonic Development;Hematological System Development and Function;Hematopoiesis;Tissue Morphology	Quantity of lymphoid-primed multipotent progenitor cells	1.6517	CXCR4
Embryonic Development;Organ Development;Organ Morphology;Organismal Development;Respiratory System Development and Function;Tissue Development	Morphogenesis of lung lobe	1.6517	GRHL2
Cardiovascular Disease;Organismal Injury and Abnormalities	Valvular regurgitation of semilunar valve	1.6517	LOX
Cell Cycle;Connective Tissue Development and Function	Arrest in G2/M phase of fibroblast cell lines	1.6517	JUN
Cell Morphology;Cellular Movement;Hair and Skin Development and Function	Cell spreading of keratinocytes	1.6517	ITGA3
Cardiovascular System Development and Function;Organismal Development	Development of ascending aorta	1.6517	LOX
Immunological Disease;Organismal Injury and Abnormalities	Lack of thymus gland	1.6517	SIX1
Organismal Development;Organismal Injury and Abnormalities	Development of hamartoma	1.6517	NOG
Organismal Injury and Abnormalities;Respiratory Disease	Abnormal composition of pulmonary surfactant	1.6517	TMEM38B
Embryonic Development;Organ Development;Organismal Development;Respiratory System Development and Function;Tissue Development	Development of alveolar saccule	1.6517	MAPK6
Neurological Disease;Organismal Injury and Abnormalities	Abnormal morphology of lateral ganglionic eminences	1.6517	EBF1
Reproductive System Development and Function	Ejection of breast milk	1.6517	ITGA3
Cellular Development;Cellular Growth and Proliferation;Skeletal and Muscular System Development and Function	Development of bone cell lines	1.6517	NOG
Connective Tissue Disorders;Organismal Injury and Abnormalities	Hemoperitoneum	1.6517	LOX
Cell-To-Cell Signaling and Interaction;Cellular Compromise;Embryonic Development	Oxidative stress response of embryonic cell lines	1.6517	STIM1
Cellular Development;Cellular Growth and Proliferation;Embryonic Development;Nervous System Development and Function;Organ Development;Organismal Development;Tissue Development	Development of Purkinje cells	1.6517	CXCR4
Cardiovascular System Development and Function;Organismal Development	Formation of aorta	1.6517	JUN
Cellular Assembly and Organization;Cellular Function and Maintenance;Cellular Movement	Movement of actin filaments	1.6517	MYH10
Small Molecule Biochemistry	Metabolism of heme	1.6517	HMOX1
Cellular Development;Cellular Growth and Proliferation;Digestive System Development and Function;Hepatic System Development and Function;Organ Development;Tissue Development	Proliferation of oval cells	1.6517	CXCR4
Inflammatory Disease;Organismal Injury and Abnormalities;Respiratory Disease	Rhinitis	1.6517	CACNA2D2
DNA Replication; Recombination; and Repair;Energy Production;Nucleic Acid Metabolism;Small Molecule Biochemistry	Hydrolysis of ATP	1.6517	MYO18A
Cardiovascular Disease;Organismal Injury and Abnormalities	Stabilization of atherosclerotic lesion	1.6517	HMOX1
Organismal Injury and Abnormalities;Renal and Urological Disease	Abnormal morphology of distal convoluted tubule	1.6517	ITGA3
Cellular Function and Maintenance;Hair and Skin Development and Function	Melanogenesis of melanoma cell lines	1.6517	STIM1
Cell Cycle;Embryonic Development	Arrest in G2/M phase of embryonic cell lines	1.6517	JUN
Neurological Disease;Ophthalmic Disease;Organismal Injury and Abnormalities	Abnormal morphology of nerve fiber layer of retina	1.6517	ITGA3
Developmental Disorder;Organismal Injury and Abnormalities	Abnormal morphology of abnormally sized somites	1.6517	ROR2
Organismal Injury and Abnormalities;Renal and Urological Disease	Bleeding of kidney	1.6517	CXCR4
Connective Tissue Disorders;Organismal Injury and Abnormalities;Skeletal and Muscular Disorders	Osteopenia of tibia	1.6517	EBF1
Nervous System Development and Function	Development of glossopharyngeal nerve	1.6517	SIX1
Cellular Movement;Hematological System Development and Function;Immune Cell Trafficking;Inflammatory Response	Chemotaxis of bone marrow-derived dendritic cells	1.6517	CXCR4
Cellular Function and Maintenance;DNA Replication; Recombination; and Repair	Biosynthesis of DNA	1.6517	LOX
Cell Morphology;Cellular Assembly and Organization;Nervous System Development and Function;Tissue Morphology	Size of dendritic trees	1.6517	ITGA3
Cancer;Organismal Injury and Abnormalities;Tissue Morphology	Quantity of melanoma	1.6517	TOP2B
Cellular Development;Cellular Growth and Proliferation;Embryonic Development;Hematological System Development and Function;Hematopoiesis;Lymphoid Tissue Structure and Development;Organ Development;Organismal Development;Tissue Development	Hematopoiesis of bone marrow cells	1.64975	ADAR;LOX
Cell Death and Survival;Connective Tissue Development and Function	Cell viability of fibroblasts	1.63827	JUN;TOP2B
DNA Replication; Recombination; and Repair	Synthesis of DNA	1.63827	JUN;LOX;MAF
Cell Morphology;Cellular Assembly and Organization;Cellular Function and Maintenance;Nervous System Development and Function	Extension of axons	1.62893	ROR2;SLIT2
Cellular Development	Differentiation of heart cells	1.62893	LOX;NOG
Developmental Disorder;Ophthalmic Disease;Organismal Injury and Abnormalities	Microphthalmia	1.62893	DNMT3B;MAF
Cellular Movement	Invasion of tumor cell lines	1.62709	ITGA3;JUN;NCOA2
Cellular Development	Differentiation of progenitor cells	1.61618	ADAR;AFF4;EBF1;EBF2;LOX
Neurological Disease;Organismal Injury and Abnormalities;Skeletal and Muscular Disorders	Paralysis	1.61083	HMOX1;TOP2B
Neurological Disease;Organismal Injury and Abnormalities	Bleeding of nervous system	1.61083	DNMT3B;KRIT1
RNA Post-Transcriptional Modification	Splicing of RNA	1.61083	ESRP1;JUN
Cellular Movement	Cell movement of connective tissue cells	1.60206	CXCR4;JUN;MYH10
Hematological Disease;Organismal Injury and Abnormalities	Abnormal morphology of bone marrow	1.60033	ADAR;EBF1
Embryonic Development;Nervous System Development and Function;Organ Development;Organismal Development;Tissue Development	Development of cerebral hemisphere	1.60033	CXCR4;MYH10
Cell Signaling;Molecular Transport;Vitamin and Mineral Metabolism	Concentration of Ca2+	1.60033	STIM1;TMEM38B
Hematological System Development and Function;Inflammatory Response;Tissue Morphology	Quantity of blood platelets	1.60033	CXCR4;HMOX1
Hematological System Development and Function;Inflammatory Response;Tissue Morphology	Quantity of CD11b+ cells	1.60033	NCOA2
Cardiovascular System Development and Function;Connective Tissue Development and Function;Embryonic Development;Organ Development;Organ Morphology;Organismal Development;Tissue Development	Morphogenesis of pericardium	1.60033	TBX20
Embryonic Development;Organismal Development;Tissue Development	Development of atrioventricular canal	1.60033	TBX20
Connective Tissue Disorders;Developmental Disorder;Gastrointestinal Disease;Organismal Injury and Abnormalities;Skeletal and Muscular Disorders	Hypoplasia of midface	1.60033	ROR2
Cellular Function and Maintenance	Migration of Nucleus	1.60033	MYH10
Embryonic Development;Organismal Development;Tissue Development	Development of floor plate	1.60033	NOG
Cellular Development;Connective Tissue Development and Function;Embryonic Development	Adipogenesis of mesenchymal stem cells	1.60033	NOG
Cellular Development;Respiratory System Development and Function;Tissue Development	Differentiation of type II pneumocytes	1.60033	MAPK6
Embryonic Development;Nervous System Development and Function;Organ Development;Organismal Development;Tissue Development;Visual System Development and Function	Development of lens tissue	1.60033	MAF
Connective Tissue Development and Function;Tissue Morphology	Mass of retroperitoneal white adipose tissue	1.60033	AFF4
Cell Cycle;Gene Expression	Binding of C/EBP binding site	1.60033	NCOA2
Cardiovascular Disease;Cardiovascular System Development and Function;Inflammatory Disease;Inflammatory Response;Organismal Injury and Abnormalities	Inflammation of aorta	1.60033	HMOX1
Cancer;Endocrine System Disorders;Gastrointestinal Disease;Organismal Injury and Abnormalities;Tissue Morphology	Quantity of pancreatic tumor	1.60033	CXCR4
Cell-mediated Immune Response;Cellular Movement;Hematological System Development and Function;Immune Cell Trafficking;Inflammatory Response;Lymphoid Tissue Structure and Development	Chemotaxis of CD4+ T-lymphocytes	1.60033	CXCR4
Cellular Development;Organismal Development	Differentiation of artery	1.60033	CXCR4
Auditory and Vestibular System Development and Function;Embryonic Development;Organ Development;Organismal Development;Tissue Development	Development of external ear	1.60033	SIX1
Carbohydrate Metabolism;Small Molecule Biochemistry	Metabolism of N-acetylneuraminic acid	1.60033	GNE
Developmental Disorder;Organismal Development;Organismal Injury and Abnormalities	Abnormal morphology of abdominal wall	1.60033	SLC12A5
Cell Cycle;Connective Tissue Development and Function	G1/S phase transition of fibroblasts	1.60033	JUN
Post-Translational Modification	Deacetylation of protein	1.60033	NCOR2
Embryonic Development;Organismal Development;Tissue Development	Development of apical ectodermal ridge	1.60033	ITGA3
Endocrine System Disorders;Organismal Injury and Abnormalities;Reproductive System Disease	Abnormal morphology of rete testis	1.60033	NCOA2
Connective Tissue Disorders;Organismal Injury and Abnormalities;Skeletal and Muscular Disorders	Abnormal morphology of basisphenoid bone foramen	1.60033	PKDCC
Neurological Disease;Organismal Injury and Abnormalities	Abnormal morphology of fourth cerebral ventricle	1.60033	MYH10
Cell-To-Cell Signaling and Interaction;Hematological System Development and Function;Immune Cell Trafficking;Inflammatory Response	Binding of bone marrow-derived dendritic cells	1.60033	CXCR4
Developmental Disorder;Organismal Injury and Abnormalities	Abnormal morphology of nephrogenic zone	1.60033	SLIT2
Cellular Development;Skeletal and Muscular System Development and Function;Tissue Development	Cell differentiation of skeletal muscle	1.60033	SIX1
Cellular Development;Nervous System Development and Function;Tissue Development	Differentiation of neuroglia	1.59688	CXCR4;NOG;VCAN
Organismal Injury and Abnormalities	Oxidative stress	1.59176	HMOX1;JUN
Cardiovascular Disease;Organismal Injury and Abnormalities	Abnormal morphology of right ventricle	1.58336	CXCR4;HMOX1
Cancer;Organismal Injury and Abnormalities;Reproductive System Disease	Genital tumor	1.57187	CXCR4;ITGA3;SFMBT2
Cellular Development;Skeletal and Muscular System Development and Function	Differentiation of muscle cell lines	1.57187	CXCR4;STIM1;TCF21
Inflammatory Disease;Organismal Injury and Abnormalities;Respiratory Disease	Fibrosis of lung	1.57187	JUN;LOX;SLIT2
Cellular Movement	Cell movement of myeloid cells	1.57187	CXCR4;HMOX1;LOX;NOG;RB1CC1;STIM1
Cancer;Organismal Injury and Abnormalities	Pelvic tumor	1.56703	CXCR4;ITGA3;SFMBT2
Cardiovascular System Development and Function;Organ Morphology;Organismal Development;Skeletal and Muscular System Development and Function	Morphology of cardiac muscle	1.56543	MYH10;NOG
Cell Morphology;Cellular Movement;Nervous System Development and Function	Innervation of neurons	1.56543	SLIT2;TOP2B
Cardiovascular Disease;Cell Morphology;Organismal Injury and Abnormalities	Hypertrophy of heart cells	1.56543	JUN;TGFBR3
Hematological System Development and Function;Tissue Morphology	Quantity of myeloid cells	1.56384	CXCR4;HMOX1;ITGA3;JUN;MAF;NCOA2;RB1CC1
Cell Morphology;Cellular Assembly and Organization;Cellular Development;Cellular Function and Maintenance;Cellular Growth and Proliferation;Nervous System Development and Function;Organismal Development;Tissue Development	Formation of dendrites	1.56225	LOX;MAPK6;ROR2
Cancer;Organismal Injury and Abnormalities;Tumor Morphology	Size of tumor	1.56225	CXCR4;ESRP1;JUN;MAF
Cellular Function and Maintenance	Biosynthesis of macromolecule	1.56225	JUN;LOX;NCOA2;STIM1
Cellular Movement;Hematological System Development and Function;Immune Cell Trafficking	Cellular infiltration by leukocytes	1.56067	HMOX1;LOX;NCOA2;NOG;RB1CC1;STIM1
Endocrine System Disorders;Metabolic Disease;Organismal Injury and Abnormalities	Impaired glucose tolerance	1.55752	DNMT3B;MAPK6;NCOR2
Cellular Movement	Migration of tumor cell lines	1.55752	GRHL2;ROBO1;SLIT2
Cancer;Hematological Disease;Organismal Injury and Abnormalities	Development of hematological system tumor	1.55752	DNMT3B;ROBO1;STAG1
Cellular Development;Cellular Growth and Proliferation;Hematological System Development and Function;Hematopoiesis;Tissue Development	Hematopoiesis of hematopoietic progenitor cells	1.55596	ADAR;LOX
Cell Morphology;Gastrointestinal Disease;Hepatic System Development and Function;Hepatic System Disease;Organismal Injury and Abnormalities	Abnormal morphology of hepatocytes	1.55596	JUN;RB1CC1
Cellular Assembly and Organization;Cellular Function and Maintenance	Localization of lysosome	1.55596	KIF2A
Cell Morphology	Loss of brush border	1.55596	HMOX1
Molecular Transport;Protein Synthesis;Protein Trafficking	Localization of protein-protein complex	1.55596	DNMT3B
Developmental Disorder;Organismal Injury and Abnormalities;Reproductive System Disease	Hypoplasia of placenta	1.55596	NCOA2
Cardiovascular System Development and Function;Cellular Development;Cellular Function and Maintenance;Cellular Growth and Proliferation;Embryonic Development;Organ Development;Organismal Development;Skeletal and Muscular System Development and Function;Tissue Development	Assembly of cardiomyocytes	1.55596	MYH10
Organismal Injury and Abnormalities;Reproductive System Disease	Abnormal morphology of lactiferous duct	1.55596	SLIT2
Nervous System Development and Function	Development of trigeminal nerve	1.55596	SIX1
Skeletal and Muscular System Development and Function	Fusion of sacral vertebra	1.55596	ROR2
Cellular Development;Cellular Growth and Proliferation;Hematological System Development and Function;Hematopoiesis;Humoral Immune Response;Lymphoid Tissue Structure and Development	Expansion of pre-B lymphocytes	1.55596	EBF1
Embryonic Development;Organ Development;Organismal Development;Respiratory System Development and Function;Skeletal and Muscular System Development and Function;Tissue Development	Development of diaphragm	1.55596	TCF21
Cardiovascular Disease;Gastrointestinal Disease;Hepatic System Disease;Organismal Injury and Abnormalities	Reperfusion injury of liver	1.55596	HMOX1
Embryonic Development;Organismal Development;Tissue Development	Development of axial mesoderm	1.55596	NOG
Cellular Movement	Invasion of prostate cancer cell lines	1.55596	NCOA2
Cell Signaling	Muscarinic acetylcholine receptor; phospholipase C activating pathway	1.55596	STIM1
Cell Death and Survival;Organismal Injury and Abnormalities	Apoptosis of double-negative T lymphocyte	1.55596	ADAR
Connective Tissue Disorders;Organismal Injury and Abnormalities;Skeletal and Muscular Disorders	Lack of deltoid tuberosity	1.55596	TGFBR3
Cell Morphology;Nervous System Development and Function;Tissue Morphology	Morphology of growth cone	1.55596	MYH10
Immunological Disease;Organismal Injury and Abnormalities	Lack of spleen	1.55596	TCF21
Embryonic Development;Nervous System Development and Function;Organ Development;Organismal Development;Tissue Development	Remyelination of corpus callosum	1.55596	CXCR4
Cardiovascular Disease;Organismal Injury and Abnormalities;Tissue Morphology	Degeneration of blood vessel	1.55596	HMOX1
Developmental Disorder;Neurological Disease;Organismal Injury and Abnormalities	Agenesis of anterior commissure	1.55596	MYCBP2
Carbohydrate Metabolism;Drug Metabolism;Molecular Transport;Small Molecule Biochemistry	Accumulation of hyaluronic acid	1.55596	VCAN
Cellular Movement	Invasion of bacteria	1.55596	HMOX1
Cell Morphology;Hematological Disease;Immunological Disease;Organismal Injury and Abnormalities	Lack of B-1 lymphocytes	1.55596	EBF1
RNA Post-Transcriptional Modification	Splicing of primary transcript RNA	1.55596	ESRP1
Tissue Development	Formation of elastic fibers	1.55596	LOX
Cell-To-Cell Signaling and Interaction;Inflammatory Response	Innate immune response of tumor cell lines	1.55596	KIF2A
DNA Replication; Recombination; and Repair	Breakage of double-stranded DNA	1.55596	TOP2B
Endocrine System Disorders;Organismal Injury and Abnormalities;Reproductive System Disease	Abnormal morphology of testis	1.5544	AFF4;EBF2;HMOX1;NCOA2
Cellular Development;Cellular Growth and Proliferation;Nervous System Development and Function;Tissue Development	Outgrowth of axons	1.54668	KIF2A;ROBO1
Cardiovascular Disease;Organismal Injury and Abnormalities	Ventricular dilatation	1.5391	HMOX1;RB1CC1
Organismal Injury and Abnormalities;Renal and Urological Disease	Glomerulosclerosis	1.53313	CXCR4;HMOX1;JUN
Neurological Disease;Organismal Injury and Abnormalities	Abnormality of peripheral nervous system	1.53313	KIF2A;NR6A1;SIX1
Developmental Disorder;Neurological Disease;Organismal Injury and Abnormalities	Congenital malformation of brain	1.53313	CACNA2D2;NOG;ROR2
Cell Morphology;Cellular Assembly and Organization;Cellular Development;Cellular Function and Maintenance;Cellular Growth and Proliferation;Embryonic Development;Nervous System Development and Function;Organismal Development;Tissue Development	Formation of dendritic spines	1.53018	MAPK6;ROR2
Cardiovascular Disease;Connective Tissue Disorders;Organismal Injury and Abnormalities	Abnormal morphology of pericardium	1.53018	NR6A1;TGFBR3
Auditory and Vestibular System Development and Function;Embryonic Development;Organ Development;Organ Morphology;Organismal Development;Tissue Development	Morphogenesis of inner ear	1.53018	ROR2;SIX1
Cancer;Organismal Injury and Abnormalities	Abdominal neoplasm	1.52433	CXCR4;DNMT3B;ITGA3;JUN;SFMBT2;STAG1;VCAN
Cellular Movement	Chemotaxis	1.51428	CXCR4;LOX;SLIT2;STIM1
Developmental Disorder;Neurological Disease;Organismal Injury and Abnormalities	Hypoplasia of cerebellar vermis	1.51428	CACNA2D2
Cardiovascular System Development and Function;Embryonic Development;Organ Development;Organismal Development;Skeletal and Muscular System Development and Function;Tissue Development	Development of myocardium	1.51428	TGFBR3
Cell-mediated Immune Response;Cellular Development;Cellular Function and Maintenance;Cellular Growth and Proliferation;Embryonic Development;Hematological System Development and Function;Hematopoiesis;Lymphoid Tissue Structure and Development;Organ Development;Organismal Development;Tissue Development	Commitment of T lymphocytes	1.51428	EBF1
Cell-To-Cell Signaling and Interaction;Cellular Function and Maintenance;Inflammatory Response	Phagocytosis of leukemia cell lines	1.51428	HMOX1
Cardiovascular Disease;Organismal Injury and Abnormalities	Formation of aneurysm in aorta	1.51428	LOX
Cellular Movement;Nervous System Development and Function	Migration of Schwann cells	1.51428	CXCR4
Embryonic Development;Organismal Development;Tissue Development	Formation of prostatic bud	1.51428	NOG
Organismal Injury and Abnormalities;Respiratory Disease	Respiratory distress syndrome	1.51428	NCOR2
Cardiovascular System Development and Function;Embryonic Development;Organ Development;Organ Morphology;Organismal Development;Tissue Development	Morphology of ventricular septum	1.51428	MYH10
Neurological Disease;Organismal Injury and Abnormalities	Hypomyelination of sciatic nerve	1.51428	MAF
Neurological Disease;Organismal Injury and Abnormalities	Akinesia	1.51428	SLC12A5
Cell Death and Survival;Cellular Function and Maintenance	Repair of plasma membrane	1.51428	MYH10
Cell Morphology;Hematological Disease;Organismal Injury and Abnormalities	Lack of myeloid progenitor cells	1.51428	ADAR
Cellular Development;Cellular Growth and Proliferation;Embryonic Development;Organismal Development;Tissue Morphology	Quantity of neural crest cells	1.51428	NOG
Cardiovascular Disease;Organismal Injury and Abnormalities	Abnormal morphology of aorta wall	1.51428	LOX
Cell-To-Cell Signaling and Interaction;Connective Tissue Development and Function;Skeletal and Muscular System Development and Function	Activation of myofibroblasts	1.51428	CXCR4
Connective Tissue Disorders;Organismal Injury and Abnormalities;Skeletal and Muscular Disorders	Abnormal morphology of short metacarpal bone	1.51428	ROR2
Cell-To-Cell Signaling and Interaction;Cellular Compromise;Connective Tissue Development and Function	Oxidative stress response of fibroblast cell lines	1.51428	STIM1
Neurological Disease;Organismal Injury and Abnormalities	Hypomyelination of axons	1.51428	EBF2
Organ Morphology;Organismal Injury and Abnormalities;Renal and Urological Disease	Atrophy of renal glomerulus	1.51428	TCF21

## Sheet: Testis_Functions
Categories	Function	p-value (-log10)	Genes
Respiratory System Development and Function	Development of respiratory tract	3.49621	FUZ;GRHL2;TMEM38B
Cell Death and Survival,Hematological System Development and Function,Organismal Injury and Abnormalities	Cell viability of thymocytes	3.4908	JAK3;RAD9A
Embryonic Development,Nervous System Development and Function,Organ Development,Organismal Development	Patterning of cerebral cortex	3.29585	BLOC1S2;PAX6
Respiratory System Development and Function	Respiratory system development	3.25414	CCBE1;FUZ;GRHL2;TMEM38B
Immunological Disease,Organismal Injury and Abnormalities	Abnormal splenic cell ratio	3.20135	HMOX1;JAK3
Embryonic Development,Nervous System Development and Function,Organ Development,Organismal Development,Tissue Development	Development of diencephalon	3.13727	PAX6;SLIT2
Cellular Movement	Invasion of cells	3.12494	CCBE1;HMOX1;RAD9A;SLIT2
Inflammatory Response,Organismal Injury and Abnormalities	Chronic inflammation	3.05799	HMOX1;JAK3
Cell Morphology	Abnormal morphology of stem cells	3.05799	BLOC1S2;SLIT2
Cardiovascular Disease,Organismal Injury and Abnormalities,Respiratory Disease	Hypertension of lung	3.01909	HMOX1
Cellular Function and Maintenance,Cellular Growth and Proliferation	Production of unipolar brush progenitor cells	3.01909	PAX6
Cell Death and Survival,Organismal Injury and Abnormalities	Cell death of cerebellar nuclear progenitor neurons	3.01909	PAX6
Cardiovascular System Development and Function	Neurovascular coupling	3.01909	HMOX1
Cell Morphology,Cellular Assembly and Organization,Cellular Development,Cellular Function and Maintenance,Cellular Growth and Proliferation,Nervous System Development and Function,Organismal Development,Tissue Development	Development of thalamocortical axons	3.01909	PAX6
Immunological Disease,Organismal Injury and Abnormalities	Functional hyposplenism	3.01909	HMOX1
Cellular Development,Tissue Development	Differentiation of basal stem cells	3.01909	GRHL2
Cell Morphology,Cellular Assembly and Organization,Cellular Development,Cellular Function and Maintenance,Cellular Growth and Proliferation,Nervous System Development and Function,Organismal Development,Tissue Development	Development of corticofugal fibers	3.01909	PAX6
Developmental Disorder,Organismal Injury and Abnormalities,Skeletal and Muscular Disorders	Polydactyly of paw	3.01909	FUZ
Cell Death and Survival,Cell Morphology,Nervous System Development and Function,Neurological Disease,Organismal Injury and Abnormalities	Loss of unipolar brush cells	3.01909	PAX6
Organismal Injury and Abnormalities	Hypertrophy of intestinal villus	3.01909	SLIT2
Cell Morphology,Cellular Assembly and Organization,Cellular Function and Maintenance	Extension of axon-like process	3.01909	SLIT2
Immunological Disease,Organismal Injury and Abnormalities	Lack of thymic corpuscle	3.01909	JAK3
Cell Morphology,Cellular Development,Embryonic Development	Ventralization of progenitor cells	3.01909	PAX6
Organismal Injury and Abnormalities,Renal and Urological Disease	Hematuria of renal glomerulus	3.01909	GNE
Cell Death and Survival,Organismal Injury and Abnormalities	Cell death of unipolar brush cells	3.01909	PAX6
Cellular Movement,Nervous System Development and Function	Positioning of spiral ganglion cells	3.01909	SLIT2
Cell Cycle	S phase of neuronal progenitor cells	3.01909	PAX6
Cell-To-Cell Signaling and Interaction,Cellular Growth and Proliferation,Hematological System Development and Function	Stimulation of CD8+ T lymphocyte	3.01909	HMOX1
Cellular Development,Hematological System Development and Function,Lymphoid Tissue Structure and Development	Maturation of bone marrow-derived immature dendritic cells	3.01909	HMOX1
Embryonic Development,Nervous System Development and Function,Organ Development,Organismal Development,Tissue Development	Development of insular cortex	3.01909	PAX6
Embryonic Development,Organismal Development,Tissue Development	Development of optic cup	3.01909	PAX6
Lipid Metabolism,Molecular Transport,Nucleic Acid Metabolism,Small Molecule Biochemistry	Quantity of 3-hydroxy-3-methylglutaryl-coenzyme A	3.01909	KLB
Cell-To-Cell Signaling and Interaction,Cellular Compromise	Oxidative stress response of melanoma cell lines	3.01909	HMOX1
Cellular Development,Cellular Growth and Proliferation,Nervous System Development and Function,Organismal Development,Tissue Development	Development of catecholaminergic neurons	3.01909	PAX6
Organ Morphology,Respiratory System Development and Function,Tissue Morphology	Quantity of lung tissue	3.01909	HMOX1
Embryonic Development,Nervous System Development and Function,Organ Development,Organismal Development,Tissue Development	Development of endopiriform nucleus	3.01909	PAX6
Immunological Disease,Organismal Injury and Abnormalities	Fibrosis of red pulp	3.01909	HMOX1
Connective Tissue Disorders,Developmental Disorder,Organismal Injury and Abnormalities,Skeletal and Muscular Disorders	Congenital malformation of sternum	3.01909	FUZ
Connective Tissue Disorders,Developmental Disorder,Organismal Injury and Abnormalities,Skeletal and Muscular Disorders	Congenital malformation of long bones	3.01909	FUZ
Cell Morphology,Hematological System Development and Function	Delay in initiation of conversion of inflammatory macrophages	3.01909	HMOX1
Cancer,Organismal Injury and Abnormalities,Reproductive System Disease	Initiation of tumorigenesis of breast cancer cell lines	3.01909	GRHL2
Cell Morphology,Hematological System Development and Function	Delay in initiation of conversion of M2 macrophages	3.01909	HMOX1
Embryonic Development,Nervous System Development and Function,Organ Development,Organismal Development,Tissue Development	Development of spinal cord	2.84164	FUZ;PAX6
Embryonic Development,Nervous System Development and Function,Organismal Development	Development of central nervous system	2.76955	BLOC1S2;FUZ;GRHL2;PAX6;SLIT2
Embryonic Development,Organismal Development,Skeletal and Muscular System Development and Function	Morphogenesis of embryonic digit	2.75945	FUZ;GRHL2
Cardiovascular System Development and Function,Cell Morphology,Embryonic Development,Hematological System Development and Function,Lymphoid Tissue Structure and Development,Organ Development,Organismal Development,Tissue Development	Budding of endothelial cells	2.71897	CCBE1
Free Radical Scavenging	Concentration of reactive oxygen species	2.71897	HMOX1
Hematological Disease,Organismal Injury and Abnormalities	Leakage of plasma	2.71897	HMOX1
Cancer,Organismal Injury and Abnormalities,Skeletal and Muscular Disorders	Growth of rhabdomyosarcoma	2.71897	HMOX1
Cellular Movement,Nervous System Development and Function	Positioning of cholinergic neurons	2.71897	SLIT2
Developmental Disorder,Organismal Injury and Abnormalities	Ciliopathy	2.71897	FUZ
Cell Morphology,Cellular Development,Embryonic Development,Organismal Development	Patterning of primordial cells	2.71897	PAX6
Cell-To-Cell Signaling and Interaction,Embryonic Development,Organ Development,Organismal Development,Skeletal and Muscular System Development and Function,Tissue Development	Aggregation of myoepithelial cells	2.71897	SLIT2
Embryonic Development,Nervous System Development and Function,Organismal Development,Tissue Development	Formation of neural crest	2.71897	FUZ
Cardiovascular System Development and Function,Cellular Growth and Proliferation,Organ Development	Proliferation of epicardial cells	2.71897	CCBE1
Cellular Development,Cellular Growth and Proliferation,Embryonic Development,Nervous System Development and Function,Organ Development,Organismal Development,Tissue Development,Visual System Development and Function	Development of amacrine cells	2.71897	PAX6
Hereditary Disorder,Neurological Disease,Organismal Injury and Abnormalities	Spinocerebellar ataxia type 3	2.71897	FUZ
Cell Cycle,Nervous System Development and Function	Cell cycle progression of radial glial cells	2.71897	PAX6
Connective Tissue Disorders,Developmental Disorder,Organismal Injury and Abnormalities,Skeletal and Muscular Disorders	Congenital malformation of rib	2.71897	FUZ
Cancer,Hematological Disease,Immunological Disease,Organismal Injury and Abnormalities	Early precursor T-cell acute lymphoblastic leukemia	2.71897	JAK3
Cellular Movement	Invasion by epicardium-derived cells	2.71897	CCBE1
Skeletal and Muscular System Development and Function,Tissue Development	Accumulation of vascular smooth muscle cells	2.71897	HMOX1
Cellular Response to Therapeutics	Radioresistance of carcinoma cell lines	2.71897	MED16
Tissue Morphology	Cleavage of glomerular basement membrane	2.71897	GNE
Nervous System Development and Function,Tissue Morphology	Quantity of catecholaminergic neurons	2.71897	PAX6
Cellular Development,Tissue Development	Transdifferentiation of retinal pigment epithelium	2.71897	PAX6
Tissue Morphology	Thickness of fibrous cap	2.71897	HMOX1
Cellular Development	Differentiation of ciliated cells	2.71897	GRHL2
Cellular Development	Differentiation of cerebral neocortex	2.71897	PAX6
Cell-To-Cell Signaling and Interaction,Cellular Compromise	Oxidative stress response of macrophage cancer cell lines	2.71897	HMOX1
Gastrointestinal Disease,Hepatic System Development and Function,Hepatic System Disease,Organismal Injury and Abnormalities	Abnormal morphology of small gallbladder	2.71897	KLB
Lipid Metabolism,Molecular Transport,Small Molecule Biochemistry	Abnormal quantity of ketone body	2.71897	KLB
Cardiovascular System Development and Function,Embryonic Development,Organ Development,Organ Morphology,Organismal Development,Tissue Development	Morphogenesis of heart ventricle	2.68403	GRHL2;SLIT2
Organismal Injury and Abnormalities	Abnormal morphology of abdomen	2.67366	CCBE1;GNE;HMOX1;JAK3;KLB;SLIT2
Cell Signaling	Cell surface receptor linked signal transduction	2.65758	FUZ;JAK3;PAX6
Organismal Development	Morphogenesis of gland	2.64782	PAX6;SLIT2
Embryonic Development,Organ Development,Organ Morphology,Organismal Development,Respiratory System Development and Function,Tissue Development	Morphogenesis of larynx	2.54212	FUZ
Hematological Disease,Immunological Disease,Organismal Injury and Abnormalities	Severe lymphopenia	2.54212	JAK3
Embryonic Development,Nervous System Development and Function,Organ Development,Organismal Development,Tissue Development	Development of habenula	2.54212	PAX6
Developmental Disorder,Organismal Injury and Abnormalities	Abnormal morphology of intermediate zone	2.54212	BLOC1S2
Embryonic Development,Nervous System Development and Function,Organ Development,Organismal Development,Tissue Development	Formation of dorsal thalamus	2.54212	PAX6
Cardiovascular System Development and Function,Organ Development	Recovery of heart ventricle	2.54212	HMOX1
Cardiovascular Disease,Organismal Injury and Abnormalities	Sepsis-induced cardiac injury	2.54212	HMOX1
Cellular Compromise,Organismal Injury and Abnormalities,Skeletal and Muscular Disorders,Tissue Morphology	Disarray of myofibrils	2.54212	HMOX1
Embryonic Development,Nervous System Development and Function,Organ Development,Organismal Development,Tissue Development	Development of piriform cortex	2.54212	PAX6
Cellular Development,Cellular Growth and Proliferation,Embryonic Development,Nervous System Development and Function,Organ Development,Organismal Development,Tissue Development	Proliferation of cortical precursor cells	2.54212	PAX6
Carbohydrate Metabolism,Small Molecule Biochemistry	Synthesis of N-acetylneuraminic acid	2.54212	GNE
Embryonic Development,Nervous System Development and Function,Organ Development,Organismal Development,Tissue Development	Development of precerebellar nucleus	2.54212	PAX6
Cell Cycle,Nervous System Development and Function	Cell cycle progression of cortical neurons	2.54212	PAX6
Embryonic Development,Nervous System Development and Function,Organ Development,Organismal Development,Tissue Development	Development of optic chiasm	2.54212	SLIT2
Organismal Injury and Abnormalities	Abnormal morphology of body cavity	2.4698	CCBE1;GNE;HMOX1;JAK3;KLB;SLIT2;TMEM38B
Cell Death and Survival,Endocrine System Disorders,Gastrointestinal Disease,Organismal Injury and Abnormalities	Cell death of islet cells	2.4437	PAX6;SLIT2
Cellular Development,Cellular Growth and Proliferation,Tissue Development	Development of stem cells	2.4437	PAX6;RAD9A
Hematological System Development and Function,Tissue Morphology	Abnormal quantity of leukocytes	2.43533	HMOX1;JAK3
Embryonic Development,Organismal Development,Tissue Development	Development of tail bud	2.41794	SLIT2
Cellular Development,Cellular Growth and Proliferation,Digestive System Development and Function,Embryonic Development,Endocrine System Development and Function,Organ Development,Organismal Development,Tissue Development	Development of beta islet cells	2.41794	PAX6
Organismal Injury and Abnormalities,Respiratory Disease,Respiratory System Development and Function	Inflation of lung	2.41794	CCBE1
Cardiovascular Disease,Cardiovascular System Development and Function,Organ Morphology,Organismal Development,Organismal Injury and Abnormalities	Mass of right ventricle	2.41794	HMOX1
Cellular Movement,Nervous System Development and Function	Guidance of thalamocortical axons	2.41794	SLIT2
Cell-mediated Immune Response,Cellular Development,Cellular Function and Maintenance,Cellular Growth and Proliferation,Embryonic Development,Hematological System Development and Function,Hematopoiesis,Lymphoid Tissue Structure and Development,Organ Development,Organismal Development,Tissue Development	Lymphopoiesis of T lymphocytes	2.41794	JAK3
Embryonic Development,Nervous System Development and Function,Organ Development,Organismal Development,Tissue Development	Development of ophthalmic branch of trigeminal ganglion	2.41794	SLIT2
Cellular Function and Maintenance,Cellular Movement,Hematological System Development and Function,Hematopoiesis,Lymphoid Tissue Structure and Development	Presence of thymocytes	2.41794	JAK3
Embryonic Development,Nervous System Development and Function,Organ Development,Organismal Development,Tissue Development	Development of anterior horn of the spinal cord	2.41794	PAX6
Cardiovascular System Development and Function,Embryonic Development,Organ Development,Organismal Development,Tissue Development	Cardiogenesis	2.41794	CCBE1;FUZ;GRHL2;SLIT2
Embryonic Development,Organ Development,Organismal Development,Respiratory System Development and Function,Tissue Development	Formation of lung	2.37059	CCBE1;GRHL2;TMEM38B
Embryonic Development,Nervous System Development and Function,Organ Development,Organismal Development,Tissue Development,Visual System Development and Function	Development of retina	2.34199	PAX6;SLIT2
Carbohydrate Metabolism,Nucleic Acid Metabolism,Small Molecule Biochemistry	Synthesis of CMP-sialic acid	2.32148	GNE
Cell Morphology,Cellular Assembly and Organization,Cellular Development,Cellular Function and Maintenance,Cellular Growth and Proliferation,Embryonic Development,Organ Development,Organismal Development,Renal and Urological System Development and Function,Tissue Development	Ciliogenesis of primary cilia	2.32148	FUZ
Cell Cycle,Gene Expression	Binding of STAT5 binding site	2.32148	JAK3
Molecular Transport,Small Molecule Biochemistry	Quantity of heme	2.32148	HMOX1
Developmental Disorder,Hereditary Disorder,Ophthalmic Disease,Organismal Injury and Abnormalities	Hypoplasia of iris	2.32148	PAX6
Developmental Disorder,Ophthalmic Disease,Organismal Injury and Abnormalities	Aniridia	2.32148	PAX6
Developmental Disorder,Hereditary Disorder,Immunological Disease,Metabolic Disease,Organismal Injury and Abnormalities	Severe combined immunodeficiency	2.32148	JAK3
Cellular Development,Cellular Growth and Proliferation,Embryonic Development,Organismal Development,Tissue Development	Colony formation of embryonic stem cells	2.32148	RAD9A
Embryonic Development,Organismal Development	Development of body trunk	2.31785	CCBE1;FUZ;GRHL2;PAX6;SLIT2;TMEM38B
Cellular Development,Tissue Development	Differentiation of epithelial cells	2.30627	GRHL2;PAX6;TMEM38B
Embryonic Development,Organismal Development	Patterning of rostrocaudal axis	2.28819	FUZ;PAX6
Cell Signaling,Molecular Transport,Small Molecule Biochemistry,Vitamin and Mineral Metabolism	Release of Ca2+	2.266	SLIT2;TMEM38B
Organismal Injury and Abnormalities,Renal and Urological Disease	Abnormal morphology of urinary system	2.26122	GNE;HMOX1;SLIT2
Embryonic Development,Hair and Skin Development and Function,Organ Development,Organismal Development,Tissue Development	Formation of skin	2.25493	FUZ;GRHL2;PAX6
Cell-To-Cell Signaling and Interaction,Cellular Movement,Nervous System Development and Function	Contact repulsion of axons	2.24185	SLIT2
Cellular Assembly and Organization	Remodeling of F-actin structure	2.24185	SLIT2
Tissue Morphology	Quantity of extracellular matrix	2.24185	TMEM38B
Embryonic Development,Nervous System Development and Function,Organ Development,Organ Morphology,Organismal Development,Tissue Development,Visual System Development and Function	Size of lens	2.24185	PAX6
Cellular Response to Therapeutics	Drug resistance of carcinoma cell lines	2.24185	MED16
Embryonic Development,Nervous System Development and Function,Organ Development,Organismal Development	Dorsal-ventral axis patterning of forebrain	2.24185	PAX6
Dermatological Diseases and Conditions,Organismal Injury and Abnormalities	Alopecia areata	2.24185	JAK3
Cardiovascular System Development and Function,Embryonic Development,Organ Development,Organismal Development,Tissue Development	Development of heart septum	2.23732	FUZ;SLIT2
Molecular Transport	Export of heavy metal	2.17522	HMOX1
Connective Tissue Development and Function,Embryonic Development,Organismal Development,Skeletal and Muscular System Development and Function,Tissue Development	Morphogenesis of embryonic skull vault	2.17522	FUZ
Cell Cycle	Arrest in G1 phase of bone marrow cell lines	2.17522	JAK3
Cell Morphology,Cellular Assembly and Organization,Cellular Development,Cellular Function and Maintenance,Cellular Growth and Proliferation,Nervous System Development and Function,Organismal Development,Tissue Development	Development of sensory projections	2.17522	SLIT2
Cell Cycle	Exit from cell cycle progression of neuronal progenitor cells	2.17522	PAX6
Cell-To-Cell Signaling and Interaction,Cellular Function and Maintenance,Inflammatory Response	Phagocytosis by dendritic cells	2.17522	HMOX1
Hair and Skin Development and Function,Organ Development	Regrowth of hair	2.17522	JAK3
Cell Morphology,Nervous System Development and Function,Tissue Morphology	Morphology of radial glial cells	2.17522	PAX6
Embryonic Development,Nervous System Development and Function,Organ Development,Organismal Development,Tissue Development	Development of pallium	2.17522	PAX6
Cellular Development,Nervous System Development and Function,Tissue Development	Differentiation of cortical neurons	2.17522	PAX6
Cellular Development,Cellular Growth and Proliferation,Nervous System Development and Function,Organ Development,Tissue Development	Outgrowth of dorsal root ganglion cells	2.17522	SLIT2
Cellular Function and Maintenance	Endocytosis by dendritic cells	2.17522	HMOX1
Cell Morphology,Cellular Assembly and Organization,Cellular Function and Maintenance,Nervous System Development and Function	Extension of neurites	2.17005	PAX6;SLIT2
Cellular Function and Maintenance,Cellular Growth and Proliferation	Production of cells	2.13847	JAK3;PAX6
Hematological System Development and Function	Hematocrit	2.13253	CCBE1;HMOX1
Embryonic Development,Organ Development,Organ Morphology,Organismal Development,Respiratory System Development and Function,Tissue Development	Morphogenesis of lung lobe	2.11748	GRHL2
Small Molecule Biochemistry	Metabolism of heme	2.11748	HMOX1
Cardiovascular Disease,Organismal Injury and Abnormalities	Stabilization of atherosclerotic lesion	2.11748	HMOX1
Cellular Assembly and Organization,DNA Replication, Recombination, and Repair	Formation of gamma H2AX nuclear focus	2.11748	HMOX1
Embryonic Development,Organismal Development	Specification of dorsal-ventral axis	2.11748	PAX6
Organismal Injury and Abnormalities,Respiratory Disease	Abnormal composition of pulmonary surfactant	2.11748	TMEM38B
Ophthalmic Disease,Organismal Injury and Abnormalities	Abnormal morphology of pupil	2.11748	PAX6
Embryonic Development,Nervous System Development and Function,Organ Development,Organ Morphology,Organismal Development,Tissue Development,Tissue Morphology,Visual System Development and Function	Morphology of retinal tissue	2.11748	PAX6
Cell Signaling	Smoothened signaling pathway	2.09637	FUZ;PAX6
Cardiovascular System Development and Function,Cell Morphology	Shape change of vascular endothelial cells	2.06651	CCBE1
Embryonic Development,Nervous System Development and Function,Organ Development,Organismal Development,Tissue Development	Regionalization of telencephalon	2.06651	PAX6
Embryonic Development,Nervous System Development and Function,Organ Development,Organismal Development,Tissue Development,Visual System Development and Function	Development of lens tissue	2.06651	PAX6
Cardiovascular Disease,Cardiovascular System Development and Function,Inflammatory Disease,Inflammatory Response,Organismal Injury and Abnormalities	Inflammation of aorta	2.06651	HMOX1
Nervous System Development and Function,Skeletal and Muscular System Development and Function	Sensorimotor integration	2.06651	PAX6
Embryonic Development,Nervous System Development and Function,Organ Development,Organismal Development	Regionalization of cerebral cortex	2.06651	PAX6
Developmental Disorder,Organismal Injury and Abnormalities	Abnormal morphology of nephrogenic zone	2.06651	SLIT2
Carbohydrate Metabolism,Small Molecule Biochemistry	Metabolism of N-acetylneuraminic acid	2.06651	GNE
Organismal Injury and Abnormalities,Organismal Survival	Perinatal death	2.05012	BLOC1S2;HMOX1;SLIT2;TMEM38B
Embryonic Development,Organismal Development,Tissue Development,Tissue Morphology	Closure of neural tube	2.04479	FUZ;GRHL2
Cellular Development,Cellular Growth and Proliferation,Embryonic Development,Nervous System Development and Function,Organ Development,Organismal Development,Tissue Development	Proliferation of cortical neurons	2.02091	PAX6
Cell Morphology	Loss of brush border	2.02091	HMOX1
Cancer	Transformation of bone marrow cell lines	2.02091	JAK3
Cellular Movement	Invasion of bacteria	2.02091	HMOX1
Cell Morphology,Hematological Disease,Immunological Disease,Organismal Injury and Abnormalities	Lack of natural killer cells	2.02091	JAK3
Cardiovascular Disease,Organismal Injury and Abnormalities,Tissue Morphology	Degeneration of blood vessel	2.02091	HMOX1
Cardiovascular Disease,Gastrointestinal Disease,Hepatic System Disease,Organismal Injury and Abnormalities	Reperfusion injury of liver	2.02091	HMOX1
Cellular Development,Cellular Growth and Proliferation,Connective Tissue Development and Function,Hematological System Development and Function,Lymphoid Tissue Structure and Development,Tissue Development	Proliferation of peripheral T lymphocyte	2.02091	JAK3
Cancer,Organismal Injury and Abnormalities	Transformation of bone marrow cells	2.02091	JAK3
Immunological Disease,Organismal Injury and Abnormalities	Abnormal morphology of periarteriolar lymphoid sheath	2.02091	JAK3
Cellular Development,Cellular Growth and Proliferation,Embryonic Development,Organismal Development,Tissue Development	Development of multilineage progenitor cells	2.02091	PAX6
Lymphoid Tissue Structure and Development,Organismal Development,Tissue Morphology	Quantity of lymph vessel	2.02091	CCBE1
Organismal Injury and Abnormalities,Reproductive System Disease	Abnormal morphology of lactiferous duct	2.02091	SLIT2
Cellular Movement	Invasion of prostate cancer cell lines	2.02091	RAD9A
Hematological Disease,Organismal Injury and Abnormalities	Cyanosis	2.01773	CCBE1;TMEM38B
Cell Death and Survival	Apoptosis	2.00833	BLOC1S2;CCBE1;HMOX1;JAK3;PAX6;RAD9A;TMEM38B
Cardiovascular System Development and Function,Organismal Development	Development of artery	1.98716	FUZ;HMOX1
Lipid Metabolism,Molecular Transport,Small Molecule Biochemistry	Excretion of bile acid	1.97881	KLB
Cell-To-Cell Signaling and Interaction,Cellular Function and Maintenance,Inflammatory Response	Phagocytosis of leukemia cell lines	1.97881	HMOX1
Immunological Disease,Organismal Injury and Abnormalities	Abnormal thymus cell ratio of thymus gland	1.97881	JAK3
Developmental Disorder,Immunological Disease,Organismal Injury and Abnormalities	Hypoplasia of thymus cortex	1.9431	JAK3
Free Radical Scavenging,Lipid Metabolism,Molecular Transport,Small Molecule Biochemistry	Quantity of lipid peroxide	1.9431	HMOX1
Embryonic Development,Nervous System Development and Function,Organ Development,Organismal Development,Tissue Development,Visual System Development and Function	Development of lacrimal gland	1.9431	PAX6
Cardiovascular Disease,Organismal Injury and Abnormalities,Tissue Development,Tissue Morphology	Regression of blood vessel	1.9431	HMOX1
Cellular Movement,Nervous System Development and Function	Guidance of axons	1.92082	PAX6;SLIT2
Organismal Injury and Abnormalities,Renal and Urological Disease	Abnormal morphology of nephron	1.90658	GNE;HMOX1
Cellular Assembly and Organization	Function of lysosome	1.90658	BLOC1S2
Cell Cycle	Mitogenesis of bone marrow cell lines	1.90658	JAK3
Embryonic Development,Organ Development,Organ Morphology,Organismal Development,Reproductive System Development and Function,Tissue Development	Morphogenesis of lactiferous duct	1.90658	SLIT2
Organismal Injury and Abnormalities,Renal and Urological Disease	Dilation of ureter	1.90658	SLIT2
Cellular Movement	Migration of cells	1.88606	CCBE1;GRHL2;HMOX1;JAK3;PAX6;SLIT2
Cell Cycle	Asymmetric division	1.87615	PAX6
Behavior	Ethanol preference	1.87615	KLB
Cardiovascular System Development and Function,Embryonic Development,Organ Development,Organ Morphology,Organismal Development,Tissue Development	Morphogenesis of pulmonary valve	1.87615	SLIT2
Digestive System Development and Function,Embryonic Development,Organ Development,Organ Morphology,Organismal Development,Tissue Development	Morphogenesis of salivary gland	1.87615	PAX6
Cellular Growth and Proliferation,Tissue Development	Proliferation of central nervous system cells	1.8729	PAX6;SLIT2
Immunological Disease,Organismal Injury and Abnormalities	Abnormal morphology of lymph node	1.86012	HMOX1;JAK3
Cellular Movement,Hematological System Development and Function,Immune Cell Trafficking	Migration of antigen presenting cells	1.86012	HMOX1;SLIT2
Cellular Movement	Migration of lung cancer cell lines	1.84466	GRHL2
Cancer,Organismal Injury and Abnormalities,Reproductive System Disease	Metastasis of cervical cancer cell lines	1.84466	HMOX1
Cell-mediated Immune Response,Cellular Development,Cellular Function and Maintenance,Cellular Growth and Proliferation,Embryonic Development,Hematological System Development and Function,Hematopoiesis,Lymphoid Tissue Structure and Development,Organ Development,Organismal Development,Tissue Development	Development of gamma-delta T lymphocytes	1.84466	JAK3
Cell Death and Survival,Cell Morphology	Loss of stem cells	1.84466	SLIT2
Organismal Injury and Abnormalities,Respiratory Disease	Abnormal secretion of pulmonary surfactant	1.84466	TMEM38B
Hematological System Development and Function,Tissue Morphology	Quantity of antigen presenting cells	1.84466	CCBE1;HMOX1;JAK3
Connective Tissue Development and Function,Hematological System Development and Function,Hematopoiesis,Organismal Development,Tissue Morphology	Quantity of red blood cells	1.84164	CCBE1;HMOX1
Embryonic Development,Hair and Skin Development and Function,Organ Development,Organismal Development,Tissue Development	Formation of epidermis	1.83268	FUZ;GRHL2
Cellular Movement,Hematological System Development and Function,Immune Cell Trafficking,Inflammatory Response	Migration of Langerhans cells	1.81816	SLIT2
Nervous System Development and Function,Tissue Morphology	Quantity of radial glial cells	1.81816	PAX6
Cell Cycle	Arrest in G1 phase of hematopoietic cell lines	1.81816	JAK3
Organismal Injury and Abnormalities	Abnormal morphology of lens epithelium	1.81816	PAX6
Cancer,Organismal Injury and Abnormalities	Neoplasia of leukocyte cell lines	1.81816	JAK3
Neurological Disease,Organismal Injury and Abnormalities	Cerebral edema	1.81816	HMOX1
Auditory Disease,Immunological Disease,Organismal Injury and Abnormalities	Contact hypersensitivity of ear	1.81816	SLIT2
Embryonic Development,Nervous System Development and Function,Organ Development,Organismal Development,Tissue Development	Formation of telencephalon	1.79588	PAX6;SLIT2
Cell Morphology	Permeabilization of mitochondrial outer membrane	1.79317	BLOC1S2
Embryonic Development,Organismal Development,Tissue Development	Formation of placode	1.79317	PAX6
Cardiovascular System Development and Function,Organ Development,Skeletal and Muscular System Development and Function	Function of cardiac muscle	1.78781	HMOX1;TMEM38B
Cellular Movement	Chemorepulsion	1.767	SLIT2
Developmental Disorder,Organismal Injury and Abnormalities	Abnormal morphology of cortical plate	1.767	BLOC1S2
Lipid Metabolism,Small Molecule Biochemistry,Vitamin and Mineral Metabolism	Homeostasis of bile salt	1.767	KLB
Cancer	Transformation of B-lymphocyte derived cell lines	1.767	JAK3
Cell Morphology,Cellular Movement,Nervous System Development and Function	Innervation of auditory hair cells	1.767	SLIT2
Cellular Development,Endocrine System Development and Function	Differentiation of beta islet cells	1.767	PAX6
Digestive System Development and Function,Organ Morphology,Organismal Development	Length of colon	1.74473	JAK3
Gastrointestinal Disease,Hepatic System Disease,Organismal Injury and Abnormalities	Formation of gallstone	1.74473	KLB
Cellular Function and Maintenance,Protein Synthesis	Biosynthesis of IL12	1.74473	JAK3
Immunological Disease,Organismal Injury and Abnormalities	Abnormal lymph node cell ratio	1.74473	HMOX1
Cardiovascular Disease,Connective Tissue Disorders,Hematological Disease,Hereditary Disorder,Organismal Injury and Abnormalities	Sickle cell anemia	1.74473	HMOX1
Behavior,Nervous System Development and Function	Memory consolidation	1.74473	PAX6
Cardiovascular Disease,Organismal Injury and Abnormalities,Respiratory Disease	Congestion of vasculature in lung	1.74473	TMEM38B
Cell Death and Survival,Cell Morphology,Nervous System Development and Function,Neurological Disease,Organismal Injury and Abnormalities	Loss of cortical neurons	1.74473	BLOC1S2
Developmental Disorder,Immunological Disease,Organismal Injury and Abnormalities	Agenesis of lymph node	1.74473	JAK3
Tissue Morphology	Quantity of stem cells	1.73755	BLOC1S2;SLIT2
Cellular Movement,Nervous System Development and Function	Guidance of retinal ganglion cell axon	1.72125	SLIT2
Organismal Injury and Abnormalities,Respiratory Disease	Abnormal morphology of alveolar saccule	1.72125	TMEM38B
Cardiovascular Disease,Cell Death and Survival,Neurological Disease,Organismal Injury and Abnormalities,Skeletal and Muscular Disorders	Myocardial necrosis	1.72125	HMOX1
Organismal Functions	Abnormal energy expenditure	1.72125	KLB
Cell-To-Cell Signaling and Interaction,Cellular Function and Maintenance,Hematological System Development and Function,Hematopoiesis,Inflammatory Response	Phagocytosis of thymocytes	1.72125	HMOX1
Cancer,Immunological Disease,Organismal Injury and Abnormalities	Secondary neoplasm of lymph node	1.72125	SLIT2
Tissue Morphology	Quantity of cells	1.70997	BLOC1S2;CCBE1;HMOX1;JAK3;PAX6;SLIT2;TMEM38B
Ophthalmic Disease,Organismal Injury and Abnormalities	Abnormal morphology of corneal stroma	1.70115	PAX6
Developmental Disorder,Organismal Injury and Abnormalities	Abnormal morphology of foregut	1.70115	SLIT2
Ophthalmic Disease,Organismal Injury and Abnormalities	Abnormal morphology of iris	1.70115	PAX6
Embryonic Development,Nervous System Development and Function,Organ Development,Organismal Development,Tissue Development	Development of striatum	1.70115	PAX6
Embryonic Development,Organ Development,Organismal Development,Tissue Development	Development of sensory organ	1.70115	GRHL2;PAX6;SLIT2
Cellular Movement	Migration of tumor cell lines	1.69037	GRHL2;SLIT2
Neurological Disease,Organismal Injury and Abnormalities	Abnormal morphology of telencephalon	1.69037	BLOC1S2;PAX6
Cellular Assembly and Organization,Cellular Function and Maintenance,Cellular Movement,Nervous System Development and Function	Anterograde axonal transport	1.68194	BLOC1S2
Cell Death and Survival,Cell Morphology,Nervous System Development and Function,Neurological Disease,Organismal Injury and Abnormalities	Loss of neurons	1.66959	BLOC1S2;PAX6
Cardiovascular System Development and Function,Embryonic Development,Organ Development,Organ Morphology,Organismal Development,Tissue Development	Morphogenesis of aortic valve	1.66154	SLIT2
Organismal Injury and Abnormalities,Renal and Urological Disease	Formation of cast in kidney	1.66154	HMOX1
Cell Cycle,DNA Replication, Recombination, and Repair	DNA damage checkpoint	1.66154	RAD9A
Immunological Disease,Organismal Injury and Abnormalities	Abnormal morphology of thymus cortex	1.66154	JAK3
Gastrointestinal Disease,Organismal Injury and Abnormalities	Abnormal morphology of small Peyer's patches	1.66154	JAK3
Nervous System Development and Function,Organ Morphology,Organismal Development	Size of brain	1.64975	BLOC1S2;PAX6
Organismal Injury and Abnormalities,Respiratory Disease	Abnormal morphology of lung	1.64975	CCBE1;TMEM38B
Cardiovascular Disease,Developmental Disorder,Organismal Injury and Abnormalities	Congenital heart disease	1.64589	CCBE1;FUZ
Embryonic Development,Nervous System Development and Function,Organ Development,Organismal Development,Tissue Development	Formation of subventricular zone	1.64397	PAX6
Hematological System Development and Function,Inflammatory Response,Tissue Morphology	Quantity of myeloid dendritic cells	1.64397	JAK3
Organ Development,Organismal Injury and Abnormalities,Renal and Urological Disease,Renal and Urological System Development and Function	Formation of glomerular crescent	1.64397	HMOX1
Carbohydrate Metabolism,Molecular Transport,Small Molecule Biochemistry	Abnormal quantity of D-glucose	1.64397	KLB
Cellular Development,Cellular Growth and Proliferation,Hematological System Development and Function,Hematopoiesis,Lymphoid Tissue Structure and Development,Tissue Development	Differentiation of antigen presenting cells	1.63264	JAK3;PAX6
Cell Death and Survival	Apoptosis of progenitor cells	1.63078	JAK3;PAX6
Embryonic Development,Nervous System Development and Function,Organ Development,Organismal Development	Stratification of cerebral cortex	1.62525	BLOC1S2
Cellular Assembly and Organization,Cellular Function and Maintenance	Organization of endoplasmic reticulum	1.62525	TMEM38B
Cell-mediated Immune Response,Cellular Development,Cellular Function and Maintenance,Cellular Growth and Proliferation,Embryonic Development,Hematological System Development and Function,Hematopoiesis,Lymphoid Tissue Structure and Development,Organ Development,Organismal Development,Tissue Development	Development of Th2 cells	1.62525	JAK3
Cardiovascular Disease,Hematological Disease,Organismal Injury and Abnormalities	Microcytic anemia	1.62525	HMOX1
Gastrointestinal Disease,Hepatic System Disease,Organismal Injury and Abnormalities	Failure of liver	1.62525	HMOX1
Cellular Development,Tissue Development	Differentiation of glandular epithelial cells	1.60906	PAX6
Cardiovascular Disease,Organismal Injury and Abnormalities	Right ventricular dilatation	1.60906	HMOX1
Cell Morphology	Abnormal morphology of lysosome	1.60906	BLOC1S2
Lipid Metabolism,Molecular Transport,Small Molecule Biochemistry	Abnormal quantity of cholesterol	1.60906	KLB
Hematological Disease,Organismal Injury and Abnormalities	Anisocytosis	1.60906	HMOX1
Cardiovascular System Development and Function,Skeletal and Muscular System Development and Function	Function of vascular smooth muscle	1.59346	HMOX1
Cell Morphology,Organismal Injury and Abnormalities,Respiratory Disease	Abnormal morphology of type II pneumocytes	1.59346	TMEM38B
Cellular Movement,Nervous System Development and Function	Migration of neurons	1.59007	PAX6;SLIT2
Developmental Disorder,Organismal Injury and Abnormalities	Abnormal morphology of metanephric bud	1.57675	SLIT2
Cardiovascular System Development and Function,Embryonic Development,Nervous System Development and Function,Organ Development,Organismal Development,Tissue Development,Visual System Development and Function	Angiogenesis of retina	1.57675	SLIT2
Cell Morphology,Cellular Assembly and Organization,Cellular Development,Cellular Function and Maintenance,Cellular Growth and Proliferation,Nervous System Development and Function,Organismal Development,Tissue Development	Axonogenesis	1.57675	PAX6;SLIT2
Organismal Injury and Abnormalities	Abnormal morphology of thoracic cavity	1.56703	CCBE1;HMOX1;JAK3;TMEM38B
Organismal Development	Development of exocrine gland	1.55596	PAX6;SLIT2
Cell Morphology,Cellular Function and Maintenance,DNA Replication, Recombination, and Repair	Double-stranded DNA break repair of cells	1.54821	RAD9A
Developmental Disorder,Immunological Disease,Organismal Injury and Abnormalities	Hypoplasia of lymph node	1.54821	JAK3
Cellular Function and Maintenance	Function of antigen presenting cells	1.54516	CCBE1;JAK3
Carbohydrate Metabolism,Cellular Function and Maintenance,Small Molecule Biochemistry	Homeostasis of D-glucose	1.54212	CCDC186;KLB
Embryonic Development,Organ Development,Organismal Development,Respiratory System Development and Function,Tissue Development	Alveologenesis of lung	1.53313	TMEM38B
Cellular Development	Fate determination of cells	1.53313	PAX6
Cell Death and Survival,Embryonic Development	Cell viability of embryonic stem cells	1.53313	RAD9A
Cellular Development,Cellular Growth and Proliferation	Proliferation of prostate cancer cell lines	1.53313	HMOX1
Metabolic Disease,Organismal Injury and Abnormalities	Acidosis	1.53313	TMEM38B
Cellular Compromise	Damage of mitochondria	1.53313	HMOX1
Cellular Movement,Hematological System Development and Function,Immune Cell Trafficking,Inflammatory Response	Migration of peritoneal macrophages	1.53313	HMOX1
Cardiovascular System Development and Function,Organismal Development	Angiogenesis	1.52433	CCBE1;FUZ;HMOX1;SLIT2
Cardiovascular System Development and Function,Embryonic Development,Hematological System Development and Function,Lymphoid Tissue Structure and Development,Organ Development,Organismal Development,Tissue Development	Development of lymph vessel	1.51999	CCBE1
Lipid Metabolism,Molecular Transport,Nucleic Acid Metabolism,Small Molecule Biochemistry	Concentration of acetyl-coenzyme A	1.51999	KLB
Cellular Function and Maintenance	Cellular homeostasis	1.51004	CCDC186;HMOX1;JAK3;KLB;TMEM38B
Respiratory System Development and Function	Compliance of lung	1.50724	CCBE1
Embryonic Development,Organ Development,Organismal Development,Tissue Development	Development of organ in embryo	1.49485	GRHL2
Cell Morphology,Immunological Disease,Organismal Injury and Abnormalities	Abnormal morphology of dendritic cells	1.49485	JAK3
Developmental Disorder,Organismal Injury and Abnormalities	Dysgenesis	1.4908	HMOX1;JAK3;PAX6
Cell Death and Survival,Embryonic Development	Apoptosis of embryonic stem cells	1.48149	RAD9A
Cellular Movement,Hematological System Development and Function,Immune Cell Trafficking,Inflammatory Response	Migration of phagocytes	1.47886	HMOX1;SLIT2
Cell Morphology,Organismal Injury and Abnormalities,Renal and Urological Disease	Effacement of pedicels	1.4698	GNE
Hair and Skin Development and Function	Re-epithelialization	1.4698	PAX6
Cell Morphology,Immunological Disease,Organismal Injury and Abnormalities	Abnormal morphology of CD4+ T-lymphocytes	1.4698	JAK3
Cellular Development,Cellular Growth and Proliferation,Hematological System Development and Function,Hematopoiesis,Lymphoid Tissue Structure and Development,Tissue Development	Differentiation of phagocytes	1.46852	JAK3;PAX6
Cellular Function and Maintenance	Function of phagocytes	1.46344	CCBE1;JAK3
Embryonic Development,Organismal Development	Morphogenesis of head	1.45967	FUZ;PAX6
Hematological System Development and Function,Lymphoid Tissue Structure and Development,Organ Morphology,Organismal Development,Tissue Morphology	Size of thymus gland	1.45842	JAK3
Cancer,Organismal Injury and Abnormalities,Reproductive System Disease	Neoplasia of breast cancer cell lines	1.45717	GRHL2;SLIT2
Cardiovascular System Development and Function,Organ Development	Heart rate	1.44977	HMOX1;TMEM38B
Cell Morphology,Cellular Function and Maintenance	Macroautophagy of cells	1.44733	HMOX1
Cardiovascular System Development and Function,Organ Morphology,Skeletal and Muscular System Development and Function,Tissue Morphology	Quantity of cardiomyocytes	1.44733	TMEM38B
Cell Morphology,Cellular Development,Cellular Growth and Proliferation,Organismal Development,Tissue Development	Morphogenesis of epithelial cells	1.44733	GRHL2
Cell Death and Survival,Organismal Injury and Abnormalities	Cell death of immune cells	1.4389	HMOX1;JAK3;RAD9A
Embryonic Development,Nervous System Development and Function,Organ Development,Organismal Development,Tissue Development	Formation of brain	1.43533	GRHL2;PAX6;SLIT2
Immunological Disease,Inflammatory Disease,Organismal Injury and Abnormalities	Enlargement of spleen	1.43063	HMOX1;JAK3
Cardiovascular System Development and Function,Cellular Movement	Migration of vascular endothelial cells	1.42481	CCBE1
Cardiovascular Disease,Hematological Disease,Organismal Injury and Abnormalities	Anemia	1.42022	CCBE1;HMOX1
Hematological System Development and Function,Inflammatory Response,Tissue Morphology	Quantity of phagocytes	1.41454	CCBE1;HMOX1;JAK3
Immunological Disease,Organismal Injury and Abnormalities	Abnormal morphology of mesenteric lymph node	1.41454	JAK3
Cell Morphology,Hematological Disease,Immunological Disease,Organismal Injury and Abnormalities	Lack of B lymphocytes	1.41454	JAK3
Gastrointestinal Disease,Inflammatory Disease,Inflammatory Response,Organismal Injury and Abnormalities	Inflammation of stomach	1.4045	HMOX1
Organismal Injury and Abnormalities,Respiratory Disease	Abnormal morphology of interalveolar septa	1.4045	TMEM38B
Cardiovascular System Development and Function,Embryonic Development,Organ Development,Organ Morphology,Organismal Development,Tissue Development	Morphogenesis of ventricular septum	1.39362	SLIT2
Cell Cycle,Gene Expression	Binding of DNA endogenous promoter	1.39362	JAK3
Cellular Movement,Hematological System Development and Function,Immune Cell Trafficking,Inflammatory Response	Cell movement of phagocytes	1.38934	HMOX1;JAK3;SLIT2
Cardiovascular System Development and Function,Cellular Function and Maintenance,Organ Development,Skeletal and Muscular System Development and Function,Tissue Development	Function of cardiomyocytes	1.38405	TMEM38B
Gastrointestinal Disease,Hepatic System Development and Function,Hepatic System Disease,Organismal Injury and Abnormalities	Abnormal morphology of hepatobiliary system	1.37986	CCBE1;KLB
Cardiovascular System Development and Function,Organ Development	Heart beat	1.37469	TMEM38B
Embryonic Development,Nervous System Development and Function,Organ Development,Organ Morphology,Organismal Development,Tissue Development,Visual System Development and Function	Morphology of cornea	1.37469	PAX6
Immunological Disease,Organismal Injury and Abnormalities	Abnormal morphology of white pulp	1.37469	JAK3
Cellular Function and Maintenance,Cellular Growth and Proliferation	Production of lymphoid cells	1.37469	JAK3
Cellular Development,Cellular Growth and Proliferation,Embryonic Development,Hematological System Development and Function,Hematopoiesis,Humoral Immune Response,Lymphoid Tissue Structure and Development,Organ Development,Organismal Development,Tissue Development	Arrest in differentiation of B lymphocytes	1.36552	JAK3
Developmental Disorder,Organismal Injury and Abnormalities	Abnormal morphology of embryonic tissue	1.35952	BLOC1S2;RAD9A;SLIT2
Hematological Disease,Organismal Injury and Abnormalities,Respiratory Disease	Hypoxia	1.35655	TMEM38B
Organismal Injury and Abnormalities,Organismal Survival	Organismal death	1.3536	BLOC1S2;CCBE1;GNE;HMOX1;RAD9A;SLIT2;TMEM38B
Nutritional Disease,Organismal Injury and Abnormalities	Weight loss	1.33536	KLB;PAX6
Embryonic Development,Organ Development,Organismal Development,Renal and Urological System Development and Function,Tissue Development	Formation of kidney	1.33348	FUZ;SLIT2
Embryonic Development,Organismal Development	Development of head	1.33255	FUZ;GRHL2;PAX6;SLIT2
Cellular Development,Cellular Growth and Proliferation	Expansion of myeloid cells	1.32975	JAK3
Cell Death and Survival,Organismal Injury and Abnormalities	Apoptosis of splenocytes	1.32975	JAK3
Cancer	Cell transformation	1.32239	GRHL2;HMOX1;JAK3;RAD9A;SLIT2
Embryonic Development,Endocrine System Development and Function,Organ Development,Organismal Development,Tissue Development	Development of pituitary gland	1.32148	PAX6
Cell Death and Survival	Apoptosis of renal tubule	1.32148	HMOX1
Gastrointestinal Disease,Organismal Injury and Abnormalities	Abnormal morphology of digestive system	1.31426	CCBE1;JAK3;KLB
Cell Morphology,Cellular Assembly and Organization,Cellular Function and Maintenance	Assembly of non-motile cilium	1.31336	FUZ
Cell Signaling	Enzyme linked receptor protein signaling pathway	1.31336	JAK3
Embryonic Development,Organismal Development,Skeletal and Muscular System Development and Function	Morphogenesis of embryonic skeleton	1.30539	FUZ
Nervous System Development and Function,Tissue Morphology	Quantity of oligodendrocytes	1.30539	PAX6
Embryonic Development,Organismal Development	Development of abdomen	1.3019	FUZ;PAX6;SLIT2
