# Supplementary material for: Dad's Diet Shapes the Future: How Paternal Nutrition Impacts Placental Development and Childhood Metabolic Health
Source: Mol Nutr Food Res. 2025 Sep 6;69(22):e70261. doi: 10.1002/mnfr.70261 (PMC12643195; doi:10.1002/mnfr.70261)
Supplement: Supplementary file 6 — Supporting File 6: mnfr70261‐sup‐0006‐Table S6.xlsx. [file MNFR-69-e70261-s005.xlsx]

## Sheet: Descriptor
Table S6 - Ingenuity Pathway Analysis – pathways outputs
Descriptor: The overlaps gene sets from testicular contributions (19 genes), and those derived from the epididymis (56 genes), were subject to analysis using Ingenuity Pathway Analysis software. These gene sets were analyzed on the basis of predicted pathways and downstream molecular functions using the IPA p-value enrichment score, with a stringency criterion of -log10 p value of ≥1.3 for each a…

## Sheet: Epididymis
Pathway	p-value (-log10)	Genes
Cytoprotection by HMOX1	4.73	COX7C;HMOX1;NCOA2;NCOR2
Activin Inhibin Signaling Pathway	3.64	CXCR4;JUN;MAF;MAPK6;TGFBR3
Th2 Pathway	3.38	CXCR4;JUN;MAF;TGFBR3
Th1 and Th2 Activation Pathway	3.01	CXCR4;JUN;MAF;TGFBR3
Formation of the ureteric bud	2.8	SIX1;SLIT2
Transcriptional regulation of white adipocyte differentiation	2.79	EBF1;NCOA2;NCOR2
PPARα/RXRα Activation	2.7	CAND1;JUN;NCOR2;TGFBR3
Role of Tissue Factor in Cancer	2.62	ITGA3;JUN;MAPK6;TGFBR3
ESR-mediated signaling	2.52	JUN;NCOA2;STAG1
Signaling by BMP	2.46	NOG;TGFBR3
Regulation of lipid metabolism by PPARalpha	2.38	NCOA2;NCOR2;RGL1
Wound Healing Signaling Pathway	2.32	COL27A1;ITGA3;JUN;TGFBR3
ROBO SLIT Signaling Pathway	2.3	JUN;ROBO1;SLIT2
IL-10 Signaling	2.22	HMOX1;JUN;MAF
SUMOylation of transcription cofactors	2.2	NCOA2;NCOR2
SNARE Signaling Pathway	2.2	CACNA2D2;MYH10;MYO18A
Netrin-1 signaling	2.16	ROBO1;SLIT2
Heme signaling	2.15	HMOX1;NCOA2
Oxytocin Signaling Pathway	2.11	CACNA2D2;MAPK6;MYH10;MYO18A
Dilated Cardiomyopathy Signaling Pathway	2.07	CACNA2D2;MYH10;MYO18A
Aryl Hydrocarbon Receptor Signaling	2.07	JUN;NCOA2;NCOR2
Neuroinflammation Signaling Pathway	2.06	HMOX1;JUN;MAPK6;TGFBR3
Senescence Pathway	2.06	CACNA2D2;JUN;MAPK6;TGFBR3
FAT10 Cancer Signaling Pathway	2.04	CXCR4;TGFBR3
Cellular Effects of Sildenafil (Viagra)	2.02	CACNA2D2;JUN;MAPK6;MYH10;MYO18A;TGFBR3
Activation of IRF by Cytosolic Pattern Recognition Receptors	1.99	ADAR;JUN
Heme Degradation	1.95	HMOX1
Polyamine Regulation in Colon Cancer	1.95	JUN;STIM1
Assembly of collagen fibrils and other multimeric structures	1.93	COL27A1;LOX
Androgen Signaling	1.93	CACNA2D2;JUN;NCOA2
Epithelial Membrane Protein Signaling Pathway	1.92	ITGA3;JUN;TGFBR3
Pathogen Induced Cytokine Storm Signaling Pathway	1.92	COL27A1;CXCR4;JUN;MAPK6
Iron uptake and transport	1.91	CAND1;HMOX1
PCP (Planar Cell Polarity) Pathway	1.91	JUN;ROR2
Axonal Guidance Signaling	1.9	ADAMTS6;CXCR4;ITGA3;ROBO1;SLIT2
Tight Junction Signaling	1.88	JUN;MYH10;MYO18A
CMP-N-acetylneuraminate Biosynthesis I (Eukaryotes)	1.85	GNE
Endothelin-1 Signaling	1.83	HMOX1;JUN;MAPK6
Hepatic Fibrosis / Hepatic Stellate Cell Activation	1.81	COL27A1;MYH10;MYO18A
Agranulocyte Adhesion and Diapedesis	1.81	CXCR4;MYH10;MYO18A
ILK Signaling	1.77	JUN;MYH10;MYO18A
Mitotic Prometaphase	1.76	CEP290;KIF2A;STAG1
IL-17A Signaling in Fibroblasts	1.74	JUN;LOX
VDR/RXR Activation	1.73	NCOA2;NCOR2
Chemokine Signaling	1.72	CXCR4;JUN
mRNA Editing	1.71	ADAR
Thyroid Cancer Signaling	1.7	CXCR4;JUN
IL-7 Signaling Pathway	1.7	EBF1;JUN
Signaling by MET	1.68	COL27A1;ITGA3
Calcium Signaling	1.66	CACNA2D2;MYH10;MYO18A
RHOGDI Signaling	1.64	ITGA3;MYH10;MYO18A
Glycation Signaling Pathway	1.61	JUN;MAF;MAPK6
BMP signaling pathway	1.59	JUN;NOG
NRF2-mediated Oxidative Stress Response	1.59	HMOX1;JUN;MAF
Signaling by ROBO receptors	1.59	CXCR4;ROBO1;SLIT2
Estrogen Receptor Signaling	1.58	CACNA2D2;JUN;NCOA2;NCOR2
Hepatic Fibrosis Signaling Pathway	1.57	CACNA2D2;ITGA3;JUN;TGFBR3
MAPK6/MAPK4 signaling	1.56	JUN;MAPK6
DNA methylation	1.56	DNMT3B
Activated PKN1 stimulates transcription of AR regulated genes KLK2 and KLK3	1.56	NCOA2
p53 Signaling	1.53	JUN;STAG1
DNA Methylation and Transcriptional Repression Signaling	1.53	DNMT3B;TCF21
Actin Cytoskeleton Signaling	1.53	ITGA3;MYH10;MYO18A
Presynaptic depolarization and calcium channel opening	1.48	CACNA2D2
Specification of primordial germ cells	1.48	CXCR4
CDK5 Signaling	1.47	ITGA3;MAPK6
Extracellular matrix organization	1.46	ITGA3;VCAN
Phagosome Formation	1.45	HMOX1;ITGA3;MAPK6;MYH10;MYO18A
PPAR Signaling	1.45	JUN;NCOR2
POU5F1 (OCT4), SOX2, NANOG activate genes related to proliferation	1.44	NR6A1
Serotonin Receptor Signaling	1.42	CACNA2D2;HMOX1;JUN;STIM1
Choline Biosynthesis III	1.41	HMOX1
Xenobiotic Metabolism Signaling	1.41	HMOX1;MAF;NCOR2
Mitotic Telophase/Cytokinesis	1.38	STAG1
Formation of definitive endoderm	1.38	CXCR4
Opioid Signaling Pathway	1.37	CACNA2D2;MAPK6;SLC12A5
SUMOylation of DNA methylation proteins	1.35	DNMT3B
RORA activates gene expression	1.33	NCOA2
TR/RXR Activation	1.31	NCOA2;NCOR2
NFE2L2 regulating anti-oxidant/detoxification enzymes	1.3	HMOX1
Cardiac conduction	1.3	CACNA2D2;STIM1

## Sheet: Testis
Pathway	p-value (-log10)	Genes
Heme Degradation	2.42	HMOX1
Interleukin-4 and Interleukin-13 signaling	2.37	HMOX1;JAK3
CMP-N-acetylneuraminate Biosynthesis I (Eukaryotes)	2.32	GNE
ROBO SLIT Signaling Pathway	2.22	PAX6;SLIT2
Pancreatic Adenocarcinoma Signaling	2.22	HMOX1;JAK3
Iron homeostasis signaling pathway	2.14	HMOX1;JAK3
Interleukin-9 signaling	2.07	JAK3
Preeclampsia Signaling Pathway	2.03	HMOX1;JAK3
Formation of the anterior neural plate	1.98	PAX6
Transcriptional Regulatory Network in Embryonic Stem Cells	1.98	JAK3;PAX6
Dolichyl-diphosphooligosaccharide Biosynthesis	1.94	ALG8
Interleukin-15 signaling	1.88	JAK3
Choline Biosynthesis III	1.88	HMOX1
NFE2L2 regulating anti-oxidant/detoxification enzymes	1.77	HMOX1
Interleukin-20 family signaling	1.7	JAK3
Insertion of tail-anchored proteins into the endoplasmic reticulum membrane	1.7	HMOX1
Formation of the ureteric bud	1.7	SLIT2
Interleukin-7 signaling	1.66	JAK3
Metabolism of porphyrins	1.66	HMOX1
Incretin synthesis, secretion, and inactivation	1.63	PAX6
RAF/MAP kinase cascade	1.6	JAK3;KLB
Signaling by ALK	1.55	JAK3
Sialic acid metabolism	1.52	GNE
Neuroinflammation Signaling Pathway	1.52	HMOX1;JAK3
IL-9 Signaling	1.48	JAK3
tRNA Charging	1.45	CARS2
Signaling by FGFR4	1.41	KLB
Oncostatin M Signaling	1.41	JAK3
Regulation of beta-cell development	1.4	PAX6
DNA damage-induced 14-3-3σ Signaling	1.4	RAD9A
PI3K Cascade	1.38	KLB
Netrin-1 signaling	1.38	SLIT2
Interleukin-2 family signaling	1.38	JAK3
Heme signaling	1.37	HMOX1
Primary Immunodeficiency Signaling	1.36	JAK3
iNOS Signaling	1.35	JAK3
NLR signaling pathways	1.31	HMOX1
Interleukin-3, Interleukin-5 and GM-CSF signaling	1.31	JAK3
Folate Signaling Pathway	1.3	JAK3
